# Supplementary material for: P2RY13 is a prognostic biomarker and associated with immune infiltrates in renal clear cell carcinoma: A comprehensive bioinformatic study
Source: Health Sci Rep. 2023 Dec 1;6(12):e1646. doi: 10.1002/hsr2.1646 (PMC10691167; doi:10.1002/hsr2.1646)
Supplement: Supplementary file 4 — Supporting information. [file HSR2-6-e1646-s005.xlsx]

## Sheet: Sheet1
_MEMBER_MyList	_LogP_MyList	GO	_PATTERN_	_RANK_	GiniIndex	Category	CategoryID	Description	PARENT_GO	LogP	Enrichment	Z-score	#TotalGeneInLibrary	#GeneInGO	#GeneInHitList	#GeneInGOAndHitList	%InGO	STDV %InGO	GeneID	Hits	Log(q-value)	EvidenceCutoff	GROUP_ID	FirstInGroupByEnrichment	FirstInGroupByLogP	BestLogPInGroup	BestEnrichmentInGroup	URL
1	-64.7593	GO:0046649	M1	1	0	GO Biological Processes	19	lymphocyte activation	19_GO:0002376 immune system process	-64.7593	11.4137	28.9555	28160	771	272	85	31.25	2.81046	199|695|864|914|915|916|920|925|926|942|944|972|1794|2207|2841|3071|3108|3109|3111|3115|3122|3394|3594|3635|3659|3676|3683|3902|3932|3936|3965|4067|4277|4332|5293|5294|5579|5734|5777|5788|5880|6352|6850|7133|7305|7409|7462|7805|7940|8320|9935|10148|10288|10385|10673|10859|10875|11006|11119|11151|11314|26191|29108|30011|50856|54440|55423|55619|56253|56833|57580|57705|64115|64127|64581|79626|81704|…	AIF1|BTK|RUNX3|CD2|CD3D|CD3E|CD4|CD8A|CD8B|CD86|TNFSF8|CD74|DOCK2|FCER1G|GPR18|NCKAP1L|HLA-DMA|HLA-DMB|HLA-DOA|HLA-DPB1|HLA-DRA|IRF8|IL12RB1|INPP5D|IRF1|ITGA4|ITGAL|LAG3|LCK|LCP1|LGALS9|LYN|MICB|MNDA|PIK3CD|PIK3CG|PRKCB|PTGER4|PTPN6|PTPRC|RAC2|CCL5|SYK|TNFRSF1B|TYROBP|VAV1|LAT2|LAPTM5|LST1|EOMES|MAFB|EBI3|LILRB2|BTN2A2|TNFSF13B|LILRB1|FGL2|LILRB4|BTN3A1|CORO1A|CD300A|PTPN22|PYCARD|SH3KBP1|CLEC4A|…	-60.4074	0	1	1	1	-64.7593	23.1782
1	-62.3259	GO:0042110	M1	1	0	GO Biological Processes	19	T cell activation	19_GO:0002376 immune system process	-62.3259	15.1872	31.0922	28160	484	272	71	26.1029	2.66302	199|864|914|915|916|920|925|926|942|944|972|1794|2207|2841|3071|3108|3109|3111|3115|3122|3594|3659|3683|3902|3932|3936|3965|4067|4277|5293|5294|5734|5777|5788|5880|6352|6850|7133|7409|7805|8320|9935|10148|10288|10385|10673|10859|10875|11006|11119|11151|11314|26191|29108|50856|54440|55423|56253|57580|57705|64115|64127|64581|79626|81704|84695|114548|120425|197358|387357|729230	AIF1|RUNX3|CD2|CD3D|CD3E|CD4|CD8A|CD8B|CD86|TNFSF8|CD74|DOCK2|FCER1G|GPR18|NCKAP1L|HLA-DMA|HLA-DMB|HLA-DOA|HLA-DPB1|HLA-DRA|IL12RB1|IRF1|ITGAL|LAG3|LCK|LCP1|LGALS9|LYN|MICB|PIK3CD|PIK3CG|PTGER4|PTPN6|PTPRC|RAC2|CCL5|SYK|TNFRSF1B|VAV1|LAPTM5|EOMES|MAFB|EBI3|LILRB2|BTN2A2|TNFSF13B|LILRB1|FGL2|LILRB4|BTN3A1|CORO1A|CD300A|PTPN22|PYCARD|CLEC4A|SASH3|SIRPG|CRTAM|PREX1|WDFY4|VSIR|NOD2|CLEC7A|TNFAIP8L2|D…	-58.2751	0	1	0	0	-64.7593	23.1782
1	-53.1295	GO:0050865	M1	1	0	GO Biological Processes	19	regulation of cell activation	19_GO:0050789 regulation of biological process	-53.1295	11.3086	26.26	28160	650	272	71	26.1029	2.66302	199|695|864|914|916|920|942|944|945|972|1050|2207|3071|3108|3109|3111|3115|3122|3594|3635|3659|3689|3717|3902|3932|3965|4067|4332|5341|5724|5777|5788|5880|6352|6850|7133|7305|7409|7805|7940|8530|8832|10148|10288|10385|10673|10859|10875|11006|11151|11314|26191|29108|30011|54209|54440|55423|56253|56833|64115|64127|64581|79626|81704|84106|84695|114548|146722|284021|374403|729230	AIF1|BTK|RUNX3|CD2|CD3E|CD4|CD86|TNFSF8|CD33|CD74|CEBPA|FCER1G|NCKAP1L|HLA-DMA|HLA-DMB|HLA-DOA|HLA-DPB1|HLA-DRA|IL12RB1|INPP5D|IRF1|ITGB2|JAK2|LAG3|LCK|LGALS9|LYN|MNDA|PLEK|PTAFR|PTPN6|PTPRC|RAC2|CCL5|SYK|TNFRSF1B|TYROBP|VAV1|LAPTM5|LST1|CST7|CD84|EBI3|LILRB2|BTN2A2|TNFSF13B|LILRB1|FGL2|LILRB4|CORO1A|CD300A|PTPN22|PYCARD|SH3KBP1|TREM2|SASH3|SIRPG|CRTAM|SLAMF8|VSIR|NOD2|CLEC7A|TNFAIP8L2|DOCK8|PRAM…	-49.2547	0	1	0	0	-64.7593	23.1782
1	-51.5479	GO:0002694	M1	1	0	GO Biological Processes	19	regulation of leukocyte activation	19_GO:0002376 immune system process	-51.5479	11.6172	26.0938	28160	606	272	68	25	2.62553	199|695|864|914|916|920|942|944|945|972|1050|3071|3108|3109|3111|3115|3122|3594|3635|3659|3689|3902|3932|3965|4067|4332|5724|5777|5788|5880|6352|6850|7133|7305|7409|7805|7940|8530|8832|10148|10288|10385|10673|10859|10875|11006|11151|11314|26191|29108|30011|54209|54440|55423|56253|56833|64115|64127|64581|79626|81704|84106|84695|114548|146722|284021|374403|729230	AIF1|BTK|RUNX3|CD2|CD3E|CD4|CD86|TNFSF8|CD33|CD74|CEBPA|NCKAP1L|HLA-DMA|HLA-DMB|HLA-DOA|HLA-DPB1|HLA-DRA|IL12RB1|INPP5D|IRF1|ITGB2|LAG3|LCK|LGALS9|LYN|MNDA|PTAFR|PTPN6|PTPRC|RAC2|CCL5|SYK|TNFRSF1B|TYROBP|VAV1|LAPTM5|LST1|CST7|CD84|EBI3|LILRB2|BTN2A2|TNFSF13B|LILRB1|FGL2|LILRB4|CORO1A|CD300A|PTPN22|PYCARD|SH3KBP1|TREM2|SASH3|SIRPG|CRTAM|SLAMF8|VSIR|NOD2|CLEC7A|TNFAIP8L2|DOCK8|PRAM1|LOXL3|NLRP3|CD3…	-47.8949	0	1	0	0	-64.7593	23.1782
1	-46.8658	GO:0002252	M1	1	0	GO Biological Processes	19	immune effector process	19_GO:0002376 immune system process	-46.8658	10.4161	24.0995	28160	656	272	66	24.2647	2.59927	695|710|712|713|714|925|942|972|1130|1524|1794|2207|3055|3071|3108|3109|3111|3115|3122|3394|3594|3635|3683|3689|3902|3936|3965|4067|5293|5294|5724|5734|5777|5788|5880|6850|7133|7305|7409|7462|7805|8320|8832|10225|10384|10859|10875|11006|11151|11314|26191|29108|51311|54209|54440|55619|56253|56833|64127|64581|84106|84695|114548|202309|284021|729230	BTK|SERPING1|C1QA|C1QB|C1QC|CD8A|CD86|CD74|LYST|CX3CR1|DOCK2|FCER1G|HCK|NCKAP1L|HLA-DMA|HLA-DMB|HLA-DOA|HLA-DPB1|HLA-DRA|IRF8|IL12RB1|INPP5D|ITGAL|ITGB2|LAG3|LCP1|LGALS9|LYN|PIK3CD|PIK3CG|PTAFR|PTGER4|PTPN6|PTPRC|RAC2|SYK|TNFRSF1B|TYROBP|VAV1|LAT2|LAPTM5|EOMES|CD84|CD96|BTN3A3|LILRB1|FGL2|LILRB4|CORO1A|CD300A|PTPN22|PYCARD|TLR8|TREM2|SASH3|DOCK10|CRTAM|SLAMF8|NOD2|CLEC7A|PRAM1|LOXL3|NLRP3|GAPT|MI…	-43.359	0	1	0	0	-64.7593	23.1782
1	-46.6797	GO:0007159	M1	1	0	GO Biological Processes	19	leukocyte cell-cell adhesion	19_GO:0022610 biological adhesion	-46.6797	15.069	26.94	28160	371	272	54	19.8529	2.41864	199|864|916|920|942|972|1524|3071|3108|3109|3111|3115|3122|3594|3659|3676|3683|3689|3902|3932|3965|4067|5724|5777|5788|5880|6352|6402|6404|6850|7409|7805|10148|10288|10385|10673|10859|10875|11006|11151|11314|26191|29108|54440|55423|56253|64115|64127|79626|81704|83706|84695|114548|729230	AIF1|RUNX3|CD3E|CD4|CD86|CD74|CX3CR1|NCKAP1L|HLA-DMA|HLA-DMB|HLA-DOA|HLA-DPB1|HLA-DRA|IL12RB1|IRF1|ITGA4|ITGAL|ITGB2|LAG3|LCK|LGALS9|LYN|PTAFR|PTPN6|PTPRC|RAC2|CCL5|SELL|SELPLG|SYK|VAV1|LAPTM5|EBI3|LILRB2|BTN2A2|TNFSF13B|LILRB1|FGL2|LILRB4|CORO1A|CD300A|PTPN22|PYCARD|SASH3|SIRPG|CRTAM|VSIR|NOD2|TNFAIP8L2|DOCK8|FERMT3|LOXL3|NLRP3|CCR2	-43.2309	0	1	0	0	-64.7593	23.1782
1	-46.0743	GO:0002521	M1	1	0	GO Biological Processes	19	leukocyte differentiation	19_GO:0002376 immune system process	-46.0743	11.6518	24.7293	28160	542	272	61	22.4265	2.52902	695|714|864|914|915|916|920|925|942|944|972|1050|1230|1436|1794|2124|2207|2841|3059|3071|3111|3122|3394|3594|3635|3659|3676|3902|3932|3965|4067|5293|5734|5777|5788|6850|7097|7305|7409|8320|9935|10288|10673|10859|10875|11006|26191|54209|54440|55619|56253|56833|57580|64115|79705|84695|114548|116071|139716|387357|729230	BTK|C1QC|RUNX3|CD2|CD3D|CD3E|CD4|CD8A|CD86|TNFSF8|CD74|CEBPA|CCR1|CSF1R|DOCK2|EVI2B|FCER1G|GPR18|HCLS1|NCKAP1L|HLA-DOA|HLA-DRA|IRF8|IL12RB1|INPP5D|IRF1|ITGA4|LAG3|LCK|LGALS9|LYN|PIK3CD|PTGER4|PTPN6|PTPRC|SYK|TLR2|TYROBP|VAV1|EOMES|MAFB|LILRB2|TNFSF13B|LILRB1|FGL2|LILRB4|PTPN22|TREM2|SASH3|DOCK10|CRTAM|SLAMF8|PREX1|VSIR|LRRK1|LOXL3|NLRP3|BATF2|GAB3|THEMIS|CCR2	-42.6766	0	1	0	0	-64.7593	23.1782
1	-44.2635	GO:0002683	M1	1	0	GO Biological Processes	19	negative regulation of immune system process	19_GO:0002376 immune system process	-44.2635	13.1504	25.1633	28160	433	272	55	20.2206	2.43533	695|710|714|864|942|972|1524|2841|3055|3071|3111|3635|3659|3902|3965|4067|4277|4332|4940|5734|5777|5788|6850|7305|7805|7940|8530|8832|9404|9935|10225|10288|10385|10859|10875|11006|11314|25939|26191|53347|54209|54625|56253|56833|64115|64127|79626|84166|84695|131450|146722|197358|284021|374403|729230	BTK|SERPING1|C1QC|RUNX3|CD86|CD74|CX3CR1|GPR18|HCK|NCKAP1L|HLA-DOA|INPP5D|IRF1|LAG3|LGALS9|LYN|MICB|MNDA|OAS3|PTGER4|PTPN6|PTPRC|SYK|TYROBP|LAPTM5|LST1|CST7|CD84|LPXN|MAFB|CD96|LILRB2|BTN2A2|LILRB1|FGL2|LILRB4|CD300A|SAMHD1|PTPN22|UBASH3A|TREM2|PARP14|CRTAM|SLAMF8|VSIR|NOD2|TNFAIP8L2|NLRC5|LOXL3|CD200R1|CD300LF|NLRC3|MILR1|TBC1D10C|CCR2	-40.9907	0	1	0	0	-64.7593	23.1782
1	-43.734	GO:0051249	M1	1	0	GO Biological Processes	19	regulation of lymphocyte activation	19_GO:0002376 immune system process	-43.734	11.6596	24.1114	28160	515	272	58	21.3235	2.48352	199|695|864|914|916|920|942|944|972|3071|3108|3109|3111|3115|3122|3594|3635|3659|3902|3932|3965|4067|4332|5777|5788|5880|6352|6850|7133|7305|7409|7805|7940|10148|10288|10385|10673|10859|10875|11006|11151|11314|26191|29108|30011|54440|55423|56253|56833|64115|64127|64581|79626|81704|84695|114548|374403|729230	AIF1|BTK|RUNX3|CD2|CD3E|CD4|CD86|TNFSF8|CD74|NCKAP1L|HLA-DMA|HLA-DMB|HLA-DOA|HLA-DPB1|HLA-DRA|IL12RB1|INPP5D|IRF1|LAG3|LCK|LGALS9|LYN|MNDA|PTPN6|PTPRC|RAC2|CCL5|SYK|TNFRSF1B|TYROBP|VAV1|LAPTM5|LST1|EBI3|LILRB2|BTN2A2|TNFSF13B|LILRB1|FGL2|LILRB4|CORO1A|CD300A|PTPN22|PYCARD|SH3KBP1|SASH3|SIRPG|CRTAM|SLAMF8|VSIR|NOD2|CLEC7A|TNFAIP8L2|DOCK8|LOXL3|NLRP3|TBC1D10C|CCR2	-40.496	0	1	0	0	-64.7593	23.1782
1	-42.6836	GO:0050863	M1	1	0	GO Biological Processes	19	regulation of T cell activation	19_GO:0002376 immune system process	-42.6836	15.3725	25.9369	28160	330	272	49	18.0147	2.33022	199|864|914|916|920|942|944|972|3071|3108|3109|3111|3115|3122|3594|3659|3902|3932|3965|4067|5777|5788|5880|6352|6850|7133|7409|7805|10148|10288|10385|10673|10859|10875|11006|11151|11314|26191|29108|54440|55423|56253|64115|64127|79626|81704|84695|114548|729230	AIF1|RUNX3|CD2|CD3E|CD4|CD86|TNFSF8|CD74|NCKAP1L|HLA-DMA|HLA-DMB|HLA-DOA|HLA-DPB1|HLA-DRA|IL12RB1|IRF1|LAG3|LCK|LGALS9|LYN|PTPN6|PTPRC|RAC2|CCL5|SYK|TNFRSF1B|VAV1|LAPTM5|EBI3|LILRB2|BTN2A2|TNFSF13B|LILRB1|FGL2|LILRB4|CORO1A|CD300A|PTPN22|PYCARD|SASH3|SIRPG|CRTAM|VSIR|NOD2|TNFAIP8L2|DOCK8|LOXL3|NLRP3|CCR2	-39.4779	0	1	0	0	-64.7593	23.1782
1	-40.968	GO:1903037	M1	1	0	GO Biological Processes	19	regulation of leukocyte cell-cell adhesion	19_GO:0022610 biological adhesion	-40.968	14.7899	25.1134	28160	336	272	48	17.6471	2.31149	199|864|916|920|942|972|3071|3108|3109|3111|3115|3122|3594|3659|3676|3689|3902|3932|3965|4067|5724|5777|5788|6352|6850|7409|7805|10148|10288|10385|10673|10859|10875|11006|11151|11314|26191|29108|54440|55423|56253|64115|64127|79626|81704|84695|114548|729230	AIF1|RUNX3|CD3E|CD4|CD86|CD74|NCKAP1L|HLA-DMA|HLA-DMB|HLA-DOA|HLA-DPB1|HLA-DRA|IL12RB1|IRF1|ITGA4|ITGB2|LAG3|LCK|LGALS9|LYN|PTAFR|PTPN6|PTPRC|CCL5|SYK|VAV1|LAPTM5|EBI3|LILRB2|BTN2A2|TNFSF13B|LILRB1|FGL2|LILRB4|CORO1A|CD300A|PTPN22|PYCARD|SASH3|SIRPG|CRTAM|VSIR|NOD2|TNFAIP8L2|DOCK8|LOXL3|NLRP3|CCR2	-37.7922	0	1	0	0	-64.7593	23.1782
1	-40.8748	GO:1903131	M1	1	0	GO Biological Processes	19	mononuclear cell differentiation	19_GO:0002376 immune system process	-40.8748	12.6374	23.9022	28160	426	272	52	19.1176	2.38429	695|864|914|915|916|920|925|942|944|972|1436|1794|2207|2841|3071|3111|3122|3394|3594|3635|3659|3676|3902|3932|3965|4067|5293|5734|5777|5788|6850|7409|8320|9935|10288|10673|10859|10875|11006|26191|54209|54440|55619|56253|56833|57580|64115|84695|114548|116071|387357|729230	BTK|RUNX3|CD2|CD3D|CD3E|CD4|CD8A|CD86|TNFSF8|CD74|CSF1R|DOCK2|FCER1G|GPR18|NCKAP1L|HLA-DOA|HLA-DRA|IRF8|IL12RB1|INPP5D|IRF1|ITGA4|LAG3|LCK|LGALS9|LYN|PIK3CD|PTGER4|PTPN6|PTPRC|SYK|VAV1|EOMES|MAFB|LILRB2|TNFSF13B|LILRB1|FGL2|LILRB4|PTPN22|TREM2|SASH3|DOCK10|CRTAM|SLAMF8|PREX1|VSIR|LOXL3|NLRP3|BATF2|THEMIS|CCR2	-37.7271	0	1	0	0	-64.7593	23.1782
1	-38.8238	GO:0002443	M1	1	0	GO Biological Processes	19	leukocyte mediated immunity	19_GO:0002376 immune system process	-38.8238	11.9457	22.9065	28160	442	272	51	18.75	2.36662	695|710|712|713|714|925|972|1130|1524|2207|3071|3108|3109|3111|3115|3122|3594|3635|3689|3902|3965|4067|5293|5294|5724|5777|5788|5880|6850|7133|7305|7409|7462|8832|10225|10384|10859|11006|11151|11314|51311|54209|54440|56253|64127|64581|84106|114548|202309|284021|729230	BTK|SERPING1|C1QA|C1QB|C1QC|CD8A|CD74|LYST|CX3CR1|FCER1G|NCKAP1L|HLA-DMA|HLA-DMB|HLA-DOA|HLA-DPB1|HLA-DRA|IL12RB1|INPP5D|ITGB2|LAG3|LGALS9|LYN|PIK3CD|PIK3CG|PTAFR|PTPN6|PTPRC|RAC2|SYK|TNFRSF1B|TYROBP|VAV1|LAT2|CD84|CD96|BTN3A3|LILRB1|LILRB4|CORO1A|CD300A|TLR8|TREM2|SASH3|CRTAM|NOD2|CLEC7A|PRAM1|NLRP3|GAPT|MILR1|CCR2	-35.7271	0	1	0	0	-64.7593	23.1782
1	-38.4296	GO:0022407	M1	1	0	GO Biological Processes	19	regulation of cell-cell adhesion	19_GO:0022610 biological adhesion	-38.4296	11.7333	22.6677	28160	450	272	51	18.75	2.36662	199|864|916|920|942|972|3071|3108|3109|3111|3115|3122|3594|3659|3676|3689|3717|3902|3932|3965|4067|5724|5777|5788|6352|6850|7409|7805|10148|10288|10385|10673|10859|10875|11006|11151|11314|26191|29108|54440|55423|56253|64115|64127|79626|80709|81704|83706|84695|114548|729230	AIF1|RUNX3|CD3E|CD4|CD86|CD74|NCKAP1L|HLA-DMA|HLA-DMB|HLA-DOA|HLA-DPB1|HLA-DRA|IL12RB1|IRF1|ITGA4|ITGB2|JAK2|LAG3|LCK|LGALS9|LYN|PTAFR|PTPN6|PTPRC|CCL5|SYK|VAV1|LAPTM5|EBI3|LILRB2|BTN2A2|TNFSF13B|LILRB1|FGL2|LILRB4|CORO1A|CD300A|PTPN22|PYCARD|SASH3|SIRPG|CRTAM|VSIR|NOD2|TNFAIP8L2|AKNA|DOCK8|FERMT3|LOXL3|NLRP3|CCR2	-35.3564	0	1	0	0	-64.7593	23.1782
1	-37.5015	GO:0030098	M1	1	0	GO Biological Processes	19	lymphocyte differentiation	19_GO:0002376 immune system process	-37.5015	13.0453	23.1278	28160	373	272	47	17.2794	2.29238	695|864|914|915|916|920|925|942|944|972|1794|2207|2841|3071|3111|3122|3394|3594|3635|3659|3676|3902|3932|3965|5293|5734|5777|5788|6850|7409|8320|9935|10288|10673|10875|11006|26191|54440|55619|56253|56833|57580|64115|84695|114548|387357|729230	BTK|RUNX3|CD2|CD3D|CD3E|CD4|CD8A|CD86|TNFSF8|CD74|DOCK2|FCER1G|GPR18|NCKAP1L|HLA-DOA|HLA-DRA|IRF8|IL12RB1|INPP5D|IRF1|ITGA4|LAG3|LCK|LGALS9|PIK3CD|PTGER4|PTPN6|PTPRC|SYK|VAV1|EOMES|MAFB|LILRB2|TNFSF13B|FGL2|LILRB4|PTPN22|SASH3|DOCK10|CRTAM|SLAMF8|PREX1|VSIR|LOXL3|NLRP3|THEMIS|CCR2	-34.4506	0	1	0	0	-64.7593	23.1782
1	-36.7489	GO:0070661	M1	1	0	GO Biological Processes	19	leukocyte proliferation	19_GO:0009987 cellular process	-36.7489	14.2353	23.5157	28160	320	272	44	16.1765	2.23275	199|695|916|942|944|972|1436|1794|3071|3109|3115|3594|3635|3659|3965|4067|4332|5294|5777|5788|5880|6352|6850|7133|7305|7940|10148|10288|10385|10673|10859|11006|11119|11151|11314|26191|29108|54209|54440|56253|64115|81704|202309|729230	AIF1|BTK|CD3E|CD86|TNFSF8|CD74|CSF1R|DOCK2|NCKAP1L|HLA-DMB|HLA-DPB1|IL12RB1|INPP5D|IRF1|LGALS9|LYN|MNDA|PIK3CG|PTPN6|PTPRC|RAC2|CCL5|SYK|TNFRSF1B|TYROBP|LST1|EBI3|LILRB2|BTN2A2|TNFSF13B|LILRB1|LILRB4|BTN3A1|CORO1A|CD300A|PTPN22|PYCARD|TREM2|SASH3|CRTAM|VSIR|DOCK8|GAPT|CCR2	-33.7193	0	1	0	0	-64.7593	23.1782
1	-36.2862	GO:0050867	M1	1	0	GO Biological Processes	19	positive regulation of cell activation	19_GO:0048518 positive regulation of biological process	-36.2862	11.8319	22.0883	28160	420	272	48	17.6471	2.31149	199|695|864|914|916|920|942|972|1050|3071|3108|3109|3111|3115|3122|3594|3635|3689|3717|3932|3965|4067|5341|5724|5777|5788|6352|6850|7305|7409|10148|10288|10673|10859|11006|11151|26191|29108|30011|54209|54440|55423|64115|64127|64581|81704|114548|729230	AIF1|BTK|RUNX3|CD2|CD3E|CD4|CD86|CD74|CEBPA|NCKAP1L|HLA-DMA|HLA-DMB|HLA-DOA|HLA-DPB1|HLA-DRA|IL12RB1|INPP5D|ITGB2|JAK2|LCK|LGALS9|LYN|PLEK|PTAFR|PTPN6|PTPRC|CCL5|SYK|TYROBP|VAV1|EBI3|LILRB2|TNFSF13B|LILRB1|LILRB4|CORO1A|PTPN22|PYCARD|SH3KBP1|TREM2|SASH3|SIRPG|VSIR|NOD2|CLEC7A|DOCK8|NLRP3|CCR2	-33.2767	0	1	0	0	-64.7593	23.1782
1	-36.0198	GO:0046651	M1	1	0	GO Biological Processes	19	lymphocyte proliferation	19_GO:0002376 immune system process	-36.0198	14.9939	23.6567	28160	290	272	42	15.4412	2.19096	199|695|916|942|944|972|1794|3071|3109|3115|3594|3635|3659|3965|4067|4332|5294|5777|5788|5880|6352|6850|7133|7305|7940|10148|10288|10385|10673|10859|11006|11119|11151|11314|26191|29108|54440|56253|64115|81704|202309|729230	AIF1|BTK|CD3E|CD86|TNFSF8|CD74|DOCK2|NCKAP1L|HLA-DMB|HLA-DPB1|IL12RB1|INPP5D|IRF1|LGALS9|LYN|MNDA|PIK3CG|PTPN6|PTPRC|RAC2|CCL5|SYK|TNFRSF1B|TYROBP|LST1|EBI3|LILRB2|BTN2A2|TNFSF13B|LILRB1|LILRB4|BTN3A1|CORO1A|CD300A|PTPN22|PYCARD|SASH3|CRTAM|VSIR|DOCK8|GAPT|CCR2	-33.0481	0	1	0	0	-64.7593	23.1782
1	-35.828	GO:0032943	M1	1	0	GO Biological Processes	19	mononuclear cell proliferation	19_GO:0009987 cellular process	-35.828	14.8404	23.5191	28160	293	272	42	15.4412	2.19096	199|695|916|942|944|972|1794|3071|3109|3115|3594|3635|3659|3965|4067|4332|5294|5777|5788|5880|6352|6850|7133|7305|7940|10148|10288|10385|10673|10859|11006|11119|11151|11314|26191|29108|54440|56253|64115|81704|202309|729230	AIF1|BTK|CD3E|CD86|TNFSF8|CD74|DOCK2|NCKAP1L|HLA-DMB|HLA-DPB1|IL12RB1|INPP5D|IRF1|LGALS9|LYN|MNDA|PIK3CG|PTPN6|PTPRC|RAC2|CCL5|SYK|TNFRSF1B|TYROBP|LST1|EBI3|LILRB2|BTN2A2|TNFSF13B|LILRB1|LILRB4|BTN3A1|CORO1A|CD300A|PTPN22|PYCARD|SASH3|CRTAM|VSIR|DOCK8|GAPT|CCR2	-32.8741	0	1	0	0	-64.7593	23.1782
1	-35.6148	GO:0002366	M1	1	0	GO Biological Processes	19	leukocyte activation involved in immune response	19_GO:0002376 immune system process	-35.6148	15.3794	23.7083	28160	276	272	41	15.0735	2.16942	695|942|972|1524|1794|2207|3071|3109|3122|3394|3594|3683|3689|3936|3965|4067|5293|5294|5724|5734|5788|5880|6850|7305|7462|8320|8832|10859|10875|11151|11314|29108|54209|55619|64581|84106|84695|114548|202309|284021|729230	BTK|CD86|CD74|CX3CR1|DOCK2|FCER1G|NCKAP1L|HLA-DMB|HLA-DRA|IRF8|IL12RB1|ITGAL|ITGB2|LCP1|LGALS9|LYN|PIK3CD|PIK3CG|PTAFR|PTGER4|PTPRC|RAC2|SYK|TYROBP|LAT2|EOMES|CD84|LILRB1|FGL2|CORO1A|CD300A|PYCARD|TREM2|DOCK10|CLEC7A|PRAM1|LOXL3|NLRP3|GAPT|MILR1|CCR2	-32.6779	0	1	0	0	-64.7593	23.1782
1	-35.5033	GO:1903039	M1	1	0	GO Biological Processes	19	positive regulation of leukocyte cell-cell adhesion	19_GO:0022610 biological adhesion	-35.5033	16.8939	24.3696	28160	239	272	39	14.3382	2.12499	199|864|916|920|942|972|3071|3108|3109|3111|3115|3122|3594|3676|3689|3932|3965|4067|5724|5777|5788|6352|6850|7409|10148|10288|10673|10859|11006|11151|26191|29108|54440|55423|64115|64127|81704|114548|729230	AIF1|RUNX3|CD3E|CD4|CD86|CD74|NCKAP1L|HLA-DMA|HLA-DMB|HLA-DOA|HLA-DPB1|HLA-DRA|IL12RB1|ITGA4|ITGB2|LCK|LGALS9|LYN|PTAFR|PTPN6|PTPRC|CCL5|SYK|VAV1|EBI3|LILRB2|TNFSF13B|LILRB1|LILRB4|CORO1A|PTPN22|PYCARD|SASH3|SIRPG|VSIR|NOD2|DOCK8|NLRP3|CCR2	-32.5827	0	1	0	0	-64.7593	23.1782
1	-35.3523	GO:0002263	M1	1	0	GO Biological Processes	19	cell activation involved in immune response	19_GO:0002376 immune system process	-35.3523	15.1597	23.5164	28160	280	272	41	15.0735	2.16942	695|942|972|1524|1794|2207|3071|3109|3122|3394|3594|3683|3689|3936|3965|4067|5293|5294|5724|5734|5788|5880|6850|7305|7462|8320|8832|10859|10875|11151|11314|29108|54209|55619|64581|84106|84695|114548|202309|284021|729230	BTK|CD86|CD74|CX3CR1|DOCK2|FCER1G|NCKAP1L|HLA-DMB|HLA-DRA|IRF8|IL12RB1|ITGAL|ITGB2|LCP1|LGALS9|LYN|PIK3CD|PIK3CG|PTAFR|PTGER4|PTPRC|RAC2|SYK|TYROBP|LAT2|EOMES|CD84|LILRB1|FGL2|CORO1A|CD300A|PYCARD|TREM2|DOCK10|CLEC7A|PRAM1|LOXL3|NLRP3|GAPT|MILR1|CCR2	-32.4475	0	1	0	0	-64.7593	23.1782
1	-34.5489	GO:0030155	M1	1	0	GO Biological Processes	19	regulation of cell adhesion	19_GO:0022610 biological adhesion	-34.5489	7.99561	19.1904	28160	751	272	58	21.3235	2.48352	199|397|864|916|920|942|972|3071|3108|3109|3111|3115|3122|3594|3659|3676|3689|3717|3902|3932|3965|4067|5294|5724|5777|5788|5880|6352|6850|7409|7805|9404|10148|10154|10288|10385|10673|10859|10875|11006|11151|11314|26191|29108|54440|55423|56253|57580|64115|64127|64805|79626|80709|81704|83706|84695|114548|729230	AIF1|ARHGDIB|RUNX3|CD3E|CD4|CD86|CD74|NCKAP1L|HLA-DMA|HLA-DMB|HLA-DOA|HLA-DPB1|HLA-DRA|IL12RB1|IRF1|ITGA4|ITGB2|JAK2|LAG3|LCK|LGALS9|LYN|PIK3CG|PTAFR|PTPN6|PTPRC|RAC2|CCL5|SYK|VAV1|LAPTM5|LPXN|EBI3|PLXNC1|LILRB2|BTN2A2|TNFSF13B|LILRB1|FGL2|LILRB4|CORO1A|CD300A|PTPN22|PYCARD|SASH3|SIRPG|CRTAM|PREX1|VSIR|NOD2|P2RY12|TNFAIP8L2|AKNA|DOCK8|FERMT3|LOXL3|NLRP3|CCR2	-31.7022	0	1	0	0	-64.7593	23.1782
1	-34.426	GO:0002696	M1	1	0	GO Biological Processes	19	positive regulation of leukocyte activation	19_GO:0002376 immune system process	-34.426	11.6439	21.4145	28160	409	272	46	16.9118	2.2729	199|695|864|914|916|920|942|972|1050|3071|3108|3109|3111|3115|3122|3594|3635|3689|3932|3965|4067|5724|5777|5788|6352|6850|7305|7409|10148|10288|10673|10859|11006|11151|26191|29108|30011|54209|54440|55423|64115|64127|64581|81704|114548|729230	AIF1|BTK|RUNX3|CD2|CD3E|CD4|CD86|CD74|CEBPA|NCKAP1L|HLA-DMA|HLA-DMB|HLA-DOA|HLA-DPB1|HLA-DRA|IL12RB1|INPP5D|ITGB2|LCK|LGALS9|LYN|PTAFR|PTPN6|PTPRC|CCL5|SYK|TYROBP|VAV1|EBI3|LILRB2|TNFSF13B|LILRB1|LILRB4|CORO1A|PTPN22|PYCARD|SH3KBP1|TREM2|SASH3|SIRPG|VSIR|NOD2|CLEC7A|DOCK8|NLRP3|CCR2	-31.5926	0	1	0	0	-64.7593	23.1782
1	-34.2997	GO:0030217	M1	1	0	GO Biological Processes	19	T cell differentiation	19_GO:0002376 immune system process	-34.2997	15.7721	23.4483	28160	256	272	39	14.3382	2.12499	864|914|915|916|920|925|942|944|972|1794|2207|2841|3071|3111|3122|3594|3659|3902|3932|3965|5293|5734|5788|6850|7409|8320|9935|10288|10875|11006|26191|54440|56253|57580|64115|84695|114548|387357|729230	RUNX3|CD2|CD3D|CD3E|CD4|CD8A|CD86|TNFSF8|CD74|DOCK2|FCER1G|GPR18|NCKAP1L|HLA-DOA|HLA-DRA|IL12RB1|IRF1|LAG3|LCK|LGALS9|PIK3CD|PTGER4|PTPRC|SYK|VAV1|EOMES|MAFB|LILRB2|FGL2|LILRB4|PTPN22|SASH3|CRTAM|PREX1|VSIR|LOXL3|NLRP3|THEMIS|CCR2	-31.4793	0	1	0	0	-64.7593	23.1782
1	-33.7917	GO:0022409	M1	1	0	GO Biological Processes	19	positive regulation of cell-cell adhesion	19_GO:0022610 biological adhesion	-33.7917	14.5816	22.7185	28160	284	272	40	14.7059	2.14744	199|864|916|920|942|972|3071|3108|3109|3111|3115|3122|3594|3676|3689|3717|3932|3965|4067|5724|5777|5788|6352|6850|7409|10148|10288|10673|10859|11006|11151|26191|29108|54440|55423|64115|64127|81704|114548|729230	AIF1|RUNX3|CD3E|CD4|CD86|CD74|NCKAP1L|HLA-DMA|HLA-DMB|HLA-DOA|HLA-DPB1|HLA-DRA|IL12RB1|ITGA4|ITGB2|JAK2|LCK|LGALS9|LYN|PTAFR|PTPN6|PTPRC|CCL5|SYK|VAV1|EBI3|LILRB2|TNFSF13B|LILRB1|LILRB4|CORO1A|PTPN22|PYCARD|SASH3|SIRPG|VSIR|NOD2|DOCK8|NLRP3|CCR2	-30.9839	0	1	0	0	-64.7593	23.1782
1	-33.7255	GO:0050670	M1	1	0	GO Biological Processes	19	regulation of lymphocyte proliferation	19_GO:0002376 immune system process	-33.7255	16.9495	23.7749	28160	226	272	37	13.6029	2.07865	199|695|916|942|944|972|3071|3109|3115|3594|3635|3659|3965|4067|4332|5777|5788|5880|6352|6850|7133|7305|7940|10148|10288|10385|10673|10859|11006|11151|11314|26191|29108|54440|56253|64115|729230	AIF1|BTK|CD3E|CD86|TNFSF8|CD74|NCKAP1L|HLA-DMB|HLA-DPB1|IL12RB1|INPP5D|IRF1|LGALS9|LYN|MNDA|PTPN6|PTPRC|RAC2|CCL5|SYK|TNFRSF1B|TYROBP|LST1|EBI3|LILRB2|BTN2A2|TNFSF13B|LILRB1|LILRB4|CORO1A|CD300A|PTPN22|PYCARD|SASH3|CRTAM|VSIR|CCR2	-30.9299	0	1	0	0	-64.7593	23.1782
1	-33.6495	GO:0070663	M1	1	0	GO Biological Processes	19	regulation of leukocyte proliferation	19_GO:0050789 regulation of biological process	-33.6495	15.9923	23.3244	28160	246	272	38	13.9706	2.10207	199|695|916|942|944|972|1436|3071|3109|3115|3594|3635|3659|3965|4067|4332|5777|5788|5880|6352|6850|7133|7305|7940|10148|10288|10385|10673|10859|11006|11151|11314|26191|29108|54440|56253|64115|729230	AIF1|BTK|CD3E|CD86|TNFSF8|CD74|CSF1R|NCKAP1L|HLA-DMB|HLA-DPB1|IL12RB1|INPP5D|IRF1|LGALS9|LYN|MNDA|PTPN6|PTPRC|RAC2|CCL5|SYK|TNFRSF1B|TYROBP|LST1|EBI3|LILRB2|BTN2A2|TNFSF13B|LILRB1|LILRB4|CORO1A|CD300A|PTPN22|PYCARD|SASH3|CRTAM|VSIR|CCR2	-30.8658	0	1	0	0	-64.7593	23.1782
1	-33.5785	GO:0032944	M1	1	0	GO Biological Processes	19	regulation of mononuclear cell proliferation	19_GO:0050789 regulation of biological process	-33.5785	16.8008	23.6581	28160	228	272	37	13.6029	2.07865	199|695|916|942|944|972|3071|3109|3115|3594|3635|3659|3965|4067|4332|5777|5788|5880|6352|6850|7133|7305|7940|10148|10288|10385|10673|10859|11006|11151|11314|26191|29108|54440|56253|64115|729230	AIF1|BTK|CD3E|CD86|TNFSF8|CD74|NCKAP1L|HLA-DMB|HLA-DPB1|IL12RB1|INPP5D|IRF1|LGALS9|LYN|MNDA|PTPN6|PTPRC|RAC2|CCL5|SYK|TNFRSF1B|TYROBP|LST1|EBI3|LILRB2|BTN2A2|TNFSF13B|LILRB1|LILRB4|CORO1A|CD300A|PTPN22|PYCARD|SASH3|CRTAM|VSIR|CCR2	-30.8063	0	1	0	0	-64.7593	23.1782
1	-33.1005	GO:0050870	M1	1	0	GO Biological Processes	19	positive regulation of T cell activation	19_GO:0022610 biological adhesion	-33.1005	17.2549	23.6838	28160	216	272	36	13.2353	2.05473	199|864|916|920|942|972|3071|3108|3109|3111|3115|3122|3594|3932|3965|4067|5777|5788|6352|6850|7409|10148|10288|10673|10859|11006|11151|26191|29108|54440|55423|64115|64127|81704|114548|729230	AIF1|RUNX3|CD3E|CD4|CD86|CD74|NCKAP1L|HLA-DMA|HLA-DMB|HLA-DOA|HLA-DPB1|HLA-DRA|IL12RB1|LCK|LGALS9|LYN|PTPN6|PTPRC|CCL5|SYK|VAV1|EBI3|LILRB2|TNFSF13B|LILRB1|LILRB4|CORO1A|PTPN22|PYCARD|SASH3|SIRPG|VSIR|NOD2|DOCK8|NLRP3|CCR2	-30.3506	0	1	0	0	-64.7593	23.1782
1	-31.1949	GO:0002695	M1	1	0	GO Biological Processes	19	negative regulation of leukocyte activation	19_GO:0002376 immune system process	-31.1949	18.2699	23.4005	28160	187	272	33	12.1324	1.97971	695|864|942|972|3071|3635|3659|3902|3965|4067|4332|5777|5788|7305|7805|7940|8530|8832|10288|10385|10859|10875|11006|11314|26191|56253|64115|79626|84695|146722|284021|374403|729230	BTK|RUNX3|CD86|CD74|NCKAP1L|INPP5D|IRF1|LAG3|LGALS9|LYN|MNDA|PTPN6|PTPRC|TYROBP|LAPTM5|LST1|CST7|CD84|LILRB2|BTN2A2|LILRB1|FGL2|LILRB4|CD300A|PTPN22|CRTAM|VSIR|TNFAIP8L2|LOXL3|CD300LF|MILR1|TBC1D10C|CCR2	-28.4557	0	1	0	0	-64.7593	23.1782
1	-30.8129	GO:0050866	M1	1	0	GO Biological Processes	19	negative regulation of cell activation	19_GO:0048519 negative regulation of biological process	-30.8129	16.7619	22.6418	28160	210	272	34	12.5	2.00528	695|864|942|972|3071|3635|3659|3902|3965|4067|4332|5777|5788|7305|7805|7940|8530|8832|10288|10385|10859|10875|11006|11314|26191|54209|56253|64115|79626|84695|146722|284021|374403|729230	BTK|RUNX3|CD86|CD74|NCKAP1L|INPP5D|IRF1|LAG3|LGALS9|LYN|MNDA|PTPN6|PTPRC|TYROBP|LAPTM5|LST1|CST7|CD84|LILRB2|BTN2A2|LILRB1|FGL2|LILRB4|CD300A|PTPN22|TREM2|CRTAM|VSIR|TNFAIP8L2|LOXL3|CD300LF|MILR1|TBC1D10C|CCR2	-28.1045	0	1	0	0	-64.7593	23.1782
1	-30.7525	GO:0051251	M1	1	0	GO Biological Processes	19	positive regulation of lymphocyte activation	19_GO:0002376 immune system process	-30.7525	11.7257	20.2842	28160	362	272	41	15.0735	2.16942	199|695|864|916|920|942|972|3071|3108|3109|3111|3115|3122|3594|3635|3932|3965|4067|5777|5788|6352|6850|7305|7409|10148|10288|10673|10859|11006|11151|26191|29108|30011|54440|55423|64115|64127|64581|81704|114548|729230	AIF1|BTK|RUNX3|CD3E|CD4|CD86|CD74|NCKAP1L|HLA-DMA|HLA-DMB|HLA-DOA|HLA-DPB1|HLA-DRA|IL12RB1|INPP5D|LCK|LGALS9|LYN|PTPN6|PTPRC|CCL5|SYK|TYROBP|VAV1|EBI3|LILRB2|TNFSF13B|LILRB1|LILRB4|CORO1A|PTPN22|PYCARD|SH3KBP1|SASH3|SIRPG|VSIR|NOD2|CLEC7A|DOCK8|NLRP3|CCR2	-28.0538	0	1	0	0	-64.7593	23.1782
1	-30.1144	GO:0042098	M1	1	0	GO Biological Processes	19	T cell proliferation	19_GO:0002376 immune system process	-30.1144	16.9974	22.4786	28160	201	272	33	12.1324	1.97971	199|916|942|944|1794|3071|3109|3115|3594|3659|3965|5294|5777|5788|5880|6352|6850|7133|10148|10288|10385|10673|10859|11006|11119|11151|26191|29108|54440|56253|64115|81704|729230	AIF1|CD3E|CD86|TNFSF8|DOCK2|NCKAP1L|HLA-DMB|HLA-DPB1|IL12RB1|IRF1|LGALS9|PIK3CG|PTPN6|PTPRC|RAC2|CCL5|SYK|TNFRSF1B|EBI3|LILRB2|BTN2A2|TNFSF13B|LILRB1|LILRB4|BTN3A1|CORO1A|PTPN22|PYCARD|SASH3|CRTAM|VSIR|DOCK8|CCR2	-27.4252	0	1	0	0	-64.7593	23.1782
1	-29.4015	GO:0002697	M1	1	0	GO Biological Processes	19	regulation of immune effector process	19_GO:0002376 immune system process	-29.4015	11.8406	19.8904	28160	341	272	39	14.3382	2.12499	695|710|942|972|1524|3071|3109|3122|3594|3689|3902|3965|4067|5724|5777|5788|5880|6850|7133|7305|7409|7805|8832|10225|10859|10875|11006|11314|26191|54209|54440|56253|56833|64127|64581|84106|84695|114548|729230	BTK|SERPING1|CD86|CD74|CX3CR1|NCKAP1L|HLA-DMB|HLA-DRA|IL12RB1|ITGB2|LAG3|LGALS9|LYN|PTAFR|PTPN6|PTPRC|RAC2|SYK|TNFRSF1B|TYROBP|VAV1|LAPTM5|CD84|CD96|LILRB1|FGL2|LILRB4|CD300A|PTPN22|TREM2|SASH3|CRTAM|SLAMF8|NOD2|CLEC7A|PRAM1|LOXL3|NLRP3|CCR2	-26.7217	0	1	0	0	-64.7593	23.1782
1	-28.8953	GO:1902105	M1	1	0	GO Biological Processes	19	regulation of leukocyte differentiation	19_GO:0002376 immune system process	-28.8953	13.2636	20.404	28160	281	272	36	13.2353	2.05473	695|714|864|914|920|942|972|1230|2124|3059|3071|3111|3122|3594|3635|3659|3902|3965|4067|5777|5788|6850|7305|9935|10288|10859|10875|11006|54209|54440|56253|56833|64115|84695|114548|729230	BTK|C1QC|RUNX3|CD2|CD4|CD86|CD74|CCR1|EVI2B|HCLS1|NCKAP1L|HLA-DOA|HLA-DRA|IL12RB1|INPP5D|IRF1|LAG3|LGALS9|LYN|PTPN6|PTPRC|SYK|TYROBP|MAFB|LILRB2|LILRB1|FGL2|LILRB4|TREM2|SASH3|CRTAM|SLAMF8|VSIR|LOXL3|NLRP3|CCR2	-26.2246	0	1	0	0	-64.7593	23.1782
1	-28.5859	GO:0045785	M1	1	0	GO Biological Processes	19	positive regulation of cell adhesion	19_GO:0022610 biological adhesion	-28.5859	9.9502	18.6225	28160	437	272	42	15.4412	2.19096	199|864|916|920|942|972|3071|3108|3109|3111|3115|3122|3594|3676|3689|3717|3932|3965|4067|5724|5777|5788|6352|6850|7409|10148|10288|10673|10859|11006|11151|26191|29108|54440|55423|57580|64115|64127|64805|81704|114548|729230	AIF1|RUNX3|CD3E|CD4|CD86|CD74|NCKAP1L|HLA-DMA|HLA-DMB|HLA-DOA|HLA-DPB1|HLA-DRA|IL12RB1|ITGA4|ITGB2|JAK2|LCK|LGALS9|LYN|PTAFR|PTPN6|PTPRC|CCL5|SYK|VAV1|EBI3|LILRB2|TNFSF13B|LILRB1|LILRB4|CORO1A|PTPN22|PYCARD|SASH3|SIRPG|PREX1|VSIR|NOD2|P2RY12|DOCK8|NLRP3|CCR2	-25.9241	0	1	0	0	-64.7593	23.1782
1	-26.8276	GO:0042129	M1	1	0	GO Biological Processes	19	regulation of T cell proliferation	19_GO:0002376 immune system process	-26.8276	17.4555	21.3784	28160	172	272	29	10.6618	1.87132	199|916|942|944|3071|3109|3115|3594|3659|3965|5777|5788|5880|6352|6850|7133|10148|10288|10385|10673|10859|11006|11151|26191|29108|54440|56253|64115|729230	AIF1|CD3E|CD86|TNFSF8|NCKAP1L|HLA-DMB|HLA-DPB1|IL12RB1|IRF1|LGALS9|PTPN6|PTPRC|RAC2|CCL5|SYK|TNFRSF1B|EBI3|LILRB2|BTN2A2|TNFSF13B|LILRB1|LILRB4|CORO1A|PTPN22|PYCARD|SASH3|CRTAM|VSIR|CCR2	-24.1747	0	1	0	0	-64.7593	23.1782
1	-26.7883	GO:0046631	M1	1	0	GO Biological Processes	19	alpha-beta T cell activation	19_GO:0002376 immune system process	-26.7883	18.7021	21.8251	28160	155	272	28	10.2941	1.84256	864|916|942|944|1794|2841|3071|3122|3594|3659|3965|5734|5788|6850|8320|10148|10859|11006|11314|26191|50856|54440|56253|57705|64115|84695|114548|729230	RUNX3|CD3E|CD86|TNFSF8|DOCK2|GPR18|NCKAP1L|HLA-DRA|IL12RB1|IRF1|LGALS9|PTGER4|PTPRC|SYK|EOMES|EBI3|LILRB1|LILRB4|CD300A|PTPN22|CLEC4A|SASH3|CRTAM|WDFY4|VSIR|LOXL3|NLRP3|CCR2	-24.1448	0	1	0	0	-64.7593	23.1782
1	-25.7727	GO:1903706	M1	1	0	GO Biological Processes	19	regulation of hemopoiesis	19_GO:0002376 immune system process	-25.7727	10.3529	17.885	28160	370	272	37	13.6029	2.07865	695|714|864|914|920|942|972|1230|2124|3059|3071|3111|3122|3594|3635|3659|3902|3965|4067|5777|5788|6772|6850|7305|9935|10288|10859|10875|11006|54209|54440|56253|56833|64115|84695|114548|729230	BTK|C1QC|RUNX3|CD2|CD4|CD86|CD74|CCR1|EVI2B|HCLS1|NCKAP1L|HLA-DOA|HLA-DRA|IL12RB1|INPP5D|IRF1|LAG3|LGALS9|LYN|PTPN6|PTPRC|STAT1|SYK|TYROBP|MAFB|LILRB2|LILRB1|FGL2|LILRB4|TREM2|SASH3|CRTAM|SLAMF8|VSIR|LOXL3|NLRP3|CCR2	-23.1612	0	1	0	0	-64.7593	23.1782
1	-25.2361	GO:0051250	M1	1	0	GO Biological Processes	19	negative regulation of lymphocyte activation	19_GO:0002376 immune system process	-25.2361	17.8044	20.8524	28160	157	272	27	9.92647	1.81306	695|864|942|972|3071|3635|3659|3902|3965|4067|4332|5777|7305|7805|7940|10288|10385|10859|10875|11006|11314|26191|56253|64115|79626|84695|374403	BTK|RUNX3|CD86|CD74|NCKAP1L|INPP5D|IRF1|LAG3|LGALS9|LYN|MNDA|PTPN6|TYROBP|LAPTM5|LST1|LILRB2|BTN2A2|LILRB1|FGL2|LILRB4|CD300A|PTPN22|CRTAM|VSIR|TNFAIP8L2|LOXL3|TBC1D10C	-22.6401	0	1	0	0	-64.7593	23.1782
1	-24.4971	GO:0002703	M1	1	0	GO Biological Processes	19	regulation of leukocyte mediated immunity	19_GO:0002376 immune system process	-24.4971	13.6823	18.9468	28160	227	272	30	11.0294	1.89939	695|1524|3071|3122|3594|3689|3902|3965|4067|5724|5777|5788|5880|6850|7133|7305|7409|8832|10225|10859|11006|11314|54209|54440|56253|64127|64581|84106|114548|729230	BTK|CX3CR1|NCKAP1L|HLA-DRA|IL12RB1|ITGB2|LAG3|LGALS9|LYN|PTAFR|PTPN6|PTPRC|RAC2|SYK|TNFRSF1B|TYROBP|VAV1|CD84|CD96|LILRB1|LILRB4|CD300A|TREM2|SASH3|CRTAM|NOD2|CLEC7A|PRAM1|NLRP3|CCR2	-21.9233	0	1	0	0	-64.7593	23.1782
1	-22.6723	GO:0045619	M1	1	0	GO Biological Processes	19	regulation of lymphocyte differentiation	19_GO:0002376 immune system process	-22.6723	15.4699	18.9084	28160	174	272	26	9.55882	1.78279	695|864|914|942|972|3071|3111|3122|3594|3635|3659|3902|3965|5777|5788|6850|10288|10875|11006|54440|56253|56833|64115|84695|114548|729230	BTK|RUNX3|CD2|CD86|CD74|NCKAP1L|HLA-DOA|HLA-DRA|IL12RB1|INPP5D|IRF1|LAG3|LGALS9|PTPN6|PTPRC|SYK|LILRB2|FGL2|LILRB4|SASH3|CRTAM|SLAMF8|VSIR|LOXL3|NLRP3|CCR2	-20.1592	0	1	0	0	-64.7593	23.1782
1	-21.5185	GO:0002699	M1	1	0	GO Biological Processes	19	positive regulation of immune effector process	19_GO:0002376 immune system process	-21.5185	12.2313	17.1478	28160	237	272	28	10.2941	1.84256	695|942|972|3109|3122|3594|3689|3902|3965|4067|5724|5788|5880|6850|7305|7409|7805|8832|10859|11314|26191|54209|54440|56253|64127|64581|114548|729230	BTK|CD86|CD74|HLA-DMB|HLA-DRA|IL12RB1|ITGB2|LAG3|LGALS9|LYN|PTAFR|PTPRC|RAC2|SYK|TYROBP|VAV1|LAPTM5|CD84|LILRB1|CD300A|PTPN22|TREM2|SASH3|CRTAM|NOD2|CLEC7A|NLRP3|CCR2	-19.0299	0	1	0	0	-64.7593	23.1782
1	-21.2572	GO:0046634	M1	1	0	GO Biological Processes	19	regulation of alpha-beta T cell activation	19_GO:0002376 immune system process	-21.2572	20.905	20.084	28160	104	272	21	7.72059	1.61843	864|916|942|3071|3122|3594|3659|3965|5788|6850|10148|10859|11006|11314|26191|54440|56253|64115|84695|114548|729230	RUNX3|CD3E|CD86|NCKAP1L|HLA-DRA|IL12RB1|IRF1|LGALS9|PTPRC|SYK|EBI3|LILRB1|LILRB4|CD300A|PTPN22|SASH3|CRTAM|VSIR|LOXL3|NLRP3|CCR2	-18.7804	0	1	0	0	-64.7593	23.1782
1	-19.3255	GO:0045580	M1	1	0	GO Biological Processes	19	regulation of T cell differentiation	19_GO:0002376 immune system process	-19.3255	15.6003	17.4677	28160	146	272	22	8.08824	1.65321	864|914|942|972|3071|3111|3122|3594|3659|3902|3965|5788|6850|10288|10875|11006|54440|56253|64115|84695|114548|729230	RUNX3|CD2|CD86|CD74|NCKAP1L|HLA-DOA|HLA-DRA|IL12RB1|IRF1|LAG3|LGALS9|PTPRC|SYK|LILRB2|FGL2|LILRB4|SASH3|CRTAM|VSIR|LOXL3|NLRP3|CCR2	-16.9131	0	1	0	0	-64.7593	23.1782
1	-19.0618	GO:0070665	M1	1	0	GO Biological Processes	19	positive regulation of leukocyte proliferation	19_GO:0048518 positive regulation of biological process	-19.0618	15.1843	17.2021	28160	150	272	22	8.08824	1.65321	199|916|942|972|1436|3071|3109|3115|3594|3965|4067|5788|6352|6850|10148|10288|10673|11151|26191|29108|54440|729230	AIF1|CD3E|CD86|CD74|CSF1R|NCKAP1L|HLA-DMB|HLA-DPB1|IL12RB1|LGALS9|LYN|PTPRC|CCL5|SYK|EBI3|LILRB2|TNFSF13B|CORO1A|PTPN22|PYCARD|SASH3|CCR2	-16.6593	0	1	0	0	-64.7593	23.1782
1	-18.6564	GO:0042102	M1	1	0	GO Biological Processes	19	positive regulation of T cell proliferation	19_GO:0022610 biological adhesion	-18.6564	19.4758	18.3702	28160	101	272	19	6.98529	1.54555	199|916|942|3071|3109|3115|3594|3965|5788|6352|6850|10148|10288|10673|11151|26191|29108|54440|729230	AIF1|CD3E|CD86|NCKAP1L|HLA-DMB|HLA-DPB1|IL12RB1|LGALS9|PTPRC|CCL5|SYK|EBI3|LILRB2|TNFSF13B|CORO1A|PTPN22|PYCARD|SASH3|CCR2	-16.2636	0	1	0	0	-64.7593	23.1782
1	-18.4967	GO:1902107	M1	1	0	GO Biological Processes	19	positive regulation of leukocyte differentiation	19_GO:0002376 immune system process	-18.4967	14.3248	16.6402	28160	159	272	22	8.08824	1.65321	695|864|920|942|972|1230|2124|3059|3071|3122|3594|3635|3965|5788|6850|7305|10288|11006|54209|54440|64115|114548	BTK|RUNX3|CD4|CD86|CD74|CCR1|EVI2B|HCLS1|NCKAP1L|HLA-DRA|IL12RB1|INPP5D|LGALS9|PTPRC|SYK|TYROBP|LILRB2|LILRB4|TREM2|SASH3|VSIR|NLRP3	-16.1133	0	1	0	0	-64.7593	23.1782
1	-18.4967	GO:1903708	M1	1	0	GO Biological Processes	19	positive regulation of hemopoiesis	19_GO:0002376 immune system process	-18.4967	14.3248	16.6402	28160	159	272	22	8.08824	1.65321	695|864|920|942|972|1230|2124|3059|3071|3122|3594|3635|3965|5788|6850|7305|10288|11006|54209|54440|64115|114548	BTK|RUNX3|CD4|CD86|CD74|CCR1|EVI2B|HCLS1|NCKAP1L|HLA-DRA|IL12RB1|INPP5D|LGALS9|PTPRC|SYK|TYROBP|LILRB2|LILRB4|TREM2|SASH3|VSIR|NLRP3	-16.1133	0	1	0	0	-64.7593	23.1782
1	-18.3634	GO:0050868	M1	1	0	GO Biological Processes	19	negative regulation of T cell activation	19_GO:0022610 biological adhesion	-18.3634	16.972	17.4603	28160	122	272	20	7.35294	1.58257	864|942|972|3071|3659|3902|3965|5777|7805|10288|10385|10859|10875|11006|11314|26191|56253|64115|79626|84695	RUNX3|CD86|CD74|NCKAP1L|IRF1|LAG3|LGALS9|PTPN6|LAPTM5|LILRB2|BTN2A2|LILRB1|FGL2|LILRB4|CD300A|PTPN22|CRTAM|VSIR|TNFAIP8L2|LOXL3	-15.9847	0	1	0	0	-64.7593	23.1782
1	-17.3296	GO:0050671	M1	1	0	GO Biological Processes	19	positive regulation of lymphocyte proliferation	19_GO:0002376 immune system process	-17.3296	15.1138	16.3543	28160	137	272	20	7.35294	1.58257	199|916|942|972|3071|3109|3115|3594|3965|5788|6352|6850|10148|10288|10673|11151|26191|29108|54440|729230	AIF1|CD3E|CD86|CD74|NCKAP1L|HLA-DMB|HLA-DPB1|IL12RB1|LGALS9|PTPRC|CCL5|SYK|EBI3|LILRB2|TNFSF13B|CORO1A|PTPN22|PYCARD|SASH3|CCR2	-14.9863	0	1	0	0	-64.7593	23.1782
1	-17.2654	GO:0032946	M1	1	0	GO Biological Processes	19	positive regulation of mononuclear cell proliferation	19_GO:0048518 positive regulation of biological process	-17.2654	15.0043	16.2868	28160	138	272	20	7.35294	1.58257	199|916|942|972|3071|3109|3115|3594|3965|5788|6352|6850|10148|10288|10673|11151|26191|29108|54440|729230	AIF1|CD3E|CD86|CD74|NCKAP1L|HLA-DMB|HLA-DPB1|IL12RB1|LGALS9|PTPRC|CCL5|SYK|EBI3|LILRB2|TNFSF13B|CORO1A|PTPN22|PYCARD|SASH3|CCR2	-14.9263	0	1	0	0	-64.7593	23.1782
1	-17.0757	GO:1903038	M1	1	0	GO Biological Processes	19	negative regulation of leukocyte cell-cell adhesion	19_GO:0022610 biological adhesion	-17.0757	14.685	16.0884	28160	141	272	20	7.35294	1.58257	864|942|972|3071|3659|3902|3965|5777|7805|10288|10385|10859|10875|11006|11314|26191|56253|64115|79626|84695	RUNX3|CD86|CD74|NCKAP1L|IRF1|LAG3|LGALS9|PTPN6|LAPTM5|LILRB2|BTN2A2|LILRB1|FGL2|LILRB4|CD300A|PTPN22|CRTAM|VSIR|TNFAIP8L2|LOXL3	-14.7491	0	1	0	0	-64.7593	23.1782
1	-16.5105	GO:0007162	M1	1	0	GO Biological Processes	19	negative regulation of cell adhesion	19_GO:0022610 biological adhesion	-16.5105	8.88371	13.626	28160	303	272	26	9.55882	1.78279	397|864|942|972|3071|3659|3717|3902|3965|5777|5788|7805|9404|10154|10288|10385|10859|10875|11006|11314|26191|56253|64115|79626|80709|84695	ARHGDIB|RUNX3|CD86|CD74|NCKAP1L|IRF1|JAK2|LAG3|LGALS9|PTPN6|PTPRC|LAPTM5|LPXN|PLXNC1|LILRB2|BTN2A2|LILRB1|FGL2|LILRB4|CD300A|PTPN22|CRTAM|VSIR|TNFAIP8L2|AKNA|LOXL3	-14.192	0	1	0	0	-64.7593	23.1782
1	-16.5055	GO:0022408	M1	1	0	GO Biological Processes	19	negative regulation of cell-cell adhesion	19_GO:0022610 biological adhesion	-16.5055	11.6206	14.7355	28160	196	272	22	8.08824	1.65321	864|942|972|3071|3659|3717|3902|3965|5777|7805|10288|10385|10859|10875|11006|11314|26191|56253|64115|79626|80709|84695	RUNX3|CD86|CD74|NCKAP1L|IRF1|JAK2|LAG3|LGALS9|PTPN6|LAPTM5|LILRB2|BTN2A2|LILRB1|FGL2|LILRB4|CD300A|PTPN22|CRTAM|VSIR|TNFAIP8L2|AKNA|LOXL3	-14.191	0	1	0	0	-64.7593	23.1782
1	-16.0504	GO:0046635	M1	1	0	GO Biological Processes	19	positive regulation of alpha-beta T cell activation	19_GO:0022610 biological adhesion	-16.0504	23.1782	17.9494	28160	67	272	15	5.51471	1.38407	864|916|942|3071|3122|3594|3965|5788|6850|10148|11006|26191|54440|114548|729230	RUNX3|CD3E|CD86|NCKAP1L|HLA-DRA|IL12RB1|LGALS9|PTPRC|SYK|EBI3|LILRB4|PTPN22|SASH3|NLRP3|CCR2	-13.7438	0	1	0	0	-64.7593	23.1782
1	-15.9712	GO:0050672	M1	1	0	GO Biological Processes	19	negative regulation of lymphocyte proliferation	19_GO:0002376 immune system process	-15.9712	19.9575	17.0816	28160	83	272	16	5.88235	1.42668	695|942|3635|3965|4067|4332|5777|7305|7940|10288|10385|10859|11006|11314|56253|64115	BTK|CD86|INPP5D|LGALS9|LYN|MNDA|PTPN6|TYROBP|LST1|LILRB2|BTN2A2|LILRB1|LILRB4|CD300A|CRTAM|VSIR	-13.6685	0	1	0	0	-64.7593	23.1782
1	-15.8831	GO:0032945	M1	1	0	GO Biological Processes	19	negative regulation of mononuclear cell proliferation	19_GO:0048519 negative regulation of biological process	-15.8831	19.7199	16.9691	28160	84	272	16	5.88235	1.42668	695|942|3635|3965|4067|4332|5777|7305|7940|10288|10385|10859|11006|11314|56253|64115	BTK|CD86|INPP5D|LGALS9|LYN|MNDA|PTPN6|TYROBP|LST1|LILRB2|BTN2A2|LILRB1|LILRB4|CD300A|CRTAM|VSIR	-13.5843	0	1	0	0	-64.7593	23.1782
1	-15.3791	GO:0070664	M1	1	0	GO Biological Processes	19	negative regulation of leukocyte proliferation	19_GO:0048519 negative regulation of biological process	-15.3791	18.4052	16.3329	28160	90	272	16	5.88235	1.42668	695|942|3635|3965|4067|4332|5777|7305|7940|10288|10385|10859|11006|11314|56253|64115	BTK|CD86|INPP5D|LGALS9|LYN|MNDA|PTPN6|TYROBP|LST1|LILRB2|BTN2A2|LILRB1|LILRB4|CD300A|CRTAM|VSIR	-13.0991	0	1	0	0	-64.7593	23.1782
1	-14.3393	GO:0045621	M1	1	0	GO Biological Processes	19	positive regulation of lymphocyte differentiation	19_GO:0002376 immune system process	-14.3393	15.9276	15.0618	28160	104	272	16	5.88235	1.42668	695|864|942|972|3071|3122|3594|3635|3965|5788|6850|10288|11006|54440|64115|114548	BTK|RUNX3|CD86|CD74|NCKAP1L|HLA-DRA|IL12RB1|INPP5D|LGALS9|PTPRC|SYK|LILRB2|LILRB4|SASH3|VSIR|NLRP3	-12.1122	0	1	0	0	-64.7593	23.1782
1	-12.6159	GO:0045582	M1	1	0	GO Biological Processes	19	positive regulation of T cell differentiation	19_GO:0022610 biological adhesion	-12.6159	15.9276	14.0858	28160	91	272	14	5.14706	1.33974	864|942|972|3071|3122|3594|3965|5788|6850|10288|11006|54440|64115|114548	RUNX3|CD86|CD74|NCKAP1L|HLA-DRA|IL12RB1|LGALS9|PTPRC|SYK|LILRB2|LILRB4|SASH3|VSIR|NLRP3	-10.4788	0	1	0	0	-64.7593	23.1782
1	-9.17942	GO:0008285	M1	1	0	GO Biological Processes	19	negative regulation of cell population proliferation	19_GO:0048519 negative regulation of biological process	-9.17942	3.85411	7.9781	28160	779	272	29	10.6618	1.87132	199|695|864|942|945|1050|3635|3659|3717|3965|4067|4332|5777|6772|7097|7305|7940|10288|10385|10859|11006|11314|22846|54209|55423|56253|64115|83593|197358	AIF1|BTK|RUNX3|CD86|CD33|CEBPA|INPP5D|IRF1|JAK2|LGALS9|LYN|MNDA|PTPN6|STAT1|TLR2|TYROBP|LST1|LILRB2|BTN2A2|LILRB1|LILRB4|CD300A|VASH1|TREM2|SIRPG|CRTAM|VSIR|RASSF5|NLRC3	-7.26048	0	1	0	0	-64.7593	23.1782
1	-7.77444	GO:0042130	M1	1	0	GO Biological Processes	19	negative regulation of T cell proliferation	19_GO:0022610 biological adhesion	-7.77444	13.9069	10.4459	28160	67	272	9	3.30882	1.08454	942|3965|5777|10288|10385|10859|11006|56253|64115	CD86|LGALS9|PTPN6|LILRB2|BTN2A2|LILRB1|LILRB4|CRTAM|VSIR	-5.95145	0	1	0	0	-64.7593	23.1782
1	-52.6225	GO:0001817	M1	1	0	GO Biological Processes	19	regulation of cytokine production	19_GO:0032501 multicellular organismal process	-52.6225	9.8476	25.0563	28160	799	272	76	27.9412	2.72071	113|199|695|719|834|914|916|920|929|942|945|972|1240|1436|1524|1536|2207|2841|3071|3115|3394|3594|3603|3635|3659|3717|3902|3965|4050|4067|4332|4939|4940|5293|5294|5724|5734|5777|5788|6772|6850|7096|7097|7100|7133|7305|7805|8832|10148|10225|10288|10384|10385|10859|11006|11119|26191|29108|50856|51284|51311|53347|54209|54440|56253|58484|63940|64115|64127|64581|81793|114548|115362|131450|197358|729230	ADCY7|AIF1|BTK|C3AR1|CASP1|CD2|CD3E|CD4|CD14|CD86|CD33|CD74|CMKLR1|CSF1R|CX3CR1|CYBB|FCER1G|GPR18|NCKAP1L|HLA-DPB1|IRF8|IL12RB1|IL16|INPP5D|IRF1|JAK2|LAG3|LGALS9|LTB|LYN|MNDA|OAS2|OAS3|PIK3CD|PIK3CG|PTAFR|PTGER4|PTPN6|PTPRC|STAT1|SYK|TLR1|TLR2|TLR5|TNFRSF1B|TYROBP|LAPTM5|CD84|EBI3|CD96|LILRB2|BTN3A3|BTN2A2|LILRB1|LILRB4|BTN3A1|PTPN22|PYCARD|CLEC4A|TLR7|TLR8|UBASH3A|TREM2|SASH3|CRTAM|NLRC4|GPSM3|V…	-48.8727	0	2	1	1	-52.6225	34.5098
1	-40.0134	GO:0001819	M1	1	0	GO Biological Processes	19	positive regulation of cytokine production	19_GO:0048518 positive regulation of biological process	-40.0134	11.7496	23.1339	28160	467	272	53	19.4853	2.40163	199|719|834|914|916|920|929|942|972|1436|1536|2207|3115|3394|3594|3603|3659|3717|3965|4050|4332|4939|4940|5293|5294|5724|5734|5788|6772|6850|7096|7097|7100|7305|7805|10148|10288|10859|11119|26191|29108|51284|51311|54209|54440|56253|58484|63940|64127|64581|114548|115362|729230	AIF1|C3AR1|CASP1|CD2|CD3E|CD4|CD14|CD86|CD74|CSF1R|CYBB|FCER1G|HLA-DPB1|IRF8|IL12RB1|IL16|IRF1|JAK2|LGALS9|LTB|MNDA|OAS2|OAS3|PIK3CD|PIK3CG|PTAFR|PTGER4|PTPRC|STAT1|SYK|TLR1|TLR2|TLR5|TYROBP|LAPTM5|EBI3|LILRB2|LILRB1|BTN3A1|PTPN22|PYCARD|TLR7|TLR8|TREM2|SASH3|CRTAM|NLRC4|GPSM3|NOD2|CLEC7A|NLRP3|GBP5|CCR2	-36.892	0	2	0	0	-52.6225	34.5098
1	-25.8067	GO:0071706	M1	1	0	GO Biological Processes	19	tumor necrosis factor superfamily cytokine production	19_GO:0032501 multicellular organismal process	-25.8067	16.1417	20.4615	28160	186	272	29	10.6618	1.87132	914|929|942|945|1524|1536|2841|3717|3965|4939|4940|5724|5777|5788|6850|7096|7097|7305|10859|26191|29108|50856|54209|54440|64115|64127|64581|197358|729230	CD2|CD14|CD86|CD33|CX3CR1|CYBB|GPR18|JAK2|LGALS9|OAS2|OAS3|PTAFR|PTPN6|PTPRC|SYK|TLR1|TLR2|TYROBP|LILRB1|PTPN22|PYCARD|CLEC4A|TREM2|SASH3|VSIR|NOD2|CLEC7A|NLRC3|CCR2	-23.1872	0	2	0	0	-52.6225	34.5098
1	-25.8067	GO:1903555	M1	1	0	GO Biological Processes	19	regulation of tumor necrosis factor superfamily cytokine production	19_GO:0032501 multicellular organismal process	-25.8067	16.1417	20.4615	28160	186	272	29	10.6618	1.87132	914|929|942|945|1524|1536|2841|3717|3965|4939|4940|5724|5777|5788|6850|7096|7097|7305|10859|26191|29108|50856|54209|54440|64115|64127|64581|197358|729230	CD2|CD14|CD86|CD33|CX3CR1|CYBB|GPR18|JAK2|LGALS9|OAS2|OAS3|PTAFR|PTPN6|PTPRC|SYK|TLR1|TLR2|TYROBP|LILRB1|PTPN22|PYCARD|CLEC4A|TREM2|SASH3|VSIR|NOD2|CLEC7A|NLRC3|CCR2	-23.1872	0	2	0	0	-52.6225	34.5098
1	-24.896	GO:0032640	M1	1	0	GO Biological Processes	19	tumor necrosis factor production	19_GO:0032501 multicellular organismal process	-24.896	16.1046	20.0773	28160	180	272	28	10.2941	1.84256	914|929|945|1524|1536|2841|3717|3965|4939|4940|5724|5777|5788|6850|7096|7097|7305|10859|26191|29108|50856|54209|54440|64115|64127|64581|197358|729230	CD2|CD14|CD33|CX3CR1|CYBB|GPR18|JAK2|LGALS9|OAS2|OAS3|PTAFR|PTPN6|PTPRC|SYK|TLR1|TLR2|TYROBP|LILRB1|PTPN22|PYCARD|CLEC4A|TREM2|SASH3|VSIR|NOD2|CLEC7A|NLRC3|CCR2	-22.3149	0	2	0	0	-52.6225	34.5098
1	-24.896	GO:0032680	M1	1	0	GO Biological Processes	19	regulation of tumor necrosis factor production	19_GO:0032501 multicellular organismal process	-24.896	16.1046	20.0773	28160	180	272	28	10.2941	1.84256	914|929|945|1524|1536|2841|3717|3965|4939|4940|5724|5777|5788|6850|7096|7097|7305|10859|26191|29108|50856|54209|54440|64115|64127|64581|197358|729230	CD2|CD14|CD33|CX3CR1|CYBB|GPR18|JAK2|LGALS9|OAS2|OAS3|PTAFR|PTPN6|PTPRC|SYK|TLR1|TLR2|TYROBP|LILRB1|PTPN22|PYCARD|CLEC4A|TREM2|SASH3|VSIR|NOD2|CLEC7A|NLRC3|CCR2	-22.3149	0	2	0	0	-52.6225	34.5098
1	-23.4223	GO:0032609	M1	1	0	GO Biological Processes	19	interferon-gamma production	19_GO:0032501 multicellular organismal process	-23.4223	21.2605	21.2174	28160	112	272	23	8.45588	1.68698	914|916|929|3115|3394|3594|3965|7805|10148|10225|10859|11006|11119|26191|29108|51284|51311|54440|56253|64115|64127|64581|729230	CD2|CD3E|CD14|HLA-DPB1|IRF8|IL12RB1|LGALS9|LAPTM5|EBI3|CD96|LILRB1|LILRB4|BTN3A1|PTPN22|PYCARD|TLR7|TLR8|SASH3|CRTAM|VSIR|NOD2|CLEC7A|CCR2	-20.89	0	2	0	0	-52.6225	34.5098
1	-23.4223	GO:0032649	M1	1	0	GO Biological Processes	19	regulation of interferon-gamma production	19_GO:0032501 multicellular organismal process	-23.4223	21.2605	21.2174	28160	112	272	23	8.45588	1.68698	914|916|929|3115|3394|3594|3965|7805|10148|10225|10859|11006|11119|26191|29108|51284|51311|54440|56253|64115|64127|64581|729230	CD2|CD3E|CD14|HLA-DPB1|IRF8|IL12RB1|LGALS9|LAPTM5|EBI3|CD96|LILRB1|LILRB4|BTN3A1|PTPN22|PYCARD|TLR7|TLR8|SASH3|CRTAM|VSIR|NOD2|CLEC7A|CCR2	-20.89	0	2	0	0	-52.6225	34.5098
1	-20.1026	GO:0032729	M1	1	0	GO Biological Processes	19	positive regulation of interferon-gamma production	19_GO:0048518 positive regulation of biological process	-20.1026	25.8824	20.8777	28160	72	272	18	6.61765	1.5073	914|916|929|3115|3394|3594|3965|10148|10859|11119|26191|29108|51284|51311|54440|56253|64581|729230	CD2|CD3E|CD14|HLA-DPB1|IRF8|IL12RB1|LGALS9|EBI3|LILRB1|BTN3A1|PTPN22|PYCARD|TLR7|TLR8|SASH3|CRTAM|CLEC7A|CCR2	-17.6483	0	2	0	0	-52.6225	34.5098
1	-19.4544	GO:0032635	M1	1	0	GO Biological Processes	19	interleukin-6 production	19_GO:0032501 multicellular organismal process	-19.4544	14.5194	17.148	28160	164	272	23	8.45588	1.68698	199|972|3071|3603|3635|3965|5724|5777|6850|7096|7097|7305|10288|11006|26191|29108|51284|51311|54209|64127|64581|131450|197358	AIF1|CD74|NCKAP1L|IL16|INPP5D|LGALS9|PTAFR|PTPN6|SYK|TLR1|TLR2|TYROBP|LILRB2|LILRB4|PTPN22|PYCARD|TLR7|TLR8|TREM2|NOD2|CLEC7A|CD200R1|NLRC3	-17.037	0	2	0	0	-52.6225	34.5098
1	-19.4544	GO:0032675	M1	1	0	GO Biological Processes	19	regulation of interleukin-6 production	19_GO:0032501 multicellular organismal process	-19.4544	14.5194	17.148	28160	164	272	23	8.45588	1.68698	199|972|3071|3603|3635|3965|5724|5777|6850|7096|7097|7305|10288|11006|26191|29108|51284|51311|54209|64127|64581|131450|197358	AIF1|CD74|NCKAP1L|IL16|INPP5D|LGALS9|PTAFR|PTPN6|SYK|TLR1|TLR2|TYROBP|LILRB2|LILRB4|PTPN22|PYCARD|TLR7|TLR8|TREM2|NOD2|CLEC7A|CD200R1|NLRC3	-17.037	0	2	0	0	-52.6225	34.5098
1	-18.2369	GO:1903557	M1	1	0	GO Biological Processes	19	positive regulation of tumor necrosis factor superfamily cytokine production	19_GO:0048518 positive regulation of biological process	-18.2369	18.5572	17.8852	28160	106	272	19	6.98529	1.54555	914|929|942|1536|3717|3965|4939|4940|5724|5788|6850|7096|7097|7305|29108|54440|64127|64581|729230	CD2|CD14|CD86|CYBB|JAK2|LGALS9|OAS2|OAS3|PTAFR|PTPRC|SYK|TLR1|TLR2|TYROBP|PYCARD|SASH3|NOD2|CLEC7A|CCR2	-15.8806	0	2	0	0	-52.6225	34.5098
1	-17.1757	GO:0032760	M1	1	0	GO Biological Processes	19	positive regulation of tumor necrosis factor production	19_GO:0048518 positive regulation of biological process	-17.1757	18.2699	17.2562	28160	102	272	18	6.61765	1.5073	914|929|1536|3717|3965|4939|4940|5724|5788|6850|7096|7097|7305|29108|54440|64127|64581|729230	CD2|CD14|CYBB|JAK2|LGALS9|OAS2|OAS3|PTAFR|PTPRC|SYK|TLR1|TLR2|TYROBP|PYCARD|SASH3|NOD2|CLEC7A|CCR2	-14.8408	0	2	0	0	-52.6225	34.5098
1	-14.4777	GO:0032677	M1	1	0	GO Biological Processes	19	regulation of interleukin-8 production	19_GO:0032501 multicellular organismal process	-14.4777	16.2399	15.2278	28160	102	272	16	5.88235	1.42668	914|929|945|972|3965|5788|6850|7096|7097|7100|26191|29108|51284|51311|64127|64581	CD2|CD14|CD33|CD74|LGALS9|PTPRC|SYK|TLR1|TLR2|TLR5|PTPN22|PYCARD|TLR7|TLR8|NOD2|CLEC7A	-12.2296	0	2	0	0	-52.6225	34.5098
1	-14.4081	GO:0032637	M1	1	0	GO Biological Processes	19	interleukin-8 production	19_GO:0032501 multicellular organismal process	-14.4081	16.0822	15.1443	28160	103	272	16	5.88235	1.42668	914|929|945|972|3965|5788|6850|7096|7097|7100|26191|29108|51284|51311|64127|64581	CD2|CD14|CD33|CD74|LGALS9|PTPRC|SYK|TLR1|TLR2|TLR5|PTPN22|PYCARD|TLR7|TLR8|NOD2|CLEC7A	-12.1634	0	2	0	0	-52.6225	34.5098
1	-13.7935	GO:0032755	M1	1	0	GO Biological Processes	19	positive regulation of interleukin-6 production	19_GO:0048518 positive regulation of biological process	-13.7935	16.6983	14.9755	28160	93	272	15	5.51471	1.38407	199|972|3603|3965|5724|6850|7096|7097|7305|10288|29108|51284|51311|64127|64581	AIF1|CD74|IL16|LGALS9|PTAFR|SYK|TLR1|TLR2|TYROBP|LILRB2|PYCARD|TLR7|TLR8|NOD2|CLEC7A	-11.606	0	2	0	0	-52.6225	34.5098
1	-13.5842	GO:0032615	M1	1	0	GO Biological Processes	19	interleukin-12 production	19_GO:0032501 multicellular organismal process	-13.5842	21.7078	16.1204	28160	62	272	13	4.77941	1.29351	1240|3394|3603|3659|3965|4050|6850|7097|7805|10859|51311|64127|64581	CMKLR1|IRF8|IL16|IRF1|LGALS9|LTB|SYK|TLR2|LAPTM5|LILRB1|TLR8|NOD2|CLEC7A	-11.4083	0	2	0	0	-52.6225	34.5098
1	-13.5842	GO:0032655	M1	1	0	GO Biological Processes	19	regulation of interleukin-12 production	19_GO:0032501 multicellular organismal process	-13.5842	21.7078	16.1204	28160	62	272	13	4.77941	1.29351	1240|3394|3603|3659|3965|4050|6850|7097|7805|10859|51311|64127|64581	CMKLR1|IRF8|IL16|IRF1|LGALS9|LTB|SYK|TLR2|LAPTM5|LILRB1|TLR8|NOD2|CLEC7A	-11.4083	0	2	0	0	-52.6225	34.5098
1	-13.5842	GO:0032757	M1	1	0	GO Biological Processes	19	positive regulation of interleukin-8 production	19_GO:0048518 positive regulation of biological process	-13.5842	21.7078	16.1204	28160	62	272	13	4.77941	1.29351	914|929|972|3965|6850|7096|7097|7100|29108|51284|51311|64127|64581	CD2|CD14|CD74|LGALS9|SYK|TLR1|TLR2|TLR5|PYCARD|TLR7|TLR8|NOD2|CLEC7A	-11.4083	0	2	0	0	-52.6225	34.5098
1	-12.138	GO:0032613	M1	1	0	GO Biological Processes	19	interleukin-10 production	19_GO:0032501 multicellular organismal process	-12.138	20.038	14.8205	28160	62	272	12	4.41176	1.24516	3965|6850|7097|7305|10859|11006|29108|54209|54440|64115|64127|64581	LGALS9|SYK|TLR2|TYROBP|LILRB1|LILRB4|PYCARD|TREM2|SASH3|VSIR|NOD2|CLEC7A	-10.0438	0	2	0	0	-52.6225	34.5098
1	-12.138	GO:0032653	M1	1	0	GO Biological Processes	19	regulation of interleukin-10 production	19_GO:0032501 multicellular organismal process	-12.138	20.038	14.8205	28160	62	272	12	4.41176	1.24516	3965|6850|7097|7305|10859|11006|29108|54209|54440|64115|64127|64581	LGALS9|SYK|TLR2|TYROBP|LILRB1|LILRB4|PYCARD|TREM2|SASH3|VSIR|NOD2|CLEC7A	-10.0438	0	2	0	0	-52.6225	34.5098
1	-11.2873	GO:0032735	M1	1	0	GO Biological Processes	19	positive regulation of interleukin-12 production	19_GO:0048518 positive regulation of biological process	-11.2873	25.2511	15.3464	28160	41	272	10	3.67647	1.14103	3394|3603|3659|3965|4050|6850|7097|7805|64127|64581	IRF8|IL16|IRF1|LGALS9|LTB|SYK|TLR2|LAPTM5|NOD2|CLEC7A	-9.25139	0	2	0	0	-52.6225	34.5098
1	-10.9655	GO:0032642	M1	1	0	GO Biological Processes	19	regulation of chemokine production	19_GO:0032501 multicellular organismal process	-10.9655	13.8751	12.5445	28160	97	272	13	4.77941	1.29351	199|972|1436|3965|4940|6850|7097|11006|29108|51284|54209|64127|64581	AIF1|CD74|CSF1R|LGALS9|OAS3|SYK|TLR2|LILRB4|PYCARD|TLR7|TREM2|NOD2|CLEC7A	-8.94199	0	2	0	0	-52.6225	34.5098
1	-10.9074	GO:0032602	M1	1	0	GO Biological Processes	19	chemokine production	19_GO:0032501 multicellular organismal process	-10.9074	13.7335	12.4706	28160	98	272	13	4.77941	1.29351	199|972|1436|3965|4940|6850|7097|11006|29108|51284|54209|64127|64581	AIF1|CD74|CSF1R|LGALS9|OAS3|SYK|TLR2|LILRB4|PYCARD|TLR7|TREM2|NOD2|CLEC7A	-8.88998	0	2	0	0	-52.6225	34.5098
1	-10.1371	GO:0032722	M1	1	0	GO Biological Processes	19	positive regulation of chemokine production	19_GO:0048518 positive regulation of biological process	-10.1371	16.2689	12.6318	28160	70	272	11	4.04412	1.19444	199|972|1436|3965|4940|6850|7097|29108|51284|64127|64581	AIF1|CD74|CSF1R|LGALS9|OAS3|SYK|TLR2|PYCARD|TLR7|NOD2|CLEC7A	-8.16723	0	2	0	0	-52.6225	34.5098
1	-8.38901	GO:0038187	M1	1	0	GO Molecular Functions	21	pattern recognition receptor activity		-8.38901	27.8733	13.5387	28160	26	272	7	2.57353	0.960105	929|5724|7097|51284|51311|64127|64581	CD14|PTAFR|TLR2|TLR7|TLR8|NOD2|CLEC7A	-6.51277	0	2	0	0	-52.6225	34.5098
1	-8.3048	GO:0032733	M1	1	0	GO Biological Processes	19	positive regulation of interleukin-10 production	19_GO:0048518 positive regulation of biological process	-8.3048	20.2009	12.1506	28160	41	272	8	2.94118	1.02446	3965|6850|7097|29108|54209|54440|64127|64581	LGALS9|SYK|TLR2|PYCARD|TREM2|SASH3|NOD2|CLEC7A	-6.4329	0	2	0	0	-52.6225	34.5098
1	-7.78657	GO:1901222	M1	1	0	GO Biological Processes	19	regulation of NIK/NF-kappaB signaling	19_GO:0023052 signaling	-7.78657	9.90281	9.44785	28160	115	272	11	4.04412	1.19444	929|942|3965|7097|7805|26191|51284|54209|64127|114548|197358	CD14|CD86|LGALS9|TLR2|LAPTM5|PTPN22|TLR7|TREM2|NOD2|NLRP3|NLRC3	-5.96229	0	2	0	0	-52.6225	34.5098
1	-6.71418	GO:0038061	M1	1	0	GO Biological Processes	19	NIK/NF-kappaB signaling	19_GO:0023052 signaling	-6.71418	7.80016	8.13565	28160	146	272	11	4.04412	1.19444	929|942|3965|7097|7805|26191|51284|54209|64127|114548|197358	CD14|CD86|LGALS9|TLR2|LAPTM5|PTPN22|TLR7|TREM2|NOD2|NLRP3|NLRC3	-4.96215	0	2	0	0	-52.6225	34.5098
1	-6.64809	GO:0071639	M1	1	0	GO Biological Processes	19	positive regulation of monocyte chemotactic protein-1 production	19_GO:0048518 positive regulation of biological process	-6.64809	34.5098	12.8204	28160	15	272	5	1.83824	0.814493	3965|4940|6850|64127|64581	LGALS9|OAS3|SYK|NOD2|CLEC7A	-4.90148	0	2	0	0	-52.6225	34.5098
1	-6.46416	GO:1901224	M1	1	0	GO Biological Processes	19	positive regulation of NIK/NF-kappaB signaling	19_GO:0048518 positive regulation of biological process	-6.46416	12.0034	9.03759	28160	69	272	8	2.94118	1.02446	929|942|3965|7097|7805|51284|54209|64127	CD14|CD86|LGALS9|TLR2|LAPTM5|TLR7|TREM2|NOD2	-4.74064	0	2	0	0	-52.6225	34.5098
1	-5.95239	GO:0071605	M1	1	0	GO Biological Processes	19	monocyte chemotactic protein-1 production	19_GO:0032501 multicellular organismal process	-5.95239	25.8824	10.9933	28160	20	272	5	1.83824	0.814493	3965|4940|6850|64127|64581	LGALS9|OAS3|SYK|NOD2|CLEC7A	-4.27258	0	2	0	0	-52.6225	34.5098
1	-5.95239	GO:0071637	M1	1	0	GO Biological Processes	19	regulation of monocyte chemotactic protein-1 production	19_GO:0032501 multicellular organismal process	-5.95239	25.8824	10.9933	28160	20	272	5	1.83824	0.814493	3965|4940|6850|64127|64581	LGALS9|OAS3|SYK|NOD2|CLEC7A	-4.27258	0	2	0	0	-52.6225	34.5098
1	-4.48877	GO:0031098	M1	1	0	GO Biological Processes	19	stress-activated protein kinase signaling cascade	19_GO:0023052 signaling	-4.48877	4.59203	5.61119	28160	248	272	11	4.04412	1.19444	3965|4067|5734|9459|11184|26191|29108|51284|54209|64127|64581	LGALS9|LYN|PTGER4|ARHGEF6|MAP4K1|PTPN22|PYCARD|TLR7|TREM2|NOD2|CLEC7A	-2.95044	0	2	0	0	-52.6225	34.5098
1	-3.90705	GO:0051403	M1	1	0	GO Biological Processes	19	stress-activated MAPK cascade	19_GO:0023052 signaling	-3.90705	4.31373	5.09154	28160	240	272	10	3.67647	1.14103	3965|5734|9459|11184|26191|29108|51284|54209|64127|64581	LGALS9|PTGER4|ARHGEF6|MAP4K1|PTPN22|PYCARD|TLR7|TREM2|NOD2|CLEC7A	-2.42846	0	2	0	0	-52.6225	34.5098
1	-2.90722	GO:0007254	M1	1	0	GO Biological Processes	19	JNK cascade	19_GO:0023052 signaling	-2.90722	4.33956	4.27471	28160	167	272	7	2.57353	0.960105	5734|9459|11184|26191|29108|51284|64127	PTGER4|ARHGEF6|MAP4K1|PTPN22|PYCARD|TLR7|NOD2	-1.51957	0	2	0	0	-52.6225	34.5098
1	-2.50193	GO:0070302	M1	1	0	GO Biological Processes	19	regulation of stress-activated protein kinase signaling cascade	19_GO:0023052 signaling	-2.50193	3.67871	3.72607	28160	197	272	7	2.57353	0.960105	3965|4067|26191|29108|54209|64127|64581	LGALS9|LYN|PTPN22|PYCARD|TREM2|NOD2|CLEC7A	-1.15348	0	2	0	0	-52.6225	34.5098
1	-50.5495	GO:0050778	M1	1	0	GO Biological Processes	19	positive regulation of immune response	19_GO:0002376 immune system process	-50.5495	11.8627	26.014	28160	576	272	66	24.2647	2.59927	695|710|712|713|714|719|916|919|920|942|972|1240|2207|2359|2533|3055|3071|3109|3115|3122|3594|3635|3689|3902|3932|3937|3965|4067|4277|4332|5293|5579|5724|5777|5788|6352|6850|7305|7409|7462|7805|9404|10384|10385|10673|10859|11006|11119|11314|26191|29108|50852|51311|53347|54209|54440|56253|58484|64127|64581|84106|84166|114548|115362|387357|729230	BTK|SERPING1|C1QA|C1QB|C1QC|C3AR1|CD3E|CD247|CD4|CD86|CD74|CMKLR1|FCER1G|FPR3|FYB1|HCK|NCKAP1L|HLA-DMB|HLA-DPB1|HLA-DRA|IL12RB1|INPP5D|ITGB2|LAG3|LCK|LCP2|LGALS9|LYN|MICB|MNDA|PIK3CD|PRKCB|PTAFR|PTPN6|PTPRC|CCL5|SYK|TYROBP|VAV1|LAT2|LAPTM5|LPXN|BTN3A3|BTN2A2|TNFSF13B|LILRB1|LILRB4|BTN3A1|CD300A|PTPN22|PYCARD|TRAT1|TLR8|UBASH3A|TREM2|SASH3|CRTAM|NLRC4|NOD2|CLEC7A|PRAM1|NLRC5|NLRP3|GBP5|THEMIS|CCR2	-46.9757	0	3	1	1	-50.5495	17.6758
1	-44.6731	GO:0002764	M1	1	0	GO Biological Processes	19	immune response-regulating signaling pathway	19_GO:0002376 immune system process	-44.6731	12.5025	24.8887	28160	472	272	57	20.9559	2.46776	695|719|916|919|929|945|1240|1520|2207|2359|2533|3055|3071|3115|3635|3659|3932|3937|3965|4067|4277|4332|4940|5293|5579|5777|5788|6850|7096|7097|7100|7305|7409|7462|7805|9404|10288|10384|10385|10859|11006|11119|11314|26191|50852|51284|51296|51311|53347|54209|64127|64581|81793|84106|131450|146722|387357	BTK|C3AR1|CD3E|CD247|CD14|CD33|CMKLR1|CTSS|FCER1G|FPR3|FYB1|HCK|NCKAP1L|HLA-DPB1|INPP5D|IRF1|LCK|LCP2|LGALS9|LYN|MICB|MNDA|OAS3|PIK3CD|PRKCB|PTPN6|PTPRC|SYK|TLR1|TLR2|TLR5|TYROBP|VAV1|LAT2|LAPTM5|LPXN|LILRB2|BTN3A3|BTN2A2|LILRB1|LILRB4|BTN3A1|CD300A|PTPN22|TRAT1|TLR7|SLC15A3|TLR8|UBASH3A|TREM2|NOD2|CLEC7A|TLR10|PRAM1|CD200R1|CD300LF|THEMIS	-41.3626	0	3	0	0	-50.5495	17.6758
1	-36.0969	GO:0002253	M1	1	0	GO Biological Processes	19	activation of immune response	19_GO:0002376 immune system process	-36.0969	12.6658	22.4904	28160	376	272	46	16.9118	2.2729	695|710|712|713|714|719|916|919|1240|2207|2359|2533|3055|3071|3115|3635|3932|3937|4067|4277|4332|5293|5579|5777|5788|6850|7305|7409|7462|7805|9404|10384|10385|11006|11119|11314|26191|29108|50852|53347|54209|58484|64127|64581|84106|387357	BTK|SERPING1|C1QA|C1QB|C1QC|C3AR1|CD3E|CD247|CMKLR1|FCER1G|FPR3|FYB1|HCK|NCKAP1L|HLA-DPB1|INPP5D|LCK|LCP2|LYN|MICB|MNDA|PIK3CD|PRKCB|PTPN6|PTPRC|SYK|TYROBP|VAV1|LAT2|LAPTM5|LPXN|BTN3A3|BTN2A2|LILRB4|BTN3A1|CD300A|PTPN22|PYCARD|TRAT1|UBASH3A|TREM2|NLRC4|NOD2|CLEC7A|PRAM1|THEMIS	-33.1067	0	3	0	0	-50.5495	17.6758
1	-33.2227	GO:0002768	M1	1	0	GO Biological Processes	19	immune response-regulating cell surface receptor signaling pathway	19_GO:0002376 immune system process	-33.2227	13.4753	21.9895	28160	315	272	41	15.0735	2.16942	695|719|916|919|1240|2207|2359|2533|3055|3071|3115|3635|3932|3937|4067|4277|4332|5293|5579|5777|5788|6850|7305|7409|7462|7805|9404|10288|10384|10385|10859|11006|11119|11314|26191|50852|53347|64581|84106|131450|387357	BTK|C3AR1|CD3E|CD247|CMKLR1|FCER1G|FPR3|FYB1|HCK|NCKAP1L|HLA-DPB1|INPP5D|LCK|LCP2|LYN|MICB|MNDA|PIK3CD|PRKCB|PTPN6|PTPRC|SYK|TYROBP|VAV1|LAT2|LAPTM5|LPXN|LILRB2|BTN3A3|BTN2A2|LILRB1|LILRB4|BTN3A1|CD300A|PTPN22|TRAT1|UBASH3A|CLEC7A|PRAM1|CD200R1|THEMIS	-30.4618	0	3	0	0	-50.5495	17.6758
1	-30.8252	GO:0002429	M1	1	0	GO Biological Processes	19	immune response-activating cell surface receptor signaling pathway	19_GO:0002376 immune system process	-30.8252	13.5193	21.2007	28160	291	272	38	13.9706	2.10207	695|719|916|919|1240|2207|2359|2533|3055|3071|3115|3635|3932|3937|4067|4277|4332|5293|5579|5777|5788|6850|7305|7409|7462|7805|9404|10384|10385|11006|11119|11314|26191|50852|53347|64581|84106|387357	BTK|C3AR1|CD3E|CD247|CMKLR1|FCER1G|FPR3|FYB1|HCK|NCKAP1L|HLA-DPB1|INPP5D|LCK|LCP2|LYN|MICB|MNDA|PIK3CD|PRKCB|PTPN6|PTPRC|SYK|TYROBP|VAV1|LAT2|LAPTM5|LPXN|BTN3A3|BTN2A2|LILRB4|BTN3A1|CD300A|PTPN22|TRAT1|UBASH3A|CLEC7A|PRAM1|THEMIS	-28.1068	0	3	0	0	-50.5495	17.6758
1	-30.8252	GO:0002757	M1	1	0	GO Biological Processes	19	immune response-activating signal transduction	19_GO:0002376 immune system process	-30.8252	13.5193	21.2007	28160	291	272	38	13.9706	2.10207	695|719|916|919|1240|2207|2359|2533|3055|3071|3115|3635|3932|3937|4067|4277|4332|5293|5579|5777|5788|6850|7305|7409|7462|7805|9404|10384|10385|11006|11119|11314|26191|50852|53347|64581|84106|387357	BTK|C3AR1|CD3E|CD247|CMKLR1|FCER1G|FPR3|FYB1|HCK|NCKAP1L|HLA-DPB1|INPP5D|LCK|LCP2|LYN|MICB|MNDA|PIK3CD|PRKCB|PTPN6|PTPRC|SYK|TYROBP|VAV1|LAT2|LAPTM5|LPXN|BTN3A3|BTN2A2|LILRB4|BTN3A1|CD300A|PTPN22|TRAT1|UBASH3A|CLEC7A|PRAM1|THEMIS	-28.1068	0	3	0	0	-50.5495	17.6758
1	-22.5592	GO:0050851	M1	1	0	GO Biological Processes	19	antigen receptor-mediated signaling pathway	19_GO:0002376 immune system process	-22.5592	12.5098	17.6848	28160	240	272	29	10.6618	1.87132	695|916|919|2533|3071|3115|3635|3932|3937|4067|4332|5293|5579|5777|5788|6850|7462|7805|9404|10384|10385|11006|11119|11314|26191|50852|53347|84106|387357	BTK|CD3E|CD247|FYB1|NCKAP1L|HLA-DPB1|INPP5D|LCK|LCP2|LYN|MNDA|PIK3CD|PRKCB|PTPN6|PTPRC|SYK|LAT2|LAPTM5|LPXN|BTN3A3|BTN2A2|LILRB4|BTN3A1|CD300A|PTPN22|TRAT1|UBASH3A|PRAM1|THEMIS	-20.0524	0	3	0	0	-50.5495	17.6758
1	-19.6431	GO:0050852	M1	1	0	GO Biological Processes	19	T cell receptor signaling pathway	19_GO:0002376 immune system process	-19.6431	17.6758	18.3044	28160	123	272	21	7.72059	1.61843	916|919|2533|3115|3635|3932|3937|5293|5777|5788|7805|10384|10385|11006|11119|11314|26191|50852|53347|84106|387357	CD3E|CD247|FYB1|HLA-DPB1|INPP5D|LCK|LCP2|PIK3CD|PTPN6|PTPRC|LAPTM5|BTN3A3|BTN2A2|LILRB4|BTN3A1|CD300A|PTPN22|TRAT1|UBASH3A|PRAM1|THEMIS	-17.2102	0	3	0	0	-50.5495	17.6758
1	-45.0121	GO:0002250	M1	1	0	GO Biological Processes	19	adaptive immune response	19_GO:0002376 immune system process	-45.0121	9.50201	22.9855	28160	730	272	67	24.6324	2.61253	113|695|710|712|713|714|915|916|919|920|925|926|942|962|972|1520|1524|2015|2207|3071|3108|3109|3111|3115|3122|3594|3635|3659|3717|3902|3903|4067|4277|5293|5294|5579|5777|5788|6850|6890|6891|7133|7462|8320|8832|10148|10288|10384|10673|10859|11006|11119|29108|50852|50856|51311|54209|54440|56253|64127|64581|84695|89790|114548|202309|387357|729230	ADCY7|BTK|SERPING1|C1QA|C1QB|C1QC|CD3D|CD3E|CD247|CD4|CD8A|CD8B|CD86|CD48|CD74|CTSS|CX3CR1|ADGRE1|FCER1G|NCKAP1L|HLA-DMA|HLA-DMB|HLA-DOA|HLA-DPB1|HLA-DRA|IL12RB1|INPP5D|IRF1|JAK2|LAG3|LAIR1|LYN|MICB|PIK3CD|PIK3CG|PRKCB|PTPN6|PTPRC|SYK|TAP1|TAP2|TNFRSF1B|LAT2|EOMES|CD84|EBI3|LILRB2|BTN3A3|TNFSF13B|LILRB1|LILRB4|BTN3A1|PYCARD|TRAT1|CLEC4A|TLR8|TREM2|SASH3|CRTAM|NOD2|CLEC7A|LOXL3|SIGLEC10|NLRP3|GAPT…	-41.6602	0	4	1	1	-45.0121	10.6184
1	-25.4586	GO:0002449	M1	1	0	GO Biological Processes	19	lymphocyte mediated immunity	19_GO:0002376 immune system process	-25.4586	10.6184	17.908	28160	351	272	36	13.2353	2.05473	695|710|712|713|714|925|972|1130|2207|3071|3108|3109|3111|3115|3122|3594|3635|3902|3965|5777|5788|7133|7409|10225|10384|10859|11006|11151|51311|54209|54440|56253|64127|114548|202309|729230	BTK|SERPING1|C1QA|C1QB|C1QC|CD8A|CD74|LYST|FCER1G|NCKAP1L|HLA-DMA|HLA-DMB|HLA-DOA|HLA-DPB1|HLA-DRA|IL12RB1|INPP5D|LAG3|LGALS9|PTPN6|PTPRC|TNFRSF1B|VAV1|CD96|BTN3A3|LILRB1|LILRB4|CORO1A|TLR8|TREM2|SASH3|CRTAM|NOD2|NLRP3|GAPT|CCR2	-22.8548	0	4	0	0	-45.0121	10.6184
1	-24.0858	GO:0002460	M1	1	0	GO Biological Processes	19	adaptive immune response based on somatic recombination of immune receptors built from immunoglobulin superfamily domains	19_GO:0002376 immune system process	-24.0858	10.1499	17.1827	28160	357	272	35	12.8676	2.03027	695|710|712|713|714|920|925|972|2207|3071|3108|3109|3111|3115|3122|3594|3635|5777|5788|7133|10148|10384|10673|10859|11006|51311|54209|54440|56253|64127|64581|84695|114548|202309|729230	BTK|SERPING1|C1QA|C1QB|C1QC|CD4|CD8A|CD74|FCER1G|NCKAP1L|HLA-DMA|HLA-DMB|HLA-DOA|HLA-DPB1|HLA-DRA|IL12RB1|INPP5D|PTPN6|PTPRC|TNFRSF1B|EBI3|BTN3A3|TNFSF13B|LILRB1|LILRB4|TLR8|TREM2|SASH3|CRTAM|NOD2|CLEC7A|LOXL3|NLRP3|GAPT|CCR2	-21.5288	0	4	0	0	-45.0121	10.6184
1	-12.7157	GO:0016064	M1	1	0	GO Biological Processes	19	immunoglobulin mediated immune response	19_GO:0002376 immune system process	-12.7157	9.5027	12.1258	28160	207	272	19	6.98529	1.54555	695|710|712|713|714|972|2207|3108|3109|3111|3115|3122|3635|5777|5788|51311|54209|64127|202309	BTK|SERPING1|C1QA|C1QB|C1QC|CD74|FCER1G|HLA-DMA|HLA-DMB|HLA-DOA|HLA-DPB1|HLA-DRA|INPP5D|PTPN6|PTPRC|TLR8|TREM2|NOD2|GAPT	-10.5706	0	4	0	0	-45.0121	10.6184
1	-12.6027	GO:0019724	M1	1	0	GO Biological Processes	19	B cell mediated immunity	19_GO:0002376 immune system process	-12.6027	9.36695	12.019	28160	210	272	19	6.98529	1.54555	695|710|712|713|714|972|2207|3108|3109|3111|3115|3122|3635|5777|5788|51311|54209|64127|202309	BTK|SERPING1|C1QA|C1QB|C1QC|CD74|FCER1G|HLA-DMA|HLA-DMB|HLA-DOA|HLA-DPB1|HLA-DRA|INPP5D|PTPN6|PTPRC|TLR8|TREM2|NOD2|GAPT	-10.4709	0	4	0	0	-45.0121	10.6184
1	-35.1773	GO:0002274	M1	1	0	GO Biological Processes	19	myeloid leukocyte activation	19_GO:0002376 immune system process	-35.1773	17.485	24.5182	28160	225	272	38	13.9706	2.10207	199|695|712|914|945|972|1050|1524|1794|2207|3689|3717|3937|3965|4067|5293|5294|5724|5788|5880|6352|6850|7096|7097|7305|7462|8530|8832|11006|11314|29108|54209|57580|84106|116071|146722|284021|729230	AIF1|BTK|C1QA|CD2|CD33|CD74|CEBPA|CX3CR1|DOCK2|FCER1G|ITGB2|JAK2|LCP2|LGALS9|LYN|PIK3CD|PIK3CG|PTAFR|PTPRC|RAC2|CCL5|SYK|TLR1|TLR2|TYROBP|LAT2|CST7|CD84|LILRB4|CD300A|PYCARD|TREM2|PREX1|PRAM1|BATF2|CD300LF|MILR1|CCR2	-32.2878	0	5	1	1	-35.1773	51.7647
1	-22.3568	GO:0002275	M1	1	0	GO Biological Processes	19	myeloid cell activation involved in immune response	19_GO:0002376 immune system process	-22.3568	23.3776	21.3472	28160	93	272	21	7.72059	1.61843	695|1524|1794|2207|3689|3965|4067|5293|5294|5724|5880|6850|7305|7462|8832|11314|29108|54209|84106|284021|729230	BTK|CX3CR1|DOCK2|FCER1G|ITGB2|LGALS9|LYN|PIK3CD|PIK3CG|PTAFR|RAC2|SYK|TYROBP|LAT2|CD84|CD300A|PYCARD|TREM2|PRAM1|MILR1|CCR2	-19.8561	0	5	0	0	-35.1773	51.7647
1	-19.7506	GO:0043299	M1	1	0	GO Biological Processes	19	leukocyte degranulation	19_GO:0002376 immune system process	-19.7506	24.8471	20.4227	28160	75	272	18	6.61765	1.5073	695|3055|3071|3689|3965|4067|5293|5294|5724|5880|6850|7462|8832|11151|11314|84106|284021|729230	BTK|HCK|NCKAP1L|ITGB2|LGALS9|LYN|PIK3CD|PIK3CG|PTAFR|RAC2|SYK|LAT2|CD84|CORO1A|CD300A|PRAM1|MILR1|CCR2	-17.3018	0	5	0	0	-35.1773	51.7647
1	-15.811	GO:0002444	M1	1	0	GO Biological Processes	19	myeloid leukocyte mediated immunity	19_GO:0002376 immune system process	-15.811	17.2549	16.242	28160	102	272	17	6.25	1.46771	695|1524|3689|3965|4067|5293|5294|5724|5880|6850|7305|7462|8832|11314|84106|284021|729230	BTK|CX3CR1|ITGB2|LGALS9|LYN|PIK3CD|PIK3CG|PTAFR|RAC2|SYK|TYROBP|LAT2|CD84|CD300A|PRAM1|MILR1|CCR2	-13.5159	0	5	0	0	-35.1773	51.7647
1	-14.0962	GO:0002886	M1	1	0	GO Biological Processes	19	regulation of myeloid leukocyte mediated immunity	19_GO:0002376 immune system process	-14.0962	23.612	16.8766	28160	57	272	13	4.77941	1.29351	695|1524|3689|3965|4067|5724|5880|6850|7305|8832|11314|84106|729230	BTK|CX3CR1|ITGB2|LGALS9|LYN|PTAFR|RAC2|SYK|TYROBP|CD84|CD300A|PRAM1|CCR2	-11.8746	0	5	0	0	-35.1773	51.7647
1	-13.9178	GO:0045055	M1	1	0	GO Biological Processes	19	regulated exocytosis	19_GO:0051179 localization	-13.9178	9.41176	12.678	28160	231	272	21	7.72059	1.61843	695|3055|3071|3689|3965|4067|5293|5294|5341|5579|5724|5880|6850|7462|8676|8832|11151|11314|84106|284021|729230	BTK|HCK|NCKAP1L|ITGB2|LGALS9|LYN|PIK3CD|PIK3CG|PLEK|PRKCB|PTAFR|RAC2|SYK|LAT2|STX11|CD84|CORO1A|CD300A|PRAM1|MILR1|CCR2	-11.7151	0	5	0	0	-35.1773	51.7647
1	-13.2079	GO:0045576	M1	1	0	GO Biological Processes	19	mast cell activation	19_GO:0002376 immune system process	-13.2079	20.3922	15.5767	28160	66	272	13	4.77941	1.29351	695|3937|3965|4067|5293|5294|5880|6850|7462|8832|11314|146722|284021	BTK|LCP2|LGALS9|LYN|PIK3CD|PIK3CG|RAC2|SYK|LAT2|CD84|CD300A|CD300LF|MILR1	-11.0463	0	5	0	0	-35.1773	51.7647
1	-12.2583	GO:0043300	M1	1	0	GO Biological Processes	19	regulation of leukocyte degranulation	19_GO:0002376 immune system process	-12.2583	24.757	15.9255	28160	46	272	11	4.04412	1.19444	3071|3689|3965|4067|5724|5880|6850|8832|11314|84106|729230	NCKAP1L|ITGB2|LGALS9|LYN|PTAFR|RAC2|SYK|CD84|CD300A|PRAM1|CCR2	-10.147	0	5	0	0	-35.1773	51.7647
1	-12.0634	GO:0006887	M1	1	0	GO Biological Processes	19	exocytosis	19_GO:0051179 localization	-12.0634	6.70754	10.6877	28160	355	272	23	8.45588	1.68698	695|1230|3055|3071|3689|3965|4067|5293|5294|5341|5579|5724|5880|6352|6850|7462|8676|8832|11151|11314|84106|284021|729230	BTK|CCR1|HCK|NCKAP1L|ITGB2|LGALS9|LYN|PIK3CD|PIK3CG|PLEK|PRKCB|PTAFR|RAC2|CCL5|SYK|LAT2|STX11|CD84|CORO1A|CD300A|PRAM1|MILR1|CCR2	-9.9739	0	5	0	0	-35.1773	51.7647
1	-11.7242	GO:0043303	M1	1	0	GO Biological Processes	19	mast cell degranulation	19_GO:0002376 immune system process	-11.7242	22.3299	15.0569	28160	51	272	11	4.04412	1.19444	695|3965|4067|5293|5294|5880|6850|7462|8832|11314|284021	BTK|LGALS9|LYN|PIK3CD|PIK3CG|RAC2|SYK|LAT2|CD84|CD300A|MILR1	-9.66007	0	5	0	0	-35.1773	51.7647
1	-11.6247	GO:0002279	M1	1	0	GO Biological Processes	19	mast cell activation involved in immune response	19_GO:0002376 immune system process	-11.6247	21.9005	14.898	28160	52	272	11	4.04412	1.19444	695|3965|4067|5293|5294|5880|6850|7462|8832|11314|284021	BTK|LGALS9|LYN|PIK3CD|PIK3CG|RAC2|SYK|LAT2|CD84|CD300A|MILR1	-9.5716	0	5	0	0	-35.1773	51.7647
1	-11.5273	GO:0002448	M1	1	0	GO Biological Processes	19	mast cell mediated immunity	19_GO:0002376 immune system process	-11.5273	21.4872	14.7434	28160	53	272	11	4.04412	1.19444	695|3965|4067|5293|5294|5880|6850|7462|8832|11314|284021	BTK|LGALS9|LYN|PIK3CD|PIK3CG|RAC2|SYK|LAT2|CD84|CD300A|MILR1	-9.47645	0	5	0	0	-35.1773	51.7647
1	-10.2848	GO:0032940	M1	1	0	GO Biological Processes	19	secretion by cell	19_GO:0051179 localization	-10.2848	4.037	8.57856	28160	795	272	31	11.3971	1.9268	695|945|1230|3055|3071|3689|3717|3965|4067|5293|5294|5341|5579|5724|5880|6352|6850|7097|7133|7351|7462|8676|8832|10859|11151|11314|54209|64805|84106|284021|729230	BTK|CD33|CCR1|HCK|NCKAP1L|ITGB2|JAK2|LGALS9|LYN|PIK3CD|PIK3CG|PLEK|PRKCB|PTAFR|RAC2|CCL5|SYK|TLR2|TNFRSF1B|UCP2|LAT2|STX11|CD84|LILRB1|CORO1A|CD300A|TREM2|P2RY12|PRAM1|MILR1|CCR2	-8.30396	0	5	0	0	-35.1773	51.7647
1	-9.48909	GO:0032418	M1	1	0	GO Biological Processes	19	lysosome localization	19_GO:0051179 localization	-9.48909	14.2353	11.7075	28160	80	272	11	4.04412	1.19444	695|3965|4067|5293|5294|5880|6850|7462|8832|11314|284021	BTK|LGALS9|LYN|PIK3CD|PIK3CG|RAC2|SYK|LAT2|CD84|CD300A|MILR1	-7.55215	0	5	0	0	-35.1773	51.7647
1	-8.21666	GO:0033003	M1	1	0	GO Biological Processes	19	regulation of mast cell activation	19_GO:0002376 immune system process	-8.21666	19.7199	11.99	28160	42	272	8	2.94118	1.02446	3965|4067|5880|6850|8832|11314|146722|284021	LGALS9|LYN|RAC2|SYK|CD84|CD300A|CD300LF|MILR1	-6.35329	0	5	0	0	-35.1773	51.7647
1	-8.04202	GO:1903305	M1	1	0	GO Biological Processes	19	regulation of regulated secretory pathway	19_GO:0051179 localization	-8.04202	9.13495	9.39169	28160	136	272	12	4.41176	1.24516	3071|3689|3965|4067|5579|5724|5880|6850|8832|11314|84106|729230	NCKAP1L|ITGB2|LGALS9|LYN|PRKCB|PTAFR|RAC2|SYK|CD84|CD300A|PRAM1|CCR2	-6.19661	0	5	0	0	-35.1773	51.7647
1	-7.70704	GO:0002887	M1	1	0	GO Biological Processes	19	negative regulation of myeloid leukocyte mediated immunity	19_GO:0002376 immune system process	-7.70704	51.7647	15.8565	28160	10	272	5	1.83824	0.814493	1524|3965|8832|11314|729230	CX3CR1|LGALS9|CD84|CD300A|CCR2	-5.89042	0	5	0	0	-35.1773	51.7647
1	-7.30651	GO:0051046	M1	1	0	GO Biological Processes	19	regulation of secretion	19_GO:0051179 localization	-7.30651	3.82211	7.03468	28160	623	272	23	8.45588	1.68698	945|972|3071|3689|3717|3965|4067|4939|5579|5724|5880|6352|6850|7097|7133|7351|8832|10859|11314|54209|64805|84106|729230	CD33|CD74|NCKAP1L|ITGB2|JAK2|LGALS9|LYN|OAS2|PRKCB|PTAFR|RAC2|CCL5|SYK|TLR2|TNFRSF1B|UCP2|CD84|LILRB1|CD300A|TREM2|P2RY12|PRAM1|CCR2	-5.51926	0	5	0	0	-35.1773	51.7647
1	-7.2166	GO:0033004	M1	1	0	GO Biological Processes	19	negative regulation of mast cell activation	19_GO:0002376 immune system process	-7.2166	43.1373	14.4184	28160	12	272	5	1.83824	0.814493	3965|8832|11314|146722|284021	LGALS9|CD84|CD300A|CD300LF|MILR1	-5.43523	0	5	0	0	-35.1773	51.7647
1	-7.2166	GO:0043301	M1	1	0	GO Biological Processes	19	negative regulation of leukocyte degranulation	19_GO:0002376 immune system process	-7.2166	43.1373	14.4184	28160	12	272	5	1.83824	0.814493	3071|3965|8832|11314|729230	NCKAP1L|LGALS9|CD84|CD300A|CCR2	-5.43523	0	5	0	0	-35.1773	51.7647
1	-6.76347	GO:1903530	M1	1	0	GO Biological Processes	19	regulation of secretion by cell	19_GO:0051179 localization	-6.76347	3.848	6.75356	28160	565	272	21	7.72059	1.61843	945|3071|3689|3717|3965|4067|5579|5724|5880|6352|6850|7097|7133|7351|8832|10859|11314|54209|64805|84106|729230	CD33|NCKAP1L|ITGB2|JAK2|LGALS9|LYN|PRKCB|PTAFR|RAC2|CCL5|SYK|TLR2|TNFRSF1B|UCP2|CD84|LILRB1|CD300A|TREM2|P2RY12|PRAM1|CCR2	-5.00815	0	5	0	0	-35.1773	51.7647
1	-6.42526	GO:0043304	M1	1	0	GO Biological Processes	19	regulation of mast cell degranulation	19_GO:0002376 immune system process	-6.42526	20.7059	10.6649	28160	30	272	6	2.20588	0.89056	3965|4067|5880|6850|8832|11314	LGALS9|LYN|RAC2|SYK|CD84|CD300A	-4.70377	0	5	0	0	-35.1773	51.7647
1	-6.33535	GO:0033006	M1	1	0	GO Biological Processes	19	regulation of mast cell activation involved in immune response	19_GO:0002376 immune system process	-6.33535	20.038	10.4739	28160	31	272	6	2.20588	0.89056	3965|4067|5880|6850|8832|11314	LGALS9|LYN|RAC2|SYK|CD84|CD300A	-4.62492	0	5	0	0	-35.1773	51.7647
1	-6.10713	GO:0017157	M1	1	0	GO Biological Processes	19	regulation of exocytosis	19_GO:0051179 localization	-6.10713	6.08997	7.20571	28160	204	272	12	4.41176	1.24516	3071|3689|3965|4067|5579|5724|5880|6850|8832|11314|84106|729230	NCKAP1L|ITGB2|LGALS9|LYN|PRKCB|PTAFR|RAC2|SYK|CD84|CD300A|PRAM1|CCR2	-4.41131	0	5	0	0	-35.1773	51.7647
1	-5.62617	GO:1903306	M1	1	0	GO Biological Processes	19	negative regulation of regulated secretory pathway	19_GO:0048519 negative regulation of biological process	-5.62617	22.5064	10.1901	28160	23	272	5	1.83824	0.814493	3071|3965|8832|11314|729230	NCKAP1L|LGALS9|CD84|CD300A|CCR2	-3.96798	0	5	0	0	-35.1773	51.7647
1	-5.38344	GO:0051051	M1	1	0	GO Biological Processes	19	negative regulation of transport	19_GO:0048519 negative regulation of biological process	-5.38344	3.72093	5.89379	28160	473	272	17	6.25	1.46771	945|972|3071|3965|5579|7097|7133|7351|8832|10288|10859|11151|11314|50852|64805|146722|729230	CD33|CD74|NCKAP1L|LGALS9|PRKCB|TLR2|TNFRSF1B|UCP2|CD84|LILRB2|LILRB1|CORO1A|CD300A|TRAT1|P2RY12|CD300LF|CCR2	-3.75003	0	5	0	0	-35.1773	51.7647
1	-5.16095	GO:0051048	M1	1	0	GO Biological Processes	19	negative regulation of secretion	19_GO:0048519 negative regulation of biological process	-5.16095	6.05435	6.54718	28160	171	272	10	3.67647	1.14103	972|3071|3965|7133|7351|8832|10859|11314|64805|729230	CD74|NCKAP1L|LGALS9|TNFRSF1B|UCP2|CD84|LILRB1|CD300A|P2RY12|CCR2	-3.55333	0	5	0	0	-35.1773	51.7647
1	-4.85948	GO:1903531	M1	1	0	GO Biological Processes	19	negative regulation of secretion by cell	19_GO:0048519 negative regulation of biological process	-4.85948	6.33854	6.40893	28160	147	272	9	3.30882	1.08454	3071|3965|7133|7351|8832|10859|11314|64805|729230	NCKAP1L|LGALS9|TNFRSF1B|UCP2|CD84|LILRB1|CD300A|P2RY12|CCR2	-3.27989	0	5	0	0	-35.1773	51.7647
1	-4.81207	GO:0045920	M1	1	0	GO Biological Processes	19	negative regulation of exocytosis	19_GO:0048519 negative regulation of biological process	-4.81207	15.6863	8.33664	28160	33	272	5	1.83824	0.814493	3071|3965|8832|11314|729230	NCKAP1L|LGALS9|CD84|CD300A|CCR2	-3.23831	0	5	0	0	-35.1773	51.7647
1	-4.75828	GO:0043305	M1	1	0	GO Biological Processes	19	negative regulation of mast cell degranulation	19_GO:0002376 immune system process	-4.75828	51.7647	12.2815	28160	6	272	3	1.10294	0.633262	3965|8832|11314	LGALS9|CD84|CD300A	-3.19099	0	5	0	0	-35.1773	51.7647
1	-4.31736	GO:0033007	M1	1	0	GO Biological Processes	19	negative regulation of mast cell activation involved in immune response	19_GO:0002376 immune system process	-4.31736	38.8235	10.5666	28160	8	272	3	1.10294	0.633262	3965|8832|11314	LGALS9|CD84|CD300A	-2.79796	0	5	0	0	-35.1773	51.7647
1	-3.82194	GO:0051656	M1	1	0	GO Biological Processes	19	establishment of organelle localization	19_GO:0051179 localization	-3.82194	3.37314	4.71494	28160	399	272	13	4.77941	1.29351	695|3676|3965|4067|4542|5293|5294|5880|6850|7462|8832|11314|284021	BTK|ITGA4|LGALS9|LYN|MYO1F|PIK3CD|PIK3CG|RAC2|SYK|LAT2|CD84|CD300A|MILR1	-2.35877	0	5	0	0	-35.1773	51.7647
1	-3.66217	GO:0051640	M1	1	0	GO Biological Processes	19	organelle localization	19_GO:0051179 localization	-3.66217	2.93562	4.43847	28160	529	272	15	5.51471	1.38407	695|3676|3965|4067|4542|5293|5294|5341|5880|6850|7462|8676|8832|11314|284021	BTK|ITGA4|LGALS9|LYN|MYO1F|PIK3CD|PIK3CG|PLEK|RAC2|SYK|LAT2|STX11|CD84|CD300A|MILR1	-2.21008	0	5	0	0	-35.1773	51.7647
1	-35.0774	GO:0050900	M1	1	0	GO Biological Processes	19	leukocyte migration	19_GO:0040011 locomotion	-35.0774	12.5237	22.0963	28160	372	272	45	16.5441	2.25302	199|719|972|1130|1230|1234|1240|1436|1524|2207|2841|3055|3071|3603|3676|3683|3689|3932|3965|4067|5293|5294|5724|5734|5880|6352|6402|6404|6850|7409|11151|11314|29108|54209|56253|56833|57580|63940|64127|64805|81704|114548|120425|131450|729230	AIF1|C3AR1|CD74|LYST|CCR1|CCR5|CMKLR1|CSF1R|CX3CR1|FCER1G|GPR18|HCK|NCKAP1L|IL16|ITGA4|ITGAL|ITGB2|LCK|LGALS9|LYN|PIK3CD|PIK3CG|PTAFR|PTGER4|RAC2|CCL5|SELL|SELPLG|SYK|VAV1|CORO1A|CD300A|PYCARD|TREM2|CRTAM|SLAMF8|PREX1|GPSM3|NOD2|P2RY12|DOCK8|NLRP3|JAML|CD200R1|CCR2	-32.2026	0	6	1	1	-35.0774	17.2549
1	-22.9844	GO:0030595	M1	1	0	GO Biological Processes	19	leukocyte chemotaxis	19_GO:0040011 locomotion	-22.9844	12.9412	18.0366	28160	232	272	29	10.6618	1.87132	199|719|972|1130|1230|1234|1240|1436|1524|2207|2841|3071|3603|3689|3965|4067|5293|5294|5880|6352|6850|7409|11151|56833|57580|63940|64127|120425|729230	AIF1|C3AR1|CD74|LYST|CCR1|CCR5|CMKLR1|CSF1R|CX3CR1|FCER1G|GPR18|NCKAP1L|IL16|ITGB2|LGALS9|LYN|PIK3CD|PIK3CG|RAC2|CCL5|SYK|VAV1|CORO1A|SLAMF8|PREX1|GPSM3|NOD2|JAML|CCR2	-20.4586	0	6	0	0	-35.0774	17.2549
1	-21.0455	GO:0097529	M1	1	0	GO Biological Processes	19	myeloid leukocyte migration	19_GO:0040011 locomotion	-21.0455	12.535	17.079	28160	223	272	27	9.92647	1.81306	199|719|972|1230|1240|1436|1524|2207|3071|3689|4067|5293|5294|5734|5880|6352|6850|7409|11314|54209|56833|57580|64127|64805|120425|131450|729230	AIF1|C3AR1|CD74|CCR1|CMKLR1|CSF1R|CX3CR1|FCER1G|NCKAP1L|ITGB2|LYN|PIK3CD|PIK3CG|PTGER4|RAC2|CCL5|SYK|VAV1|CD300A|TREM2|SLAMF8|PREX1|NOD2|P2RY12|JAML|CD200R1|CCR2	-18.5744	0	6	0	0	-35.0774	17.2549
1	-20.4221	GO:0002685	M1	1	0	GO Biological Processes	19	regulation of leukocyte migration	19_GO:0040011 locomotion	-20.4221	12.697	16.8831	28160	212	272	26	9.55882	1.78279	199|719|972|1230|1240|1436|1524|2841|3071|3676|3965|4067|5724|5734|5880|6352|11314|29108|54209|56833|63940|64127|64805|81704|131450|729230	AIF1|C3AR1|CD74|CCR1|CMKLR1|CSF1R|CX3CR1|GPR18|NCKAP1L|ITGA4|LGALS9|LYN|PTAFR|PTGER4|RAC2|CCL5|CD300A|PYCARD|TREM2|SLAMF8|GPSM3|NOD2|P2RY12|DOCK8|CD200R1|CCR2	-17.9586	0	6	0	0	-35.0774	17.2549
1	-20.4184	GO:0060326	M1	1	0	GO Biological Processes	19	cell chemotaxis	19_GO:0040011 locomotion	-20.4184	9.95475	15.7079	28160	312	272	30	11.0294	1.89939	199|719|972|1130|1230|1234|1240|1436|1524|2207|2841|3071|3603|3689|3965|4067|5293|5294|5880|6352|6850|7409|11151|51411|56833|57580|63940|64127|120425|729230	AIF1|C3AR1|CD74|LYST|CCR1|CCR5|CMKLR1|CSF1R|CX3CR1|FCER1G|GPR18|NCKAP1L|IL16|ITGB2|LGALS9|LYN|PIK3CD|PIK3CG|RAC2|CCL5|SYK|VAV1|CORO1A|BIN2|SLAMF8|PREX1|GPSM3|NOD2|JAML|CCR2	-17.9586	0	6	0	0	-35.0774	17.2549
1	-18.3475	GO:0006935	M1	1	0	GO Biological Processes	19	chemotaxis	19_GO:0040011 locomotion	-18.3475	6.31069	13.0631	28160	607	272	37	13.6029	2.07865	199|719|972|1130|1230|1234|1240|1436|1524|1794|2207|2359|2841|3071|3603|3689|3965|4067|5293|5294|5724|5880|6352|6850|7409|10154|11151|51411|54209|56833|57580|63940|64127|64805|120425|133418|729230	AIF1|C3AR1|CD74|LYST|CCR1|CCR5|CMKLR1|CSF1R|CX3CR1|DOCK2|FCER1G|FPR3|GPR18|NCKAP1L|IL16|ITGB2|LGALS9|LYN|PIK3CD|PIK3CG|PTAFR|RAC2|CCL5|SYK|VAV1|PLXNC1|CORO1A|BIN2|TREM2|SLAMF8|PREX1|GPSM3|NOD2|P2RY12|JAML|EMB|CCR2	-15.9734	0	6	0	0	-35.0774	17.2549
1	-18.2767	GO:0042330	M1	1	0	GO Biological Processes	19	taxis	19_GO:0040011 locomotion	-18.2767	6.27965	13.0195	28160	610	272	37	13.6029	2.07865	199|719|972|1130|1230|1234|1240|1436|1524|1794|2207|2359|2841|3071|3603|3689|3965|4067|5293|5294|5724|5880|6352|6850|7409|10154|11151|51411|54209|56833|57580|63940|64127|64805|120425|133418|729230	AIF1|C3AR1|CD74|LYST|CCR1|CCR5|CMKLR1|CSF1R|CX3CR1|DOCK2|FCER1G|FPR3|GPR18|NCKAP1L|IL16|ITGB2|LGALS9|LYN|PIK3CD|PIK3CG|PTAFR|RAC2|CCL5|SYK|VAV1|PLXNC1|CORO1A|BIN2|TREM2|SLAMF8|PREX1|GPSM3|NOD2|P2RY12|JAML|EMB|CCR2	-15.9071	0	6	0	0	-35.0774	17.2549
1	-16.1813	GO:0002687	M1	1	0	GO Biological Processes	19	positive regulation of leukocyte migration	19_GO:0040011 locomotion	-16.1813	14.5708	15.6093	28160	135	272	19	6.98529	1.54555	199|719|972|1230|1240|1436|1524|3071|3676|3965|5724|5880|6352|29108|54209|63940|64805|81704|729230	AIF1|C3AR1|CD74|CCR1|CMKLR1|CSF1R|CX3CR1|NCKAP1L|ITGA4|LGALS9|PTAFR|RAC2|CCL5|PYCARD|TREM2|GPSM3|P2RY12|DOCK8|CCR2	-13.8708	0	6	0	0	-35.0774	17.2549
1	-15.3626	GO:0097530	M1	1	0	GO Biological Processes	19	granulocyte migration	19_GO:0040011 locomotion	-15.3626	13.2017	14.7481	28160	149	272	19	6.98529	1.54555	719|972|1240|1436|2207|3071|3689|5293|5294|5734|5880|6352|6850|7409|11314|56833|57580|64127|120425	C3AR1|CD74|CMKLR1|CSF1R|FCER1G|NCKAP1L|ITGB2|PIK3CD|PIK3CG|PTGER4|RAC2|CCL5|SYK|VAV1|CD300A|SLAMF8|PREX1|NOD2|JAML	-13.0886	0	6	0	0	-35.0774	17.2549
1	-15.3613	GO:0071674	M1	1	0	GO Biological Processes	19	mononuclear cell migration	19_GO:0040011 locomotion	-15.3613	11.0924	14.0026	28160	196	272	21	7.72059	1.61843	199|719|1230|1234|1240|1436|1524|3676|3683|3965|4067|5293|5294|6352|29108|56253|56833|81704|120425|131450|729230	AIF1|C3AR1|CCR1|CCR5|CMKLR1|CSF1R|CX3CR1|ITGA4|ITGAL|LGALS9|LYN|PIK3CD|PIK3CG|CCL5|PYCARD|CRTAM|SLAMF8|DOCK8|JAML|CD200R1|CCR2	-13.0886	0	6	0	0	-35.0774	17.2549
1	-14.3973	GO:0002688	M1	1	0	GO Biological Processes	19	regulation of leukocyte chemotaxis	19_GO:0040011 locomotion	-14.3973	14.3089	14.6088	28160	123	272	17	6.25	1.46771	199|719|972|1230|1240|1436|1524|2841|3071|3965|4067|5880|6352|56833|63940|64127|729230	AIF1|C3AR1|CD74|CCR1|CMKLR1|CSF1R|CX3CR1|GPR18|NCKAP1L|LGALS9|LYN|RAC2|CCL5|SLAMF8|GPSM3|NOD2|CCR2	-12.156	0	6	0	0	-35.0774	17.2549
1	-13.1298	GO:0050920	M1	1	0	GO Biological Processes	19	regulation of chemotaxis	19_GO:0040011 locomotion	-13.1298	9.2437	12.2334	28160	224	272	20	7.35294	1.58257	199|719|972|1230|1240|1436|1524|2841|3071|3603|3965|4067|5880|6352|54209|56833|63940|64127|64805|729230	AIF1|C3AR1|CD74|CCR1|CMKLR1|CSF1R|CX3CR1|GPR18|NCKAP1L|IL16|LGALS9|LYN|RAC2|CCL5|TREM2|SLAMF8|GPSM3|NOD2|P2RY12|CCR2	-10.971	0	6	0	0	-35.0774	17.2549
1	-13.0469	GO:0071621	M1	1	0	GO Biological Processes	19	granulocyte chemotaxis	19_GO:0040011 locomotion	-13.0469	13.2518	13.5578	28160	125	272	16	5.88235	1.42668	719|972|1240|1436|2207|3071|3689|5293|5294|5880|6352|6850|7409|57580|64127|120425	C3AR1|CD74|CMKLR1|CSF1R|FCER1G|NCKAP1L|ITGB2|PIK3CD|PIK3CG|RAC2|CCL5|SYK|VAV1|PREX1|NOD2|JAML	-10.8909	0	6	0	0	-35.0774	17.2549
1	-12.7245	GO:0040017	M1	1	0	GO Biological Processes	19	positive regulation of locomotion	19_GO:0040011 locomotion	-12.7245	5.21121	10.2623	28160	596	272	30	11.0294	1.89939	199|719|972|1230|1240|1436|1524|3071|3603|3676|3717|3965|4067|5293|5294|5724|5788|5880|6352|11151|29108|54209|57580|63940|64115|64581|64805|81704|83706|729230	AIF1|C3AR1|CD74|CCR1|CMKLR1|CSF1R|CX3CR1|NCKAP1L|IL16|ITGA4|JAK2|LGALS9|LYN|PIK3CD|PIK3CG|PTAFR|PTPRC|RAC2|CCL5|CORO1A|PYCARD|TREM2|PREX1|GPSM3|VSIR|CLEC7A|P2RY12|DOCK8|FERMT3|CCR2	-10.5767	0	6	0	0	-35.0774	17.2549
1	-12.6962	GO:0030335	M1	1	0	GO Biological Processes	19	positive regulation of cell migration	19_GO:0040011 locomotion	-12.6962	5.39992	10.3486	28160	556	272	29	10.6618	1.87132	199|719|972|1230|1240|1436|1524|3071|3676|3717|3965|4067|5293|5294|5724|5788|5880|6352|11151|29108|54209|57580|63940|64115|64581|64805|81704|83706|729230	AIF1|C3AR1|CD74|CCR1|CMKLR1|CSF1R|CX3CR1|NCKAP1L|ITGA4|JAK2|LGALS9|LYN|PIK3CD|PIK3CG|PTAFR|PTPRC|RAC2|CCL5|CORO1A|PYCARD|TREM2|PREX1|GPSM3|VSIR|CLEC7A|P2RY12|DOCK8|FERMT3|CCR2	-10.5538	0	6	0	0	-35.0774	17.2549
1	-12.4457	GO:0071675	M1	1	0	GO Biological Processes	19	regulation of mononuclear cell migration	19_GO:0040011 locomotion	-12.4457	13.6223	13.3364	28160	114	272	15	5.51471	1.38407	199|719|1230|1240|1436|1524|3676|3965|4067|6352|29108|56833|81704|131450|729230	AIF1|C3AR1|CCR1|CMKLR1|CSF1R|CX3CR1|ITGA4|LGALS9|LYN|CCL5|PYCARD|SLAMF8|DOCK8|CD200R1|CCR2	-10.3217	0	6	0	0	-35.0774	17.2549
1	-12.2184	GO:0050921	M1	1	0	GO Biological Processes	19	positive regulation of chemotaxis	19_GO:0040011 locomotion	-12.2184	11.748	12.6356	28160	141	272	16	5.88235	1.42668	199|719|972|1230|1240|1436|1524|3071|3603|3965|5880|6352|54209|63940|64805|729230	AIF1|C3AR1|CD74|CCR1|CMKLR1|CSF1R|CX3CR1|NCKAP1L|IL16|LGALS9|RAC2|CCL5|TREM2|GPSM3|P2RY12|CCR2	-10.1095	0	6	0	0	-35.0774	17.2549
1	-12.2018	GO:2000147	M1	1	0	GO Biological Processes	19	positive regulation of cell motility	19_GO:0040011 locomotion	-12.2018	5.15868	10.012	28160	582	272	29	10.6618	1.87132	199|719|972|1230|1240|1436|1524|3071|3676|3717|3965|4067|5293|5294|5724|5788|5880|6352|11151|29108|54209|57580|63940|64115|64581|64805|81704|83706|729230	AIF1|C3AR1|CD74|CCR1|CMKLR1|CSF1R|CX3CR1|NCKAP1L|ITGA4|JAK2|LGALS9|LYN|PIK3CD|PIK3CG|PTAFR|PTPRC|RAC2|CCL5|CORO1A|PYCARD|TREM2|PREX1|GPSM3|VSIR|CLEC7A|P2RY12|DOCK8|FERMT3|CCR2	-10.0954	0	6	0	0	-35.0774	17.2549
1	-11.9827	GO:0051272	M1	1	0	GO Biological Processes	19	positive regulation of cellular component movement	19_GO:0048518 positive regulation of biological process	-11.9827	5.05447	9.86335	28160	594	272	29	10.6618	1.87132	199|719|972|1230|1240|1436|1524|3071|3676|3717|3965|4067|5293|5294|5724|5788|5880|6352|11151|29108|54209|57580|63940|64115|64581|64805|81704|83706|729230	AIF1|C3AR1|CD74|CCR1|CMKLR1|CSF1R|CX3CR1|NCKAP1L|ITGA4|JAK2|LGALS9|LYN|PIK3CD|PIK3CG|PTAFR|PTPRC|RAC2|CCL5|CORO1A|PYCARD|TREM2|PREX1|GPSM3|VSIR|CLEC7A|P2RY12|DOCK8|FERMT3|CCR2	-9.90268	0	6	0	0	-35.0774	17.2549
1	-11.9524	GO:1990266	M1	1	0	GO Biological Processes	19	neutrophil migration	19_GO:0040011 locomotion	-11.9524	12.6255	12.761	28160	123	272	15	5.51471	1.38407	719|972|2207|3071|3689|5293|5294|5880|6352|6850|7409|56833|57580|64127|120425	C3AR1|CD74|FCER1G|NCKAP1L|ITGB2|PIK3CD|PIK3CG|RAC2|CCL5|SYK|VAV1|SLAMF8|PREX1|NOD2|JAML	-9.87466	0	6	0	0	-35.0774	17.2549
1	-11.8516	GO:0030593	M1	1	0	GO Biological Processes	19	neutrophil chemotaxis	19_GO:0040011 locomotion	-11.8516	14.072	13.1257	28160	103	272	14	5.14706	1.33974	719|972|2207|3071|3689|5293|5294|5880|6352|6850|7409|57580|64127|120425	C3AR1|CD74|FCER1G|NCKAP1L|ITGB2|PIK3CD|PIK3CG|RAC2|CCL5|SYK|VAV1|PREX1|NOD2|JAML	-9.77844	0	6	0	0	-35.0774	17.2549
1	-11.144	GO:0002690	M1	1	0	GO Biological Processes	19	positive regulation of leukocyte chemotaxis	19_GO:0040011 locomotion	-11.144	14.3179	12.773	28160	94	272	13	4.77941	1.29351	199|719|972|1230|1240|1436|1524|3071|3965|5880|6352|63940|729230	AIF1|C3AR1|CD74|CCR1|CMKLR1|CSF1R|CX3CR1|NCKAP1L|LGALS9|RAC2|CCL5|GPSM3|CCR2	-9.11426	0	6	0	0	-35.0774	17.2549
1	-7.51729	GO:0071622	M1	1	0	GO Biological Processes	19	regulation of granulocyte chemotaxis	19_GO:0040011 locomotion	-7.51729	16.2399	10.7579	28160	51	272	8	2.94118	1.02446	719|972|1240|1436|3071|5880|6352|64127	C3AR1|CD74|CMKLR1|CSF1R|NCKAP1L|RAC2|CCL5|NOD2	-5.71439	0	6	0	0	-35.0774	17.2549
1	-5.52127	GO:1902622	M1	1	0	GO Biological Processes	19	regulation of neutrophil migration	19_GO:0040011 locomotion	-5.52127	14.7899	8.83239	28160	42	272	6	2.20588	0.89056	719|972|3071|5880|56833|64127	C3AR1|CD74|NCKAP1L|RAC2|SLAMF8|NOD2	-3.8735	0	6	0	0	-35.0774	17.2549
1	-4.88	GO:0090022	M1	1	0	GO Biological Processes	19	regulation of neutrophil chemotaxis	19_GO:0040011 locomotion	-4.88	16.1765	8.48322	28160	32	272	5	1.83824	0.814493	719|972|3071|5880|64127	C3AR1|CD74|NCKAP1L|RAC2|NOD2	-3.29673	0	6	0	0	-35.0774	17.2549
1	-4.10962	GO:0090023	M1	1	0	GO Biological Processes	19	positive regulation of neutrophil chemotaxis	19_GO:0040011 locomotion	-4.10962	17.2549	7.86762	28160	24	272	4	1.47059	0.729868	719|972|3071|5880	C3AR1|CD74|NCKAP1L|RAC2	-2.61444	0	6	0	0	-35.0774	17.2549
1	-3.90161	GO:0071624	M1	1	0	GO Biological Processes	19	positive regulation of granulocyte chemotaxis	19_GO:0040011 locomotion	-3.90161	15.3377	7.36101	28160	27	272	4	1.47059	0.729868	719|972|3071|5880	C3AR1|CD74|NCKAP1L|RAC2	-2.4236	0	6	0	0	-35.0774	17.2549
1	-3.83796	GO:1902624	M1	1	0	GO Biological Processes	19	positive regulation of neutrophil migration	19_GO:0040011 locomotion	-3.83796	14.7899	7.20982	28160	28	272	4	1.47059	0.729868	719|972|3071|5880	C3AR1|CD74|NCKAP1L|RAC2	-2.37275	0	6	0	0	-35.0774	17.2549
1	-34.5659	GO:0031347	M1	1	0	GO Biological Processes	19	regulation of defense response	19_GO:0050896 response to stimulus	-34.5659	8.94494	19.8368	28160	625	272	54	19.8529	2.41864	313|695|710|834|1050|3055|3594|3603|3659|3717|3902|3965|4067|4277|4332|4940|5294|5734|5777|5788|6352|6772|6850|7097|7133|7305|7409|8530|10225|10859|10875|25939|26191|29108|51284|51311|54209|54625|56253|56833|58484|63940|64127|64581|79626|80709|81793|84166|89790|114548|115362|131450|197358|729230	AOAH|BTK|SERPING1|CASP1|CEBPA|HCK|IL12RB1|IL16|IRF1|JAK2|LAG3|LGALS9|LYN|MICB|MNDA|OAS3|PIK3CG|PTGER4|PTPN6|PTPRC|CCL5|STAT1|SYK|TLR2|TNFRSF1B|TYROBP|VAV1|CST7|CD96|LILRB1|FGL2|SAMHD1|PTPN22|PYCARD|TLR7|TLR8|TREM2|PARP14|CRTAM|SLAMF8|NLRC4|GPSM3|NOD2|CLEC7A|TNFAIP8L2|AKNA|TLR10|NLRC5|SIGLEC10|NLRP3|GBP5|CD200R1|NLRC3|CCR2	-31.7054	0	7	1	1	-34.5659	15.9276
1	-26.7807	GO:0032103	M1	1	0	GO Biological Processes	19	positive regulation of response to external stimulus	19_GO:0048518 positive regulation of biological process	-26.7807	9.69831	17.8869	28160	427	272	40	14.7059	2.14744	199|695|719|972|1050|1230|1240|1436|1524|3055|3071|3603|3717|3902|3965|4067|4332|5294|5734|5880|6352|6850|7097|7305|7409|9450|29108|51284|51311|54209|56253|58484|63940|64127|64581|64805|81793|84166|115362|729230	AIF1|BTK|C3AR1|CD74|CEBPA|CCR1|CMKLR1|CSF1R|CX3CR1|HCK|NCKAP1L|IL16|JAK2|LAG3|LGALS9|LYN|MNDA|PIK3CG|PTGER4|RAC2|CCL5|SYK|TLR2|TYROBP|VAV1|LY86|PYCARD|TLR7|TLR8|TREM2|CRTAM|NLRC4|GPSM3|NOD2|CLEC7A|P2RY12|TLR10|NLRC5|GBP5|CCR2	-24.1448	0	7	0	0	-34.5659	15.9276
1	-24.2405	GO:0002831	M1	1	0	GO Biological Processes	19	regulation of response to biotic stimulus	19_GO:0050896 response to stimulus	-24.2405	10.7645	17.54	28160	327	272	34	12.5	2.00528	710|3055|3594|3659|3902|3965|4067|4277|4332|4940|5777|6352|6772|6850|7305|7409|9450|10225|10859|10875|25939|26191|29108|51311|54209|54625|56253|56833|58484|64127|64581|84166|115362|197358	SERPING1|HCK|IL12RB1|IRF1|LAG3|LGALS9|LYN|MICB|MNDA|OAS3|PTPN6|CCL5|STAT1|SYK|TYROBP|VAV1|LY86|CD96|LILRB1|FGL2|SAMHD1|PTPN22|PYCARD|TLR8|TREM2|PARP14|CRTAM|SLAMF8|NLRC4|NOD2|CLEC7A|NLRC5|GBP5|NLRC3	-21.6739	0	7	0	0	-34.5659	15.9276
1	-23.7705	GO:0045088	M1	1	0	GO Biological Processes	19	regulation of innate immune response	19_GO:0044419 biological process involved in interspecies interaction between organisms	-23.7705	13.7723	18.6961	28160	218	272	29	10.6618	1.87132	710|3055|3659|3902|3965|4067|4332|4940|5777|6352|6850|7305|7409|10225|10859|25939|26191|29108|51311|54209|54625|56253|56833|58484|64127|64581|84166|115362|197358	SERPING1|HCK|IRF1|LAG3|LGALS9|LYN|MNDA|OAS3|PTPN6|CCL5|SYK|TYROBP|VAV1|CD96|LILRB1|SAMHD1|PTPN22|PYCARD|TLR8|TREM2|PARP14|CRTAM|SLAMF8|NLRC4|NOD2|CLEC7A|NLRC5|GBP5|NLRC3	-21.2248	0	7	0	0	-34.5659	15.9276
1	-19.661	GO:0031349	M1	1	0	GO Biological Processes	19	positive regulation of defense response	19_GO:0048518 positive regulation of biological process	-19.661	10.4651	15.6343	28160	277	272	28	10.2941	1.84256	695|1050|3055|3603|3717|3902|4067|4332|5294|5734|6352|6850|7097|7305|7409|29108|51284|51311|54209|56253|58484|63940|64127|64581|81793|84166|115362|729230	BTK|CEBPA|HCK|IL16|JAK2|LAG3|LYN|MNDA|PIK3CG|PTGER4|CCL5|SYK|TLR2|TYROBP|VAV1|PYCARD|TLR7|TLR8|TREM2|CRTAM|NLRC4|GPSM3|NOD2|CLEC7A|TLR10|NLRC5|GBP5|CCR2	-17.2229	0	7	0	0	-34.5659	15.9276
1	-12.7756	GO:0045089	M1	1	0	GO Biological Processes	19	positive regulation of innate immune response	19_GO:0044419 biological process involved in interspecies interaction between organisms	-12.7756	12.7421	13.2522	28160	130	272	16	5.88235	1.42668	3055|3902|4067|4332|6352|6850|7305|7409|29108|51311|56253|58484|64127|64581|84166|115362	HCK|LAG3|LYN|MNDA|CCL5|SYK|TYROBP|VAV1|PYCARD|TLR8|CRTAM|NLRC4|NOD2|CLEC7A|NLRC5|GBP5	-10.6251	0	7	0	0	-34.5659	15.9276
1	-12.1666	GO:0002833	M1	1	0	GO Biological Processes	19	positive regulation of response to biotic stimulus	19_GO:0048518 positive regulation of biological process	-12.1666	10.5389	12.21	28160	167	272	17	6.25	1.46771	3055|3902|4067|4332|6352|6850|7305|7409|9450|29108|51311|56253|58484|64127|64581|84166|115362	HCK|LAG3|LYN|MNDA|CCL5|SYK|TYROBP|VAV1|LY86|PYCARD|TLR8|CRTAM|NLRC4|NOD2|CLEC7A|NLRC5|GBP5	-10.0627	0	7	0	0	-34.5659	15.9276
1	-7.44837	GO:0002218	M1	1	0	GO Biological Processes	19	activation of innate immune response	19_GO:0044419 biological process involved in interspecies interaction between organisms	-7.44837	15.9276	10.6405	28160	52	272	8	2.94118	1.02446	3055|4067|4332|6850|7305|29108|58484|64581	HCK|LYN|MNDA|SYK|TYROBP|PYCARD|NLRC4|CLEC7A	-5.65284	0	7	0	0	-34.5659	15.9276
1	-24.0814	GO:0019221	M1	1	0	GO Biological Processes	19	cytokine-mediated signaling pathway	19_GO:0023052 signaling	-24.0814	8.55434	16.3458	28160	472	272	39	14.3382	2.12499	834|920|972|1050|1230|1234|1240|1436|1438|1524|2207|3055|3560|3561|3587|3594|3659|3717|4939|4940|5777|5788|6352|6772|6850|7133|7805|10148|10288|10673|10859|11006|25939|29108|54209|54625|84166|146722|729230	CASP1|CD4|CD74|CEBPA|CCR1|CCR5|CMKLR1|CSF1R|CSF2RA|CX3CR1|FCER1G|HCK|IL2RB|IL2RG|IL10RA|IL12RB1|IRF1|JAK2|OAS2|OAS3|PTPN6|PTPRC|CCL5|STAT1|SYK|TNFRSF1B|LAPTM5|EBI3|LILRB2|TNFSF13B|LILRB1|LILRB4|SAMHD1|PYCARD|TREM2|PARP14|NLRC5|CD300LF|CCR2	-21.5288	0	8	1	1	-24.0814	15.098
1	-22.3191	GO:0098552	M1	1	0	GO Cellular Components	20	side of membrane		-22.3191	6.90196	14.7961	28160	630	272	42	15.4412	2.19096	356|914|915|916|920|925|929|942|945|972|1230|1234|1438|1524|2207|3055|3115|3122|3560|3561|3594|3689|3902|3932|4067|4277|4481|5778|5788|6850|10148|10384|10385|10859|11006|11119|26191|51311|59345|64805|131450|729230	FASLG|CD2|CD3D|CD3E|CD4|CD8A|CD14|CD86|CD33|CD74|CCR1|CCR5|CSF2RA|CX3CR1|FCER1G|HCK|HLA-DPB1|HLA-DRA|IL2RB|IL2RG|IL12RB1|ITGB2|LAG3|LCK|LYN|MICB|MSR1|PTPN7|PTPRC|SYK|EBI3|BTN3A3|BTN2A2|LILRB1|LILRB4|BTN3A1|PTPN22|TLR8|GNB4|P2RY12|CD200R1|CCR2	-19.8245	0	8	0	0	-24.0814	15.098
1	-18.8631	GO:0009897	M1	1	0	GO Cellular Components	20	external side of plasma membrane		-18.8631	7.98299	14.1533	28160	415	272	32	11.7647	1.95356	356|914|915|916|920|925|929|942|945|972|1230|1234|1438|1524|2207|3560|3561|3594|3689|3902|4277|4481|5788|10148|10384|10385|10859|11119|51311|64805|131450|729230	FASLG|CD2|CD3D|CD3E|CD4|CD8A|CD14|CD86|CD33|CD74|CCR1|CCR5|CSF2RA|CX3CR1|FCER1G|IL2RB|IL2RG|IL12RB1|ITGB2|LAG3|MICB|MSR1|PTPRC|EBI3|BTN3A3|BTN2A2|LILRB1|BTN3A1|TLR8|P2RY12|CD200R1|CCR2	-16.4655	0	8	0	0	-24.0814	15.098
1	-18.1628	GO:0140375	M1	1	0	GO Molecular Functions	21	immune receptor activity		-18.1628	15.098	16.7502	28160	144	272	21	7.72059	1.61843	719|920|972|1230|1234|1240|1438|1524|2207|2359|3111|3122|3560|3561|3587|3594|10148|10288|10859|131450|729230	C3AR1|CD4|CD74|CCR1|CCR5|CMKLR1|CSF2RA|CX3CR1|FCER1G|FPR3|HLA-DOA|HLA-DRA|IL2RB|IL2RG|IL10RA|IL12RB1|EBI3|LILRB2|LILRB1|CD200R1|CCR2	-15.8109	0	8	0	0	-24.0814	15.098
1	-12.3159	GO:0019955	M1	1	0	GO Molecular Functions	21	cytokine binding		-12.3159	11.9171	12.7425	28160	139	272	16	5.88235	1.42668	920|972|1230|1234|1436|1438|1524|3560|3561|3587|3594|3676|7133|10148|147138|729230	CD4|CD74|CCR1|CCR5|CSF1R|CSF2RA|CX3CR1|IL2RB|IL2RG|IL10RA|IL12RB1|ITGA4|TNFRSF1B|EBI3|TMC8|CCR2	-10.2021	0	8	0	0	-24.0814	15.098
1	-10.9655	GO:0004896	M1	1	0	GO Molecular Functions	21	cytokine receptor activity		-10.9655	13.8751	12.5445	28160	97	272	13	4.77941	1.29351	920|972|1230|1234|1240|1438|1524|3560|3561|3587|3594|10148|729230	CD4|CD74|CCR1|CCR5|CMKLR1|CSF2RA|CX3CR1|IL2RB|IL2RG|IL10RA|IL12RB1|EBI3|CCR2	-8.94199	0	8	0	0	-24.0814	15.098
1	-22.7656	GO:0006909	M1	1	0	GO Biological Processes	19	phagocytosis	19_GO:0051179 localization	-22.7656	10.7215	16.9698	28160	309	272	32	11.7647	1.95356	199|929|1130|1794|2207|3055|3071|3394|3560|3561|3683|3689|4067|4481|4689|5788|5880|6850|7097|7305|7409|9938|11151|11314|29108|51411|54209|55423|64127|64581|146722|729230	AIF1|CD14|LYST|DOCK2|FCER1G|HCK|NCKAP1L|IRF8|IL2RB|IL2RG|ITGAL|ITGB2|LYN|MSR1|NCF4|PTPRC|RAC2|SYK|TLR2|TYROBP|VAV1|ARHGAP25|CORO1A|CD300A|PYCARD|BIN2|TREM2|SIRPG|NOD2|CLEC7A|CD300LF|CCR2	-20.2462	0	9	1	1	-22.7656	18.8235
1	-14.9122	GO:0050764	M1	1	0	GO Biological Processes	19	regulation of phagocytosis	19_GO:0051179 localization	-14.9122	17.2549	15.7554	28160	96	272	16	5.88235	1.42668	1794|2207|3055|3071|3560|3561|5788|6850|7097|11314|29108|54209|55423|64127|64581|146722	DOCK2|FCER1G|HCK|NCKAP1L|IL2RB|IL2RG|PTPRC|SYK|TLR2|CD300A|PYCARD|TREM2|SIRPG|NOD2|CLEC7A|CD300LF	-12.6538	0	9	0	0	-22.7656	18.8235
1	-13.2197	GO:0060627	M1	1	0	GO Biological Processes	19	regulation of vesicle-mediated transport	19_GO:0051179 localization	-13.2197	5.66482	10.707	28160	530	272	29	10.6618	1.87132	929|1794|2207|3055|3071|3560|3561|3689|3965|4067|5579|5724|5788|5880|6850|7097|8832|10859|11151|11314|29108|54209|55423|55589|64127|64581|84106|146722|729230	CD14|DOCK2|FCER1G|HCK|NCKAP1L|IL2RB|IL2RG|ITGB2|LGALS9|LYN|PRKCB|PTAFR|PTPRC|RAC2|SYK|TLR2|CD84|LILRB1|CORO1A|CD300A|PYCARD|TREM2|SIRPG|BMP2K|NOD2|CLEC7A|PRAM1|CD300LF|CCR2	-11.0553	0	9	0	0	-22.7656	18.8235
1	-11.7951	GO:0050766	M1	1	0	GO Biological Processes	19	positive regulation of phagocytosis	19_GO:0048518 positive regulation of biological process	-11.7951	18.8235	14.3167	28160	66	272	12	4.41176	1.24516	1794|2207|3071|3560|3561|5788|29108|54209|55423|64127|64581|146722	DOCK2|FCER1G|NCKAP1L|IL2RB|IL2RG|PTPRC|PYCARD|TREM2|SIRPG|NOD2|CLEC7A|CD300LF	-9.72426	0	9	0	0	-22.7656	18.8235
1	-21.4252	GO:0050777	M1	1	0	GO Biological Processes	19	negative regulation of immune response	19_GO:0002376 immune system process	-21.4252	13.8751	17.7713	28160	194	272	26	9.55882	1.78279	710|3055|3071|3635|3965|4067|4277|4940|5777|5788|6850|8832|10225|10859|10875|11006|11314|25939|54209|54625|56833|64127|84166|84695|197358|729230	SERPING1|HCK|NCKAP1L|INPP5D|LGALS9|LYN|MICB|OAS3|PTPN6|PTPRC|SYK|CD84|CD96|LILRB1|FGL2|LILRB4|CD300A|SAMHD1|TREM2|PARP14|SLAMF8|NOD2|NLRC5|LOXL3|NLRC3|CCR2	-18.9425	0	10	1	1	-21.4252	19.7199
1	-13.9416	GO:0002698	M1	1	0	GO Biological Processes	19	negative regulation of immune effector process	19_GO:0002376 immune system process	-13.9416	15.0588	14.5903	28160	110	272	16	5.88235	1.42668	710|1524|3071|3965|5777|5788|8832|10225|10859|10875|11006|11314|56833|64127|84695|729230	SERPING1|CX3CR1|NCKAP1L|LGALS9|PTPN6|PTPRC|CD84|CD96|LILRB1|FGL2|LILRB4|CD300A|SLAMF8|NOD2|LOXL3|CCR2	-11.7358	0	10	0	0	-21.4252	19.7199
1	-12.05	GO:0002704	M1	1	0	GO Biological Processes	19	negative regulation of leukocyte mediated immunity	19_GO:0002376 immune system process	-12.05	19.7199	14.6902	28160	63	272	12	4.41176	1.24516	1524|3071|3965|5777|5788|8832|10225|10859|11006|11314|64127|729230	CX3CR1|NCKAP1L|LGALS9|PTPN6|PTPRC|CD84|CD96|LILRB1|LILRB4|CD300A|NOD2|CCR2	-9.96522	0	10	0	0	-21.4252	19.7199
1	-9.19792	GO:0002832	M1	1	0	GO Biological Processes	19	negative regulation of response to biotic stimulus	19_GO:0048519 negative regulation of biological process	-9.19792	11.5033	10.8004	28160	108	272	12	4.41176	1.24516	710|3965|4277|4940|10225|10859|10875|25939|54625|56833|84166|197358	SERPING1|LGALS9|MICB|OAS3|CD96|LILRB1|FGL2|SAMHD1|PARP14|SLAMF8|NLRC5|NLRC3	-7.27737	0	10	0	0	-21.4252	19.7199
1	-8.78308	GO:0045824	M1	1	0	GO Biological Processes	19	negative regulation of innate immune response	19_GO:0044419 biological process involved in interspecies interaction between organisms	-8.78308	14.5816	11.3161	28160	71	272	10	3.67647	1.14103	710|3965|4940|10225|10859|25939|54625|56833|84166|197358	SERPING1|LGALS9|OAS3|CD96|LILRB1|SAMHD1|PARP14|SLAMF8|NLRC5|NLRC3	-6.88142	0	10	0	0	-21.4252	19.7199
1	-19.7102	GO:0001818	M1	1	0	GO Biological Processes	19	negative regulation of cytokine production	19_GO:0048519 negative regulation of biological process	-19.7102	8.93987	14.9525	28160	359	272	31	11.3971	1.9268	113|695|945|1240|1524|2841|3071|3635|3902|3965|4940|5734|5777|5788|7305|7805|8832|10225|10385|10859|11006|26191|29108|50856|51311|54209|64115|64127|114548|131450|197358	ADCY7|BTK|CD33|CMKLR1|CX3CR1|GPR18|NCKAP1L|INPP5D|LAG3|LGALS9|OAS3|PTGER4|PTPN6|PTPRC|TYROBP|LAPTM5|CD84|CD96|BTN2A2|LILRB1|LILRB4|PTPN22|PYCARD|CLEC4A|TLR8|TREM2|VSIR|NOD2|NLRP3|CD200R1|NLRC3	-17.2668	0	11	1	1	-19.7102	14.9845
1	-9.73662	GO:0032720	M1	1	0	GO Biological Processes	19	negative regulation of tumor necrosis factor production	19_GO:0048519 negative regulation of biological process	-9.73662	14.9845	12.0562	28160	76	272	11	4.04412	1.19444	945|2841|3965|5777|10859|26191|50856|54209|64115|64127|197358	CD33|GPR18|LGALS9|PTPN6|LILRB1|PTPN22|CLEC4A|TREM2|VSIR|NOD2|NLRC3	-7.78438	0	11	0	0	-19.7102	14.9845
1	-9.61105	GO:1903556	M1	1	0	GO Biological Processes	19	negative regulation of tumor necrosis factor superfamily cytokine production	19_GO:0048519 negative regulation of biological process	-9.61105	14.6003	11.8786	28160	78	272	11	4.04412	1.19444	945|2841|3965|5777|10859|26191|50856|54209|64115|64127|197358	CD33|GPR18|LGALS9|PTPN6|LILRB1|PTPN22|CLEC4A|TREM2|VSIR|NOD2|NLRC3	-7.66907	0	11	0	0	-19.7102	14.9845
1	-19.5091	GO:0009617	M1	1	0	GO Biological Processes	19	response to bacterium	19_GO:0044419 biological process involved in interspecies interaction between organisms	-19.5091	5.81315	13.1763	28160	748	272	42	15.4412	2.19096	356|834|920|929|942|944|1130|1234|1524|2207|3001|3055|3394|3587|3717|3965|4067|4939|4940|5724|5734|6039|6352|6850|7096|7097|7100|7133|9450|10225|10288|10859|26191|29108|54209|56833|58484|64127|84166|114548|115361|219972	FASLG|CASP1|CD4|CD14|CD86|TNFSF8|LYST|CCR5|CX3CR1|FCER1G|GZMA|HCK|IRF8|IL10RA|JAK2|LGALS9|LYN|OAS2|OAS3|PTAFR|PTGER4|RNASE6|CCL5|SYK|TLR1|TLR2|TLR5|TNFRSF1B|LY86|CD96|LILRB2|LILRB1|PTPN22|PYCARD|TREM2|SLAMF8|NLRC4|NOD2|NLRC5|NLRP3|GBP4|MPEG1	-17.0815	0	12	1	1	-19.5091	13.8039
1	-16.587	GO:0071216	M1	1	0	GO Biological Processes	19	cellular response to biotic stimulus	19_GO:0050896 response to stimulus	-16.587	10.1417	14.193	28160	245	272	24	8.82353	1.7198	695|834|929|942|1234|1524|3055|3394|4067|5724|6352|6850|7096|7097|7133|9450|10288|10859|26191|29108|54209|64127|64581|114548	BTK|CASP1|CD14|CD86|CCR5|CX3CR1|HCK|IRF8|LYN|PTAFR|CCL5|SYK|TLR1|TLR2|TNFRSF1B|LY86|LILRB2|LILRB1|PTPN22|PYCARD|TREM2|NOD2|CLEC7A|NLRP3	-14.2645	0	12	0	0	-19.5091	13.8039
1	-15.5961	GO:0002237	M1	1	0	GO Biological Processes	19	response to molecule of bacterial origin	19_GO:0044419 biological process involved in interspecies interaction between organisms	-15.5961	7.72181	12.7121	28160	362	272	27	9.92647	1.81306	356|834|929|942|1234|1524|3055|3394|3587|3717|3965|4067|5724|5734|6352|7096|7097|7133|9450|10225|10288|10859|26191|29108|54209|64127|114548	FASLG|CASP1|CD14|CD86|CCR5|CX3CR1|HCK|IRF8|IL10RA|JAK2|LGALS9|LYN|PTAFR|PTGER4|CCL5|TLR1|TLR2|TNFRSF1B|LY86|CD96|LILRB2|LILRB1|PTPN22|PYCARD|TREM2|NOD2|NLRP3	-13.3049	0	12	0	0	-19.5091	13.8039
1	-15.2313	GO:0032496	M1	1	0	GO Biological Processes	19	response to lipopolysaccharide	19_GO:0044419 biological process involved in interspecies interaction between organisms	-15.2313	7.87066	12.625	28160	342	272	26	9.55882	1.78279	356|834|929|942|1234|1524|3055|3394|3587|3717|3965|4067|5724|5734|6352|7097|7133|9450|10225|10288|10859|26191|29108|54209|64127|114548	FASLG|CASP1|CD14|CD86|CCR5|CX3CR1|HCK|IRF8|IL10RA|JAK2|LGALS9|LYN|PTAFR|PTGER4|CCL5|TLR2|TNFRSF1B|LY86|CD96|LILRB2|LILRB1|PTPN22|PYCARD|TREM2|NOD2|NLRP3	-12.9622	0	12	0	0	-19.5091	13.8039
1	-14.3428	GO:0071219	M1	1	0	GO Biological Processes	19	cellular response to molecule of bacterial origin	19_GO:0044419 biological process involved in interspecies interaction between organisms	-14.3428	9.88235	13.062	28160	220	272	21	7.72059	1.61843	834|929|942|1234|1524|3055|3394|4067|5724|6352|7096|7097|7133|9450|10288|10859|26191|29108|54209|64127|114548	CASP1|CD14|CD86|CCR5|CX3CR1|HCK|IRF8|LYN|PTAFR|CCL5|TLR1|TLR2|TNFRSF1B|LY86|LILRB2|LILRB1|PTPN22|PYCARD|TREM2|NOD2|NLRP3	-12.1122	0	12	0	0	-19.5091	13.8039
1	-12.6778	GO:0071222	M1	1	0	GO Biological Processes	19	cellular response to lipopolysaccharide	19_GO:0044419 biological process involved in interspecies interaction between organisms	-12.6778	9.45701	12.09	28160	208	272	19	6.98529	1.54555	834|929|942|1234|1524|3055|3394|4067|5724|6352|7097|7133|9450|10288|10859|26191|29108|64127|114548	CASP1|CD14|CD86|CCR5|CX3CR1|HCK|IRF8|LYN|PTAFR|CCL5|TLR2|TNFRSF1B|LY86|LILRB2|LILRB1|PTPN22|PYCARD|NOD2|NLRP3	-10.5381	0	12	0	0	-19.5091	13.8039
1	-7.94333	GO:0071396	M1	1	0	GO Biological Processes	19	cellular response to lipid	19_GO:0050896 response to stimulus	-7.94333	4.14118	7.51578	28160	575	272	23	8.45588	1.68698	834|929|942|1234|1524|3055|3394|3717|4067|5724|6352|6850|7097|7133|9450|10288|10859|11184|26191|29108|54209|64127|114548	CASP1|CD14|CD86|CCR5|CX3CR1|HCK|IRF8|JAK2|LYN|PTAFR|CCL5|SYK|TLR2|TNFRSF1B|LY86|LILRB2|LILRB1|MAP4K1|PTPN22|PYCARD|TREM2|NOD2|NLRP3	-6.10463	0	12	0	0	-19.5091	13.8039
1	-6.94587	GO:0031663	M1	1	0	GO Biological Processes	19	lipopolysaccharide-mediated signaling pathway	19_GO:0044419 biological process involved in interspecies interaction between organisms	-6.94587	13.8039	9.80505	28160	60	272	8	2.94118	1.02446	929|3055|4067|5724|6352|7097|9450|26191	CD14|HCK|LYN|PTAFR|CCL5|TLR2|LY86|PTPN22	-5.17602	0	12	0	0	-19.5091	13.8039
1	-19.071	GO:0036037	M1	1	0	GO Biological Processes	19	CD8-positive, alpha-beta T cell activation	19_GO:0002376 immune system process	-19.071	49.8475	25.0784	28160	27	272	13	4.77941	1.29351	864|944|2841|3071|3659|8320|10859|11006|26191|50856|56253|57705|64115	RUNX3|TNFSF8|GPR18|NCKAP1L|IRF1|EOMES|LILRB1|LILRB4|PTPN22|CLEC4A|CRTAM|WDFY4|VSIR	-16.6636	0	13	1	1	-19.071	62.1176
1	-11.3268	GO:2001185	M1	1	0	GO Biological Processes	19	regulation of CD8-positive, alpha-beta T cell activation	19_GO:0002376 immune system process	-11.3268	43.5913	18.3406	28160	19	272	8	2.94118	1.02446	864|3071|3659|10859|11006|26191|56253|64115	RUNX3|NCKAP1L|IRF1|LILRB1|LILRB4|PTPN22|CRTAM|VSIR	-9.28447	0	13	0	0	-19.071	62.1176
1	-10.6285	GO:0043374	M1	1	0	GO Biological Processes	19	CD8-positive, alpha-beta T cell differentiation	19_GO:0002376 immune system process	-10.6285	51.7647	18.763	28160	14	272	7	2.57353	0.960105	864|944|2841|3071|3659|8320|11006	RUNX3|TNFSF8|GPR18|NCKAP1L|IRF1|EOMES|LILRB4	-8.63262	0	13	0	0	-19.071	62.1176
1	-5.986	GO:2001187	M1	1	0	GO Biological Processes	19	positive regulation of CD8-positive, alpha-beta T cell activation	19_GO:0022610 biological adhesion	-5.986	46.0131	13.3382	28160	9	272	4	1.47059	0.729868	864|3071|11006|26191	RUNX3|NCKAP1L|LILRB4|PTPN22	-4.30341	0	13	0	0	-19.071	62.1176
1	-5.5039	GO:0032715	M1	1	0	GO Biological Processes	19	negative regulation of interleukin-6 production	19_GO:0048519 negative regulation of biological process	-5.5039	11.1493	8.09028	28160	65	272	7	2.57353	0.960105	3071|3635|5777|11006|26191|131450|197358	NCKAP1L|INPP5D|PTPN6|LILRB4|PTPN22|CD200R1|NLRC3	-3.85699	0	13	0	0	-19.071	62.1176
1	-5.05619	GO:0043378	M1	1	0	GO Biological Processes	19	positive regulation of CD8-positive, alpha-beta T cell differentiation	19_GO:0022610 biological adhesion	-5.05619	62.1176	13.4977	28160	5	272	3	1.10294	0.633262	864|3071|11006	RUNX3|NCKAP1L|LILRB4	-3.46092	0	13	0	0	-19.071	62.1176
1	-4.51837	GO:0043376	M1	1	0	GO Biological Processes	19	regulation of CD8-positive, alpha-beta T cell differentiation	19_GO:0002376 immune system process	-4.51837	44.3697	11.3333	28160	7	272	3	1.10294	0.633262	864|3071|11006	RUNX3|NCKAP1L|LILRB4	-2.97937	0	13	0	0	-19.071	62.1176
1	-18.2463	GO:0031348	M1	1	0	GO Biological Processes	19	negative regulation of defense response	19_GO:0048519 negative regulation of biological process	-18.2463	10.4332	15.0326	28160	258	272	26	9.55882	1.78279	313|710|3055|3965|4067|4277|4940|5734|5788|6850|7133|8530|10225|10859|10875|25939|54209|54625|56833|64127|79626|84166|89790|114548|131450|197358	AOAH|SERPING1|HCK|LGALS9|LYN|MICB|OAS3|PTGER4|PTPRC|SYK|TNFRSF1B|CST7|CD96|LILRB1|FGL2|SAMHD1|TREM2|PARP14|SLAMF8|NOD2|TNFAIP8L2|NLRC5|SIGLEC10|NLRP3|CD200R1|NLRC3	-15.8811	0	14	1	1	-18.2463	10.4332
1	-17.6993	GO:0050727	M1	1	0	GO Biological Processes	19	regulation of inflammatory response	19_GO:0050896 response to stimulus	-17.6993	7.98427	13.6989	28160	389	272	30	11.0294	1.89939	313|695|834|1050|3055|3603|3717|4067|5294|5734|5788|6352|6850|7097|7133|8530|29108|51284|54209|56833|63940|64127|79626|80709|81793|89790|114548|131450|197358|729230	AOAH|BTK|CASP1|CEBPA|HCK|IL16|JAK2|LYN|PIK3CG|PTGER4|PTPRC|CCL5|SYK|TLR2|TNFRSF1B|CST7|PYCARD|TLR7|TREM2|SLAMF8|GPSM3|NOD2|TNFAIP8L2|AKNA|TLR10|SIGLEC10|NLRP3|CD200R1|NLRC3|CCR2	-15.3517	0	14	0	0	-18.2463	10.4332
1	-14.9384	GO:0032102	M1	1	0	GO Biological Processes	19	negative regulation of response to external stimulus	19_GO:0048519 negative regulation of biological process	-14.9384	6.91843	12.0542	28160	419	272	28	10.2941	1.84256	199|313|710|2841|3055|3965|4067|4277|4940|5734|5788|6850|7133|8530|10225|10859|10875|25939|54209|54625|56833|64127|79626|84166|89790|114548|131450|197358	AIF1|AOAH|SERPING1|GPR18|HCK|LGALS9|LYN|MICB|OAS3|PTGER4|PTPRC|SYK|TNFRSF1B|CST7|CD96|LILRB1|FGL2|SAMHD1|TREM2|PARP14|SLAMF8|NOD2|TNFAIP8L2|NLRC5|SIGLEC10|NLRP3|CD200R1|NLRC3	-12.6763	0	14	0	0	-18.2463	10.4332
1	-10.7297	GO:0050728	M1	1	0	GO Biological Processes	19	negative regulation of inflammatory response	19_GO:0048519 negative regulation of biological process	-10.7297	9.41176	11.0554	28160	176	272	16	5.88235	1.42668	313|3055|4067|5734|5788|6850|7133|8530|54209|56833|64127|79626|89790|114548|131450|197358	AOAH|HCK|LYN|PTGER4|PTPRC|SYK|TNFRSF1B|CST7|TREM2|SLAMF8|NOD2|TNFAIP8L2|SIGLEC10|NLRP3|CD200R1|NLRC3	-8.72215	0	14	0	0	-18.2463	10.4332
1	-18.2369	GO:0019882	M1	1	0	GO Biological Processes	19	antigen processing and presentation	19_GO:0002376 immune system process	-18.2369	18.5572	17.8852	28160	106	272	19	6.98529	1.54555	925|972|1520|2207|3108|3109|3111|3115|3122|6890|6891|10288|10875|29108|50856|54209|55016|57705|64127	CD8A|CD74|CTSS|FCER1G|HLA-DMA|HLA-DMB|HLA-DOA|HLA-DPB1|HLA-DRA|TAP1|TAP2|LILRB2|FGL2|PYCARD|CLEC4A|TREM2|MARCHF1|WDFY4|NOD2	-15.8806	0	15	1	1	-18.2369	36.5398
1	-15.0728	GO:0048002	M1	1	0	GO Biological Processes	19	antigen processing and presentation of peptide antigen	19_GO:0002376 immune system process	-15.0728	23.3776	17.4203	28160	62	272	14	5.14706	1.33974	972|1520|2207|3108|3109|3111|3115|3122|6890|6891|29108|50856|54209|55016	CD74|CTSS|FCER1G|HLA-DMA|HLA-DMB|HLA-DOA|HLA-DPB1|HLA-DRA|TAP1|TAP2|PYCARD|CLEC4A|TREM2|MARCHF1	-12.8072	0	15	0	0	-18.2369	36.5398
1	-13.8825	GO:0002495	M1	1	0	GO Biological Processes	19	antigen processing and presentation of peptide antigen via MHC class II	19_GO:0002376 immune system process	-13.8825	33.4948	18.7234	28160	34	272	11	4.04412	1.19444	972|1520|2207|3108|3109|3111|3115|3122|29108|54209|55016	CD74|CTSS|FCER1G|HLA-DMA|HLA-DMB|HLA-DOA|HLA-DPB1|HLA-DRA|PYCARD|TREM2|MARCHF1	-11.6872	0	15	0	0	-18.2369	36.5398
1	-13.5677	GO:0002504	M1	1	0	GO Biological Processes	19	antigen processing and presentation of peptide or polysaccharide antigen via MHC class II	19_GO:0002376 immune system process	-13.5677	31.634	18.1635	28160	36	272	11	4.04412	1.19444	972|1520|2207|3108|3109|3111|3115|3122|29108|54209|55016	CD74|CTSS|FCER1G|HLA-DMA|HLA-DMB|HLA-DOA|HLA-DPB1|HLA-DRA|PYCARD|TREM2|MARCHF1	-11.3948	0	15	0	0	-18.2369	36.5398
1	-11.9134	GO:0023023	M1	1	0	GO Molecular Functions	21	MHC protein complex binding		-11.9134	28.7582	16.4584	28160	36	272	10	3.67647	1.14103	920|925|972|3108|3109|3111|3115|3122|10288|10859	CD4|CD8A|CD74|HLA-DMA|HLA-DMB|HLA-DOA|HLA-DPB1|HLA-DRA|LILRB2|LILRB1	-9.83794	0	15	0	0	-18.2369	36.5398
1	-11.6513	GO:0002478	M1	1	0	GO Biological Processes	19	antigen processing and presentation of exogenous peptide antigen	19_GO:0002376 immune system process	-11.6513	27.2446	15.9879	28160	38	272	10	3.67647	1.14103	972|1520|2207|3108|3109|3111|3115|3122|6890|50856	CD74|CTSS|FCER1G|HLA-DMA|HLA-DMB|HLA-DOA|HLA-DPB1|HLA-DRA|TAP1|CLEC4A	-9.5927	0	15	0	0	-18.2369	36.5398
1	-11.232	GO:0000323	M1	1	0	GO Cellular Components	20	lytic vacuole		-11.232	4.40249	9.19229	28160	729	272	31	11.3971	1.9268	356|719|972|1520|1521|3055|3108|3109|3111|3115|3122|4067|4125|4332|4689|4818|6039|7805|8530|9672|23048|23526|29108|51284|51296|51311|51816|53346|55016|59345|80342	FASLG|C3AR1|CD74|CTSS|CTSW|HCK|HLA-DMA|HLA-DMB|HLA-DOA|HLA-DPB1|HLA-DRA|LYN|MAN2B1|MNDA|NCF4|NKG7|RNASE6|LAPTM5|CST7|SDC3|FNBP1|ARHGAP45|PYCARD|TLR7|SLC15A3|TLR8|ADA2|TM6SF1|MARCHF1|GNB4|TRAF3IP3	-9.20028	0	15	0	0	-18.2369	36.5398
1	-11.232	GO:0005764	M1	1	0	GO Cellular Components	20	lysosome		-11.232	4.40249	9.19229	28160	729	272	31	11.3971	1.9268	356|719|972|1520|1521|3055|3108|3109|3111|3115|3122|4067|4125|4332|4689|4818|6039|7805|8530|9672|23048|23526|29108|51284|51296|51311|51816|53346|55016|59345|80342	FASLG|C3AR1|CD74|CTSS|CTSW|HCK|HLA-DMA|HLA-DMB|HLA-DOA|HLA-DPB1|HLA-DRA|LYN|MAN2B1|MNDA|NCF4|NKG7|RNASE6|LAPTM5|CST7|SDC3|FNBP1|ARHGAP45|PYCARD|TLR7|SLC15A3|TLR8|ADA2|TM6SF1|MARCHF1|GNB4|TRAF3IP3	-9.20028	0	15	0	0	-18.2369	36.5398
1	-10.6449	GO:0019884	M1	1	0	GO Biological Processes	19	antigen processing and presentation of exogenous antigen	19_GO:0002376 immune system process	-10.6449	22.0275	14.2485	28160	47	272	10	3.67647	1.14103	972|1520|2207|3108|3109|3111|3115|3122|6890|50856	CD74|CTSS|FCER1G|HLA-DMA|HLA-DMB|HLA-DOA|HLA-DPB1|HLA-DRA|TAP1|CLEC4A	-8.64519	0	15	0	0	-18.2369	36.5398
1	-9.47774	GO:0019886	M1	1	0	GO Biological Processes	19	antigen processing and presentation of exogenous peptide antigen via MHC class II	19_GO:0002376 immune system process	-9.47774	27.6078	14.4002	28160	30	272	8	2.94118	1.02446	972|1520|2207|3108|3109|3111|3115|3122	CD74|CTSS|FCER1G|HLA-DMA|HLA-DMB|HLA-DOA|HLA-DPB1|HLA-DRA	-7.54247	0	15	0	0	-18.2369	36.5398
1	-8.26226	GO:0023026	M1	1	0	GO Molecular Functions	21	MHC class II protein complex binding		-8.26226	26.841	13.2668	28160	27	272	7	2.57353	0.960105	920|972|3108|3109|3111|3115|3122	CD4|CD74|HLA-DMA|HLA-DMB|HLA-DOA|HLA-DPB1|HLA-DRA	-6.39465	0	15	0	0	-18.2369	36.5398
1	-8.0605	GO:0042613	M1	1	0	GO Cellular Components	20	MHC class II protein complex		-8.0605	36.5398	14.4757	28160	17	272	6	2.20588	0.89056	972|3108|3109|3111|3115|3122	CD74|HLA-DMA|HLA-DMB|HLA-DOA|HLA-DPB1|HLA-DRA	-6.21238	0	15	0	0	-18.2369	36.5398
1	-6.82263	GO:0042611	M1	1	0	GO Cellular Components	20	MHC protein complex		-6.82263	23.8914	11.5326	28160	26	272	6	2.20588	0.89056	972|3108|3109|3111|3115|3122	CD74|HLA-DMA|HLA-DMB|HLA-DOA|HLA-DPB1|HLA-DRA	-5.06179	0	15	0	0	-18.2369	36.5398
1	-6.4888	GO:0002399	M1	1	0	GO Biological Processes	19	MHC class II protein complex assembly	19_GO:0009987 cellular process	-6.4888	32.3529	12.3888	28160	16	272	5	1.83824	0.814493	3108|3109|3111|3115|3122	HLA-DMA|HLA-DMB|HLA-DOA|HLA-DPB1|HLA-DRA	-4.76014	0	15	0	0	-18.2369	36.5398
1	-6.4888	GO:0002503	M1	1	0	GO Biological Processes	19	peptide antigen assembly with MHC class II protein complex	19_GO:0002376 immune system process	-6.4888	32.3529	12.3888	28160	16	272	5	1.83824	0.814493	3108|3109|3111|3115|3122	HLA-DMA|HLA-DMB|HLA-DOA|HLA-DPB1|HLA-DRA	-4.76014	0	15	0	0	-18.2369	36.5398
1	-6.41508	GO:0002381	M1	1	0	GO Biological Processes	19	immunoglobulin production involved in immunoglobulin-mediated immune response	19_GO:0002376 immune system process	-6.41508	11.8319	8.96114	28160	70	272	8	2.94118	1.02446	695|3108|3109|3111|3115|3122|5788|202309	BTK|HLA-DMA|HLA-DMB|HLA-DOA|HLA-DPB1|HLA-DRA|PTPRC|GAPT	-4.69461	0	15	0	0	-18.2369	36.5398
1	-6.37205	GO:0005774	M1	1	0	GO Cellular Components	20	vacuolar membrane		-6.37205	4.16897	6.66983	28160	447	272	18	6.61765	1.5073	719|972|3108|3109|3111|3115|3122|4067|4125|7805|51284|51296|51311|53346|55016|59345|80183|80342	C3AR1|CD74|HLA-DMA|HLA-DMB|HLA-DOA|HLA-DPB1|HLA-DRA|LYN|MAN2B1|LAPTM5|TLR7|SLC15A3|TLR8|TM6SF1|MARCHF1|GNB4|RUBCNL|TRAF3IP3	-4.65259	0	15	0	0	-18.2369	36.5398
1	-6.20308	GO:0002501	M1	1	0	GO Biological Processes	19	peptide antigen assembly with MHC protein complex	19_GO:0002376 immune system process	-6.20308	28.7582	11.6341	28160	18	272	5	1.83824	0.814493	3108|3109|3111|3115|3122	HLA-DMA|HLA-DMB|HLA-DOA|HLA-DPB1|HLA-DRA	-4.50342	0	15	0	0	-18.2369	36.5398
1	-6.07389	GO:0002396	M1	1	0	GO Biological Processes	19	MHC protein complex assembly	19_GO:0009987 cellular process	-6.07389	27.2446	11.3014	28160	19	272	5	1.83824	0.814493	3108|3109|3111|3115|3122	HLA-DMA|HLA-DMB|HLA-DOA|HLA-DPB1|HLA-DRA	-4.38095	0	15	0	0	-18.2369	36.5398
1	-5.7159	GO:0005765	M1	1	0	GO Cellular Components	20	lysosomal membrane		-5.7159	4.16199	6.27423	28160	398	272	16	5.88235	1.42668	719|972|3108|3109|3111|3115|3122|4067|7805|51284|51296|51311|53346|55016|59345|80342	C3AR1|CD74|HLA-DMA|HLA-DMB|HLA-DOA|HLA-DPB1|HLA-DRA|LYN|LAPTM5|TLR7|SLC15A3|TLR8|TM6SF1|MARCHF1|GNB4|TRAF3IP3	-4.05062	0	15	0	0	-18.2369	36.5398
1	-5.7159	GO:0098852	M1	1	0	GO Cellular Components	20	lytic vacuole membrane		-5.7159	4.16199	6.27423	28160	398	272	16	5.88235	1.42668	719|972|3108|3109|3111|3115|3122|4067|7805|51284|51296|51311|53346|55016|59345|80342	C3AR1|CD74|HLA-DMA|HLA-DMB|HLA-DOA|HLA-DPB1|HLA-DRA|LYN|LAPTM5|TLR7|SLC15A3|TLR8|TM6SF1|MARCHF1|GNB4|TRAF3IP3	-4.05062	0	15	0	0	-18.2369	36.5398
1	-5.02689	GO:0002377	M1	1	0	GO Biological Processes	19	immunoglobulin production	19_GO:0002376 immune system process	-5.02689	5.24803	6.20391	28160	217	272	11	4.04412	1.19444	695|942|3108|3109|3111|3115|3122|5788|25939|54440|202309	BTK|CD86|HLA-DMA|HLA-DMB|HLA-DOA|HLA-DPB1|HLA-DRA|PTPRC|SAMHD1|SASH3|GAPT	-3.43313	0	15	0	0	-18.2369	36.5398
1	-3.17464	GO:0030669	M1	1	0	GO Cellular Components	20	clathrin-coated endocytic vesicle membrane		-3.17464	7.18954	5.19336	28160	72	272	5	1.83824	0.814493	915|920|972|3115|3122	CD3D|CD4|CD74|HLA-DPB1|HLA-DRA	-1.76967	0	15	0	0	-18.2369	36.5398
1	-2.75227	GO:0010008	M1	1	0	GO Cellular Components	20	endosome membrane		-2.75227	2.58824	3.61021	28160	520	272	13	4.77941	1.29351	926|929|3108|3109|3111|3115|3122|4689|51284|51296|51311|55016|124460	CD8B|CD14|HLA-DMA|HLA-DMB|HLA-DOA|HLA-DPB1|HLA-DRA|NCF4|TLR7|SLC15A3|TLR8|MARCHF1|SNX20	-1.37763	0	15	0	0	-18.2369	36.5398
1	-2.71742	GO:0045334	M1	1	0	GO Cellular Components	20	clathrin-coated endocytic vesicle		-2.71742	5.68843	4.42404	28160	91	272	5	1.83824	0.814493	915|920|972|3115|3122	CD3D|CD4|CD74|HLA-DPB1|HLA-DRA	-1.3446	0	15	0	0	-18.2369	36.5398
1	-2.56791	GO:0071556	M1	1	0	GO Cellular Components	20	integral component of lumenal side of endoplasmic reticulum membrane		-2.56791	10.7099	5.16663	28160	29	272	3	1.10294	0.633262	972|3115|3122	CD74|HLA-DPB1|HLA-DRA	-1.21295	0	15	0	0	-18.2369	36.5398
1	-2.56791	GO:0098553	M1	1	0	GO Cellular Components	20	lumenal side of endoplasmic reticulum membrane		-2.56791	10.7099	5.16663	28160	29	272	3	1.10294	0.633262	972|3115|3122	CD74|HLA-DPB1|HLA-DRA	-1.21295	0	15	0	0	-18.2369	36.5398
1	-2.29855	GO:0098576	M1	1	0	GO Cellular Components	20	lumenal side of membrane		-2.29855	8.62745	4.52248	28160	36	272	3	1.10294	0.633262	972|3115|3122	CD74|HLA-DPB1|HLA-DRA	-0.968237	0	15	0	0	-18.2369	36.5398
1	-2.26404	GO:0030665	M1	1	0	GO Cellular Components	20	clathrin-coated vesicle membrane		-2.26404	4.46247	3.69046	28160	116	272	5	1.83824	0.814493	915|920|972|3115|3122	CD3D|CD4|CD74|HLA-DPB1|HLA-DRA	-0.937842	0	15	0	0	-18.2369	36.5398
1	-2.19616	GO:0005770	M1	1	0	GO Cellular Components	20	late endosome		-2.19616	2.937	3.22856	28160	282	272	8	2.94118	1.02446	972|1520|3108|3109|3122|6614|8530|55016	CD74|CTSS|HLA-DMA|HLA-DMB|HLA-DRA|SIGLEC1|CST7|MARCHF1	-0.877269	0	15	0	0	-18.2369	36.5398
1	-17.1523	GO:0002819	M1	1	0	GO Biological Processes	19	regulation of adaptive immune response	19_GO:0002376 immune system process	-17.1523	12.4462	15.3415	28160	183	272	22	8.08824	1.65321	113|695|920|962|3071|3122|3594|3659|5777|5788|7133|10673|10859|11006|29108|54209|54440|64127|64581|84695|114548|729230	ADCY7|BTK|CD4|CD48|NCKAP1L|HLA-DRA|IL12RB1|IRF1|PTPN6|PTPRC|TNFRSF1B|TNFSF13B|LILRB1|LILRB4|PYCARD|TREM2|SASH3|NOD2|CLEC7A|LOXL3|NLRP3|CCR2	-14.8215	0	16	1	1	-17.1523	21.3149
1	-14.382	GO:0002706	M1	1	0	GO Biological Processes	19	regulation of lymphocyte mediated immunity	19_GO:0002376 immune system process	-14.382	11.7087	13.7486	28160	168	272	19	6.98529	1.54555	695|3071|3122|3594|3902|3965|5777|5788|7133|7409|10225|10859|11006|54209|54440|56253|64127|114548|729230	BTK|NCKAP1L|HLA-DRA|IL12RB1|LAG3|LGALS9|PTPN6|PTPRC|TNFRSF1B|VAV1|CD96|LILRB1|LILRB4|TREM2|SASH3|CRTAM|NOD2|NLRP3|CCR2	-12.1473	0	16	0	0	-17.1523	21.3149
1	-13.2391	GO:0002822	M1	1	0	GO Biological Processes	19	regulation of adaptive immune response based on somatic recombination of immune receptors built from immunoglobulin superfamily domains	19_GO:0002376 immune system process	-13.2391	11.0924	12.9574	28160	168	272	18	6.61765	1.5073	695|920|3071|3122|3594|5777|5788|7133|10673|10859|11006|54209|54440|64127|64581|84695|114548|729230	BTK|CD4|NCKAP1L|HLA-DRA|IL12RB1|PTPN6|PTPRC|TNFRSF1B|TNFSF13B|LILRB1|LILRB4|TREM2|SASH3|NOD2|CLEC7A|LOXL3|NLRP3|CCR2	-11.0718	0	16	0	0	-17.1523	21.3149
1	-12.3773	GO:0002440	M1	1	0	GO Biological Processes	19	production of molecular mediator of immune response	19_GO:0002376 immune system process	-12.3773	7.37103	11.1212	28160	309	272	22	8.08824	1.65321	695|942|972|3108|3109|3111|3115|3122|5788|7133|7805|10225|10859|11006|25939|26191|54440|64127|64581|114548|202309|729230	BTK|CD86|CD74|HLA-DMA|HLA-DMB|HLA-DOA|HLA-DPB1|HLA-DRA|PTPRC|TNFRSF1B|LAPTM5|CD96|LILRB1|LILRB4|SAMHD1|PTPN22|SASH3|NOD2|CLEC7A|NLRP3|GAPT|CCR2	-10.2558	0	16	0	0	-17.1523	21.3149
1	-11.3964	GO:0002456	M1	1	0	GO Biological Processes	19	T cell mediated immunity	19_GO:0002376 immune system process	-11.3964	13.0578	12.5705	28160	111	272	14	5.14706	1.33974	925|3071|3122|3594|5788|7133|10384|10859|11006|54440|56253|64127|114548|729230	CD8A|NCKAP1L|HLA-DRA|IL12RB1|PTPRC|TNFRSF1B|BTN3A3|LILRB1|LILRB4|SASH3|CRTAM|NOD2|NLRP3|CCR2	-9.34985	0	16	0	0	-17.1523	21.3149
1	-11.3551	GO:0002705	M1	1	0	GO Biological Processes	19	positive regulation of leukocyte mediated immunity	19_GO:0002376 immune system process	-11.3551	11.5033	12.081	28160	135	272	15	5.51471	1.38407	695|3122|3594|3689|3902|5724|5788|7305|7409|54209|54440|56253|64127|64581|114548	BTK|HLA-DRA|IL12RB1|ITGB2|LAG3|PTAFR|PTPRC|TYROBP|VAV1|TREM2|SASH3|CRTAM|NOD2|CLEC7A|NLRP3	-9.31071	0	16	0	0	-17.1523	21.3149
1	-10.7366	GO:0032623	M1	1	0	GO Biological Processes	19	interleukin-2 production	19_GO:0032501 multicellular organismal process	-10.7366	18.3681	13.5206	28160	62	272	11	4.04412	1.19444	916|920|942|3902|5788|7805|11006|54440|64127|64581|729230	CD3E|CD4|CD86|LAG3|PTPRC|LAPTM5|LILRB4|SASH3|NOD2|CLEC7A|CCR2	-8.72716	0	16	0	0	-17.1523	21.3149
1	-10.7366	GO:0032663	M1	1	0	GO Biological Processes	19	regulation of interleukin-2 production	19_GO:0032501 multicellular organismal process	-10.7366	18.3681	13.5206	28160	62	272	11	4.04412	1.19444	916|920|942|3902|5788|7805|11006|54440|64127|64581|729230	CD3E|CD4|CD86|LAG3|PTPRC|LAPTM5|LILRB4|SASH3|NOD2|CLEC7A|CCR2	-8.72716	0	16	0	0	-17.1523	21.3149
1	-10.1587	GO:0002821	M1	1	0	GO Biological Processes	19	positive regulation of adaptive immune response	19_GO:0002376 immune system process	-10.1587	12.0168	11.5371	28160	112	272	13	4.77941	1.29351	695|920|3122|3594|5788|10673|29108|54209|54440|64127|64581|114548|729230	BTK|CD4|HLA-DRA|IL12RB1|PTPRC|TNFSF13B|PYCARD|TREM2|SASH3|NOD2|CLEC7A|NLRP3|CCR2	-8.18514	0	16	0	0	-17.1523	21.3149
1	-10.0567	GO:0002700	M1	1	0	GO Biological Processes	19	regulation of production of molecular mediator of immune response	19_GO:0002376 immune system process	-10.0567	9.35507	10.6624	28160	166	272	15	5.51471	1.38407	695|942|972|5788|7133|7805|10225|10859|11006|26191|54440|64127|64581|114548|729230	BTK|CD86|CD74|PTPRC|TNFRSF1B|LAPTM5|CD96|LILRB1|LILRB4|PTPN22|SASH3|NOD2|CLEC7A|NLRP3|CCR2	-8.09219	0	16	0	0	-17.1523	21.3149
1	-9.74948	GO:0002718	M1	1	0	GO Biological Processes	19	regulation of cytokine production involved in immune response	19_GO:0002376 immune system process	-9.74948	12.8078	11.5046	28160	97	272	12	4.41176	1.24516	695|972|7133|7805|10225|10859|11006|54440|64127|64581|114548|729230	BTK|CD74|TNFRSF1B|LAPTM5|CD96|LILRB1|LILRB4|SASH3|NOD2|CLEC7A|NLRP3|CCR2	-7.7955	0	16	0	0	-17.1523	21.3149
1	-9.69646	GO:0002367	M1	1	0	GO Biological Processes	19	cytokine production involved in immune response	19_GO:0002376 immune system process	-9.69646	12.6771	11.4359	28160	98	272	12	4.41176	1.24516	695|972|7133|7805|10225|10859|11006|54440|64127|64581|114548|729230	BTK|CD74|TNFRSF1B|LAPTM5|CD96|LILRB1|LILRB4|SASH3|NOD2|CLEC7A|NLRP3|CCR2	-7.74767	0	16	0	0	-17.1523	21.3149
1	-9.24536	GO:0002824	M1	1	0	GO Biological Processes	19	positive regulation of adaptive immune response based on somatic recombination of immune receptors built from immunoglobulin superfamily domains	19_GO:0002376 immune system process	-9.24536	11.6108	10.8601	28160	107	272	12	4.41176	1.24516	695|920|3122|3594|5788|10673|54209|54440|64127|64581|114548|729230	BTK|CD4|HLA-DRA|IL12RB1|PTPRC|TNFSF13B|TREM2|SASH3|NOD2|CLEC7A|NLRP3|CCR2	-7.32158	0	16	0	0	-17.1523	21.3149
1	-9.19875	GO:0002709	M1	1	0	GO Biological Processes	19	regulation of T cell mediated immunity	19_GO:0002376 immune system process	-9.19875	13.3979	11.3053	28160	85	272	11	4.04412	1.19444	3071|3122|3594|5788|7133|10859|11006|54440|64127|114548|729230	NCKAP1L|HLA-DRA|IL12RB1|PTPRC|TNFRSF1B|LILRB1|LILRB4|SASH3|NOD2|NLRP3|CCR2	-7.27737	0	16	0	0	-17.1523	21.3149
1	-7.86691	GO:0002708	M1	1	0	GO Biological Processes	19	positive regulation of lymphocyte mediated immunity	19_GO:0002376 immune system process	-7.86691	10.0781	9.54937	28160	113	272	11	4.04412	1.19444	695|3122|3594|3902|5788|7409|54209|54440|56253|64127|114548	BTK|HLA-DRA|IL12RB1|LAG3|PTPRC|VAV1|TREM2|SASH3|CRTAM|NOD2|NLRP3	-6.03744	0	16	0	0	-17.1523	21.3149
1	-7.50502	GO:0032743	M1	1	0	GO Biological Processes	19	positive regulation of interleukin-2 production	19_GO:0048518 positive regulation of biological process	-7.50502	21.3149	11.7053	28160	34	272	7	2.57353	0.960105	916|920|942|5788|54440|64581|729230	CD3E|CD4|CD86|PTPRC|SASH3|CLEC7A|CCR2	-5.70334	0	16	0	0	-17.1523	21.3149
1	-6.59704	GO:0002702	M1	1	0	GO Biological Processes	19	positive regulation of production of molecular mediator of immune response	19_GO:0002376 immune system process	-6.59704	8.69995	8.31283	28160	119	272	10	3.67647	1.14103	942|972|5788|7805|10859|26191|54440|64127|64581|114548	CD86|CD74|PTPRC|LAPTM5|LILRB1|PTPN22|SASH3|NOD2|CLEC7A|NLRP3	-4.85579	0	16	0	0	-17.1523	21.3149
1	-5.45877	GO:0002720	M1	1	0	GO Biological Processes	19	positive regulation of cytokine production involved in immune response	19_GO:0002376 immune system process	-5.45877	10.9804	8.01673	28160	66	272	7	2.57353	0.960105	972|7805|10859|54440|64127|64581|114548	CD74|LAPTM5|LILRB1|SASH3|NOD2|CLEC7A|NLRP3	-3.81613	0	16	0	0	-17.1523	21.3149
1	-5.25983	GO:0032703	M1	1	0	GO Biological Processes	19	negative regulation of interleukin-2 production	19_GO:0048519 negative regulation of biological process	-5.25983	19.1721	9.32961	28160	27	272	5	1.83824	0.814493	3902|5788|7805|11006|64127	LAG3|PTPRC|LAPTM5|LILRB4|NOD2	-3.64192	0	16	0	0	-17.1523	21.3149
1	-4.56175	GO:0002369	M1	1	0	GO Biological Processes	19	T cell cytokine production	19_GO:0002376 immune system process	-4.56175	13.9905	7.8087	28160	37	272	5	1.83824	0.814493	7133|11006|54440|114548|729230	TNFRSF1B|LILRB4|SASH3|NLRP3|CCR2	-3.01534	0	16	0	0	-17.1523	21.3149
1	-4.56175	GO:0002724	M1	1	0	GO Biological Processes	19	regulation of T cell cytokine production	19_GO:0002376 immune system process	-4.56175	13.9905	7.8087	28160	37	272	5	1.83824	0.814493	7133|11006|54440|114548|729230	TNFRSF1B|LILRB4|SASH3|NLRP3|CCR2	-3.01534	0	16	0	0	-17.1523	21.3149
1	-2.65838	GO:0048873	M1	1	0	GO Biological Processes	19	homeostasis of number of cells within a tissue	19_GO:0032501 multicellular organismal process	-2.65838	11.5033	5.39241	28160	27	272	3	1.10294	0.633262	11151|54440|729230	CORO1A|SASH3|CCR2	-1.29324	0	16	0	0	-17.1523	21.3149
1	-15.4794	GO:0042113	M1	1	0	GO Biological Processes	19	B cell activation	19_GO:0002376 immune system process	-15.4794	8.05918	12.817	28160	334	272	26	9.55882	1.78279	695|942|972|3071|3394|3635|3676|4067|4332|5293|5579|5777|5788|6850|7305|7462|7805|10673|11314|30011|54440|55619|56833|64127|202309|374403	BTK|CD86|CD74|NCKAP1L|IRF8|INPP5D|ITGA4|LYN|MNDA|PIK3CD|PRKCB|PTPN6|PTPRC|SYK|TYROBP|LAT2|LAPTM5|TNFSF13B|CD300A|SH3KBP1|SASH3|DOCK10|SLAMF8|NOD2|GAPT|TBC1D10C	-13.192	0	17	1	1	-15.4794	34.5098
1	-12.0026	GO:0050864	M1	1	0	GO Biological Processes	19	regulation of B cell activation	19_GO:0002376 immune system process	-12.0026	9.41176	11.7306	28160	198	272	18	6.61765	1.5073	695|972|3071|3635|4067|4332|5777|5788|6850|7305|7805|10673|11314|30011|54440|56833|64127|374403	BTK|CD74|NCKAP1L|INPP5D|LYN|MNDA|PTPN6|PTPRC|SYK|TYROBP|LAPTM5|TNFSF13B|CD300A|SH3KBP1|SASH3|SLAMF8|NOD2|TBC1D10C	-9.92021	0	17	0	0	-15.4794	34.5098
1	-10.5788	GO:0030888	M1	1	0	GO Biological Processes	19	regulation of B cell proliferation	19_GO:0002376 immune system process	-10.5788	17.7941	13.2834	28160	64	272	11	4.04412	1.19444	695|972|3071|3635|4067|4332|5788|7305|10673|11314|54440	BTK|CD74|NCKAP1L|INPP5D|LYN|MNDA|PTPRC|TYROBP|TNFSF13B|CD300A|SASH3	-8.58673	0	17	0	0	-15.4794	34.5098
1	-10.4049	GO:0050853	M1	1	0	GO Biological Processes	19	B cell receptor signaling pathway	19_GO:0002376 immune system process	-10.4049	11.0642	11.4024	28160	131	272	14	5.14706	1.33974	695|3071|3932|4067|4332|5293|5579|5777|5788|6850|7462|9404|11314|26191	BTK|NCKAP1L|LCK|LYN|MNDA|PIK3CD|PRKCB|PTPN6|PTPRC|SYK|LAT2|LPXN|CD300A|PTPN22	-8.41847	0	17	0	0	-15.4794	34.5098
1	-9.64406	GO:0042100	M1	1	0	GO Biological Processes	19	B cell proliferation	19_GO:0002376 immune system process	-9.64406	12.549	11.3683	28160	99	272	12	4.41176	1.24516	695|972|3071|3635|4067|4332|5788|7305|10673|11314|54440|202309	BTK|CD74|NCKAP1L|INPP5D|LYN|MNDA|PTPRC|TYROBP|TNFSF13B|CD300A|SASH3|GAPT	-7.69868	0	17	0	0	-15.4794	34.5098
1	-9.00061	GO:0050869	M1	1	0	GO Biological Processes	19	negative regulation of B cell activation	19_GO:0002376 immune system process	-9.00061	24.3599	13.4598	28160	34	272	8	2.94118	1.02446	695|3635|4067|4332|7305|7805|11314|374403	BTK|INPP5D|LYN|MNDA|TYROBP|LAPTM5|CD300A|TBC1D10C	-7.0943	0	17	0	0	-15.4794	34.5098
1	-7.88794	GO:0030889	M1	1	0	GO Biological Processes	19	negative regulation of B cell proliferation	19_GO:0002376 immune system process	-7.88794	34.5098	14.0448	28160	18	272	6	2.20588	0.89056	695|3635|4067|4332|7305|11314	BTK|INPP5D|LYN|MNDA|TYROBP|CD300A	-6.05585	0	17	0	0	-15.4794	34.5098
1	-6.8683	GO:0030183	M1	1	0	GO Biological Processes	19	B cell differentiation	19_GO:0002376 immune system process	-6.8683	8.07676	8.3196	28160	141	272	11	4.04412	1.19444	695|3071|3394|3635|3676|5777|5788|6850|10673|55619|56833	BTK|NCKAP1L|IRF8|INPP5D|ITGA4|PTPN6|PTPRC|SYK|TNFSF13B|DOCK10|SLAMF8	-5.10298	0	17	0	0	-15.4794	34.5098
1	-6.42526	GO:0045577	M1	1	0	GO Biological Processes	19	regulation of B cell differentiation	19_GO:0002376 immune system process	-6.42526	20.7059	10.6649	28160	30	272	6	2.20588	0.89056	695|3071|3635|5777|6850|56833	BTK|NCKAP1L|INPP5D|PTPN6|SYK|SLAMF8	-4.70377	0	17	0	0	-15.4794	34.5098
1	-5.61773	GO:0050871	M1	1	0	GO Biological Processes	19	positive regulation of B cell activation	19_GO:0002376 immune system process	-5.61773	6.81115	7.09458	28160	152	272	10	3.67647	1.14103	695|972|3071|3635|5788|6850|10673|30011|54440|64127	BTK|CD74|NCKAP1L|INPP5D|PTPRC|SYK|TNFSF13B|SH3KBP1|SASH3|NOD2	-3.96042	0	17	0	0	-15.4794	34.5098
1	-5.1025	GO:0045579	M1	1	0	GO Biological Processes	19	positive regulation of B cell differentiation	19_GO:0002376 immune system process	-5.1025	29.5798	10.5633	28160	14	272	4	1.47059	0.729868	695|3071|3635|6850	BTK|NCKAP1L|INPP5D|SYK	-3.50033	0	17	0	0	-15.4794	34.5098
1	-4.28849	GO:0030890	M1	1	0	GO Biological Processes	19	positive regulation of B cell proliferation	19_GO:0002376 immune system process	-4.28849	12.3249	7.25358	28160	42	272	5	1.83824	0.814493	972|3071|5788|10673|54440	CD74|NCKAP1L|PTPRC|TNFSF13B|SASH3	-2.771	0	17	0	0	-15.4794	34.5098
1	-15.4526	GO:0002285	M1	1	0	GO Biological Processes	19	lymphocyte activation involved in immune response	19_GO:0002376 immune system process	-15.4526	11.2068	14.0883	28160	194	272	21	7.72059	1.61843	942|972|2207|3071|3109|3122|3394|3594|3683|3936|3965|5734|5788|8320|10859|10875|11151|55619|84695|114548|202309	CD86|CD74|FCER1G|NCKAP1L|HLA-DMB|HLA-DRA|IRF8|IL12RB1|ITGAL|LCP1|LGALS9|PTGER4|PTPRC|EOMES|LILRB1|FGL2|CORO1A|DOCK10|LOXL3|NLRP3|GAPT	-13.1689	0	18	1	1	-15.4526	28.9882
1	-13.8778	GO:0046632	M1	1	0	GO Biological Processes	19	alpha-beta T cell differentiation	19_GO:0002376 immune system process	-13.8778	14.9232	14.5153	28160	111	272	16	5.88235	1.42668	864|942|944|2841|3071|3122|3594|3659|3965|5734|6850|8320|11006|54440|84695|114548	RUNX3|CD86|TNFSF8|GPR18|NCKAP1L|HLA-DRA|IL12RB1|IRF1|LGALS9|PTGER4|SYK|EOMES|LILRB4|SASH3|LOXL3|NLRP3	-11.6872	0	18	0	0	-15.4526	28.9882
1	-13.752	GO:0002286	M1	1	0	GO Biological Processes	19	T cell activation involved in immune response	19_GO:0002376 immune system process	-13.752	14.659	14.3681	28160	113	272	16	5.88235	1.42668	942|972|2207|3071|3109|3122|3594|3683|3936|3965|5734|8320|10859|10875|84695|114548	CD86|CD74|FCER1G|NCKAP1L|HLA-DMB|HLA-DRA|IL12RB1|ITGAL|LCP1|LGALS9|PTGER4|EOMES|LILRB1|FGL2|LOXL3|NLRP3	-11.5674	0	18	0	0	-15.4526	28.9882
1	-10.3585	GO:0046638	M1	1	0	GO Biological Processes	19	positive regulation of alpha-beta T cell differentiation	19_GO:0022610 biological adhesion	-10.3585	20.7059	13.7732	28160	50	272	10	3.67647	1.14103	864|942|3071|3122|3594|3965|6850|11006|54440|114548	RUNX3|CD86|NCKAP1L|HLA-DRA|IL12RB1|LGALS9|SYK|LILRB4|SASH3|NLRP3	-8.37578	0	18	0	0	-15.4526	28.9882
1	-10.2794	GO:0046637	M1	1	0	GO Biological Processes	19	regulation of alpha-beta T cell differentiation	19_GO:0002376 immune system process	-10.2794	16.7474	12.8397	28160	68	272	11	4.04412	1.19444	864|942|3071|3122|3594|3965|6850|11006|54440|84695|114548	RUNX3|CD86|NCKAP1L|HLA-DRA|IL12RB1|LGALS9|SYK|LILRB4|SASH3|LOXL3|NLRP3	-8.30039	0	18	0	0	-15.4526	28.9882
1	-9.03831	GO:2000514	M1	1	0	GO Biological Processes	19	regulation of CD4-positive, alpha-beta T cell activation	19_GO:0002376 immune system process	-9.03831	15.4522	11.6965	28160	67	272	10	3.67647	1.14103	864|942|3071|3122|3594|3965|54440|64115|84695|114548	RUNX3|CD86|NCKAP1L|HLA-DRA|IL12RB1|LGALS9|SASH3|VSIR|LOXL3|NLRP3	-7.13044	0	18	0	0	-15.4526	28.9882
1	-8.86375	GO:0043370	M1	1	0	GO Biological Processes	19	regulation of CD4-positive, alpha-beta T cell differentiation	19_GO:0002376 immune system process	-8.86375	18.2699	12.1909	28160	51	272	9	3.30882	1.08454	864|942|3071|3122|3594|3965|54440|84695|114548	RUNX3|CD86|NCKAP1L|HLA-DRA|IL12RB1|LGALS9|SASH3|LOXL3|NLRP3	-6.95899	0	18	0	0	-15.4526	28.9882
1	-8.60215	GO:0002292	M1	1	0	GO Biological Processes	19	T cell differentiation involved in immune response	19_GO:0002376 immune system process	-8.60215	13.9905	11.0504	28160	74	272	10	3.67647	1.14103	942|2207|3122|3594|3965|5734|8320|10875|84695|114548	CD86|FCER1G|HLA-DRA|IL12RB1|LGALS9|PTGER4|EOMES|FGL2|LOXL3|NLRP3	-6.70812	0	18	0	0	-15.4526	28.9882
1	-8.52164	GO:0032753	M1	1	0	GO Biological Processes	19	positive regulation of interleukin-4 production	19_GO:0048518 positive regulation of biological process	-8.52164	28.9882	13.8263	28160	25	272	7	2.57353	0.960105	916|942|2207|3965|6850|54440|114548	CD3E|CD86|FCER1G|LGALS9|SYK|SASH3|NLRP3	-6.63512	0	18	0	0	-15.4526	28.9882
1	-8.38578	GO:0035710	M1	1	0	GO Biological Processes	19	CD4-positive, alpha-beta T cell activation	19_GO:0002376 immune system process	-8.38578	11.2755	10.2167	28160	101	272	11	4.04412	1.19444	864|942|3071|3122|3594|3965|5734|54440|64115|84695|114548	RUNX3|CD86|NCKAP1L|HLA-DRA|IL12RB1|LGALS9|PTGER4|SASH3|VSIR|LOXL3|NLRP3	-6.51099	0	18	0	0	-15.4526	28.9882
1	-8.15769	GO:0043367	M1	1	0	GO Biological Processes	19	CD4-positive, alpha-beta T cell differentiation	19_GO:0002376 immune system process	-8.15769	12.6255	10.4117	28160	82	272	10	3.67647	1.14103	864|942|3071|3122|3594|3965|5734|54440|84695|114548	RUNX3|CD86|NCKAP1L|HLA-DRA|IL12RB1|LGALS9|PTGER4|SASH3|LOXL3|NLRP3	-6.30132	0	18	0	0	-15.4526	28.9882
1	-7.70151	GO:0043372	M1	1	0	GO Biological Processes	19	positive regulation of CD4-positive, alpha-beta T cell differentiation	19_GO:0022610 biological adhesion	-7.70151	22.6471	12.1001	28160	32	272	7	2.57353	0.960105	942|3071|3122|3594|3965|54440|114548	CD86|NCKAP1L|HLA-DRA|IL12RB1|LGALS9|SASH3|NLRP3	-5.88616	0	18	0	0	-15.4526	28.9882
1	-7.60155	GO:0032633	M1	1	0	GO Biological Processes	19	interleukin-4 production	19_GO:0032501 multicellular organismal process	-7.60155	21.9608	11.8984	28160	33	272	7	2.57353	0.960105	916|942|2207|3965|6850|54440|114548	CD3E|CD86|FCER1G|LGALS9|SYK|SASH3|NLRP3	-5.79122	0	18	0	0	-15.4526	28.9882
1	-7.60155	GO:0032673	M1	1	0	GO Biological Processes	19	regulation of interleukin-4 production	19_GO:0032501 multicellular organismal process	-7.60155	21.9608	11.8984	28160	33	272	7	2.57353	0.960105	916|942|2207|3965|6850|54440|114548	CD3E|CD86|FCER1G|LGALS9|SYK|SASH3|NLRP3	-5.79122	0	18	0	0	-15.4526	28.9882
1	-7.06669	GO:2000516	M1	1	0	GO Biological Processes	19	positive regulation of CD4-positive, alpha-beta T cell activation	19_GO:0022610 biological adhesion	-7.06669	18.5822	10.8511	28160	39	272	7	2.57353	0.960105	942|3071|3122|3594|3965|54440|114548	CD86|NCKAP1L|HLA-DRA|IL12RB1|LGALS9|SASH3|NLRP3	-5.29342	0	18	0	0	-15.4526	28.9882
1	-6.51407	GO:0002287	M1	1	0	GO Biological Processes	19	alpha-beta T cell activation involved in immune response	19_GO:0002376 immune system process	-6.51407	12.1799	9.11563	28160	68	272	8	2.94118	1.02446	942|3122|3594|3965|5734|8320|84695|114548	CD86|HLA-DRA|IL12RB1|LGALS9|PTGER4|EOMES|LOXL3|NLRP3	-4.78125	0	18	0	0	-15.4526	28.9882
1	-6.51407	GO:0002293	M1	1	0	GO Biological Processes	19	alpha-beta T cell differentiation involved in immune response	19_GO:0002376 immune system process	-6.51407	12.1799	9.11563	28160	68	272	8	2.94118	1.02446	942|3122|3594|3965|5734|8320|84695|114548	CD86|HLA-DRA|IL12RB1|LGALS9|PTGER4|EOMES|LOXL3|NLRP3	-4.78125	0	18	0	0	-15.4526	28.9882
1	-5.41442	GO:0002294	M1	1	0	GO Biological Processes	19	CD4-positive, alpha-beta T cell differentiation involved in immune response	19_GO:0002376 immune system process	-5.41442	10.8165	7.94474	28160	67	272	7	2.57353	0.960105	942|3122|3594|3965|5734|84695|114548	CD86|HLA-DRA|IL12RB1|LGALS9|PTGER4|LOXL3|NLRP3	-3.77684	0	18	0	0	-15.4526	28.9882
1	-5.01717	GO:0001913	M1	1	0	GO Biological Processes	19	T cell mediated cytotoxicity	19_GO:0002376 immune system process	-5.01717	12.1799	7.89198	28160	51	272	6	2.20588	0.89056	3071|3122|3594|5788|10859|56253	NCKAP1L|HLA-DRA|IL12RB1|PTPRC|LILRB1|CRTAM	-3.42493	0	18	0	0	-15.4526	28.9882
1	-4.44774	GO:0001914	M1	1	0	GO Biological Processes	19	regulation of T cell mediated cytotoxicity	19_GO:0002376 immune system process	-4.44774	13.273	7.57447	28160	39	272	5	1.83824	0.814493	3071|3122|3594|5788|10859	NCKAP1L|HLA-DRA|IL12RB1|PTPRC|LILRB1	-2.91141	0	18	0	0	-15.4526	28.9882
1	-4.44774	GO:0045622	M1	1	0	GO Biological Processes	19	regulation of T-helper cell differentiation	19_GO:0002376 immune system process	-4.44774	13.273	7.57447	28160	39	272	5	1.83824	0.814493	942|3122|3594|84695|114548	CD86|HLA-DRA|IL12RB1|LOXL3|NLRP3	-2.91141	0	18	0	0	-15.4526	28.9882
1	-4.40476	GO:0042093	M1	1	0	GO Biological Processes	19	T-helper cell differentiation	19_GO:0002376 immune system process	-4.40476	9.55656	6.82065	28160	65	272	6	2.20588	0.89056	942|3122|3594|5734|84695|114548	CD86|HLA-DRA|IL12RB1|PTGER4|LOXL3|NLRP3	-2.8724	0	18	0	0	-15.4526	28.9882
1	-3.73558	GO:0043380	M1	1	0	GO Biological Processes	19	regulation of memory T cell differentiation	19_GO:0002376 immune system process	-3.73558	25.8824	8.51418	28160	12	272	3	1.10294	0.633262	3122|3594|10875	HLA-DRA|IL12RB1|FGL2	-2.27909	0	18	0	0	-15.4526	28.9882
1	-3.68401	GO:0002711	M1	1	0	GO Biological Processes	19	positive regulation of T cell mediated immunity	19_GO:0002376 immune system process	-3.68401	9.2437	6.09841	28160	56	272	5	1.83824	0.814493	3122|3594|5788|54440|114548	HLA-DRA|IL12RB1|PTPRC|SASH3|NLRP3	-2.23082	0	18	0	0	-15.4526	28.9882
1	-3.62475	GO:0043379	M1	1	0	GO Biological Processes	19	memory T cell differentiation	19_GO:0002376 immune system process	-3.62475	23.8914	8.15291	28160	13	272	3	1.10294	0.633262	3122|3594|10875	HLA-DRA|IL12RB1|FGL2	-2.17917	0	18	0	0	-15.4526	28.9882
1	-3.52312	GO:0090715	M1	1	0	GO Biological Processes	19	immunological memory formation process	19_GO:0002376 immune system process	-3.52312	22.1849	7.83008	28160	14	272	3	1.10294	0.633262	3122|3594|10875	HLA-DRA|IL12RB1|FGL2	-2.09029	0	18	0	0	-15.4526	28.9882
1	-3.26103	GO:0090713	M1	1	0	GO Biological Processes	19	immunological memory process	19_GO:0002376 immune system process	-3.26103	18.2699	7.03418	28160	17	272	3	1.10294	0.633262	3122|3594|10875	HLA-DRA|IL12RB1|FGL2	-1.84914	0	18	0	0	-15.4526	28.9882
1	-2.56791	GO:0001916	M1	1	0	GO Biological Processes	19	positive regulation of T cell mediated cytotoxicity	19_GO:0002376 immune system process	-2.56791	10.7099	5.16663	28160	29	272	3	1.10294	0.633262	3122|3594|5788	HLA-DRA|IL12RB1|PTPRC	-1.21295	0	18	0	0	-15.4526	28.9882
1	-14.793	GO:0002573	M1	1	0	GO Biological Processes	19	myeloid leukocyte differentiation	19_GO:0002376 immune system process	-14.793	10.4025	13.4741	28160	209	272	21	7.72059	1.61843	714|920|972|1050|1230|1436|2124|3059|3635|3965|4067|5293|7097|7305|9935|10859|11006|54209|79705|116071|139716	C1QC|CD4|CD74|CEBPA|CCR1|CSF1R|EVI2B|HCLS1|INPP5D|LGALS9|LYN|PIK3CD|TLR2|TYROBP|MAFB|LILRB1|LILRB4|TREM2|LRRK1|BATF2|GAB3	-12.538	0	19	1	1	-14.793	27.6078
1	-14.0581	GO:0030099	M1	1	0	GO Biological Processes	19	myeloid cell differentiation	19_GO:0002376 immune system process	-14.0581	7.02811	11.7306	28160	383	272	26	9.55882	1.78279	714|920|972|1050|1230|1436|2124|3059|3071|3394|3635|3717|3965|4067|5293|5777|6772|7097|7305|9935|10859|11006|54209|79705|116071|139716	C1QC|CD4|CD74|CEBPA|CCR1|CSF1R|EVI2B|HCLS1|NCKAP1L|IRF8|INPP5D|JAK2|LGALS9|LYN|PIK3CD|PTPN6|STAT1|TLR2|TYROBP|MAFB|LILRB1|LILRB4|TREM2|LRRK1|BATF2|GAB3	-11.8397	0	19	0	0	-14.793	27.6078
1	-9.77717	GO:0002761	M1	1	0	GO Biological Processes	19	regulation of myeloid leukocyte differentiation	19_GO:0002376 immune system process	-9.77717	11.2157	11.0753	28160	120	272	13	4.77941	1.29351	714|920|972|1230|2124|3059|3635|4067|7305|9935|10859|11006|54209	C1QC|CD4|CD74|CCR1|EVI2B|HCLS1|INPP5D|LYN|TYROBP|MAFB|LILRB1|LILRB4|TREM2	-7.81971	0	19	0	0	-14.793	27.6078
1	-8.60018	GO:0045637	M1	1	0	GO Biological Processes	19	regulation of myeloid cell differentiation	19_GO:0002376 immune system process	-8.60018	7.35991	9.15785	28160	211	272	15	5.51471	1.38407	714|920|972|1230|2124|3059|3071|3635|4067|6772|7305|9935|10859|11006|54209	C1QC|CD4|CD74|CCR1|EVI2B|HCLS1|NCKAP1L|INPP5D|LYN|STAT1|TYROBP|MAFB|LILRB1|LILRB4|TREM2	-6.70766	0	19	0	0	-14.793	27.6078
1	-7.1522	GO:0045639	M1	1	0	GO Biological Processes	19	positive regulation of myeloid cell differentiation	19_GO:0002376 immune system process	-7.1522	9.95475	9.03528	28160	104	272	10	3.67647	1.14103	920|972|1230|2124|3059|3071|3635|6772|7305|54209	CD4|CD74|CCR1|EVI2B|HCLS1|NCKAP1L|INPP5D|STAT1|TYROBP|TREM2	-5.37316	0	19	0	0	-14.793	27.6078
1	-6.35546	GO:0030225	M1	1	0	GO Biological Processes	19	macrophage differentiation	19_GO:0002376 immune system process	-6.35546	14.7899	9.54126	28160	49	272	7	2.57353	0.960105	714|920|1050|1436|3059|7097|139716	C1QC|CD4|CEBPA|CSF1R|HCLS1|TLR2|GAB3	-4.64104	0	19	0	0	-14.793	27.6078
1	-5.84353	GO:0002763	M1	1	0	GO Biological Processes	19	positive regulation of myeloid leukocyte differentiation	19_GO:0002376 immune system process	-5.84353	12.4949	8.65438	28160	58	272	7	2.57353	0.960105	920|972|1230|2124|3059|7305|54209	CD4|CD74|CCR1|EVI2B|HCLS1|TYROBP|TREM2	-4.16922	0	19	0	0	-14.793	27.6078
1	-4.97111	GO:0030852	M1	1	0	GO Biological Processes	19	regulation of granulocyte differentiation	19_GO:0002376 immune system process	-4.97111	27.6078	10.1798	28160	15	272	4	1.47059	0.729868	714|2124|3059|3635	C1QC|EVI2B|HCLS1|INPP5D	-3.38038	0	19	0	0	-14.793	27.6078
1	-4.74642	GO:0030851	M1	1	0	GO Biological Processes	19	granulocyte differentiation	19_GO:0002376 immune system process	-4.74642	15.2249	8.19633	28160	34	272	5	1.83824	0.814493	714|1050|2124|3059|3635	C1QC|CEBPA|EVI2B|HCLS1|INPP5D	-3.18055	0	19	0	0	-14.793	27.6078
1	-14.5899	GO:0034341	M1	1	0	GO Biological Processes	19	response to interferon-gamma	19_GO:0044419 biological process involved in interspecies interaction between organisms	-14.5899	13.2165	14.362	28160	141	272	18	6.61765	1.5073	199|356|834|972|3055|3394|3594|3659|3717|3965|4261|6352|6772|7097|54625|84166|115361|115362	AIF1|FASLG|CASP1|CD74|HCK|IRF8|IL12RB1|IRF1|JAK2|LGALS9|CIITA|CCL5|STAT1|TLR2|PARP14|NLRC5|GBP4|GBP5	-12.3384	0	20	1	1	-14.5899	23.0065
1	-13.4483	GO:0071346	M1	1	0	GO Biological Processes	19	cellular response to interferon-gamma	19_GO:0044419 biological process involved in interspecies interaction between organisms	-13.4483	14.0379	14.0161	28160	118	272	16	5.88235	1.42668	199|356|834|3055|3394|3594|3659|3717|3965|6352|6772|7097|54625|84166|115361|115362	AIF1|FASLG|CASP1|HCK|IRF8|IL12RB1|IRF1|JAK2|LGALS9|CCL5|STAT1|TLR2|PARP14|NLRC5|GBP4|GBP5	-11.2782	0	20	0	0	-14.5899	23.0065
1	-6.71701	GO:0060333	M1	1	0	GO Biological Processes	19	interferon-gamma-mediated signaling pathway	19_GO:0044419 biological process involved in interspecies interaction between organisms	-6.71701	23.0065	11.2982	28160	27	272	6	2.20588	0.89056	3055|3659|3717|6772|54625|84166	HCK|IRF1|JAK2|STAT1|PARP14|NLRC5	-4.96389	0	20	0	0	-14.5899	23.0065
1	-14.3902	GO:0051345	M1	1	0	GO Biological Processes	19	positive regulation of hydrolase activity	19_GO:0065007 biological regulation	-14.3902	5.58675	11.1486	28160	593	272	32	11.7647	1.95356	356|834|942|945|3717|3932|3965|4067|5341|5724|5788|6001|6352|6850|7409|7805|8477|9938|11314|23526|29108|51291|55619|55803|57580|58484|64115|64581|64805|81704|114548|374403	FASLG|CASP1|CD86|CD33|JAK2|LCK|LGALS9|LYN|PLEK|PTAFR|PTPRC|RGS10|CCL5|SYK|VAV1|LAPTM5|GPR65|ARHGAP25|CD300A|ARHGAP45|PYCARD|GMIP|DOCK10|ADAP2|PREX1|NLRC4|VSIR|CLEC7A|P2RY12|DOCK8|NLRP3|TBC1D10C	-12.1523	0	21	1	1	-14.3902	20.038
1	-14.0436	GO:0032612	M1	1	0	GO Biological Processes	19	interleukin-1 production	19_GO:0032501 multicellular organismal process	-14.0436	13.6434	14.2143	28160	129	272	17	6.25	1.46771	834|945|1524|3603|3717|3965|4332|7305|11006|29108|51311|54209|58484|64127|64581|114548|115362	CASP1|CD33|CX3CR1|IL16|JAK2|LGALS9|MNDA|TYROBP|LILRB4|PYCARD|TLR8|TREM2|NLRC4|NOD2|CLEC7A|NLRP3|GBP5	-11.8316	0	21	0	0	-14.3902	20.038
1	-14.0436	GO:0032652	M1	1	0	GO Biological Processes	19	regulation of interleukin-1 production	19_GO:0032501 multicellular organismal process	-14.0436	13.6434	14.2143	28160	129	272	17	6.25	1.46771	834|945|1524|3603|3717|3965|4332|7305|11006|29108|51311|54209|58484|64127|64581|114548|115362	CASP1|CD33|CX3CR1|IL16|JAK2|LGALS9|MNDA|TYROBP|LILRB4|PYCARD|TLR8|TREM2|NLRC4|NOD2|CLEC7A|NLRP3|GBP5	-11.8316	0	21	0	0	-14.3902	20.038
1	-13.8778	GO:0032611	M1	1	0	GO Biological Processes	19	interleukin-1 beta production	19_GO:0032501 multicellular organismal process	-13.8778	14.9232	14.5153	28160	111	272	16	5.88235	1.42668	834|945|1524|3717|3965|4332|7305|11006|29108|51311|54209|58484|64127|64581|114548|115362	CASP1|CD33|CX3CR1|JAK2|LGALS9|MNDA|TYROBP|LILRB4|PYCARD|TLR8|TREM2|NLRC4|NOD2|CLEC7A|NLRP3|GBP5	-11.6872	0	21	0	0	-14.3902	20.038
1	-13.8778	GO:0032651	M1	1	0	GO Biological Processes	19	regulation of interleukin-1 beta production	19_GO:0032501 multicellular organismal process	-13.8778	14.9232	14.5153	28160	111	272	16	5.88235	1.42668	834|945|1524|3717|3965|4332|7305|11006|29108|51311|54209|58484|64127|64581|114548|115362	CASP1|CD33|CX3CR1|JAK2|LGALS9|MNDA|TYROBP|LILRB4|PYCARD|TLR8|TREM2|NLRC4|NOD2|CLEC7A|NLRP3|GBP5	-11.6872	0	21	0	0	-14.3902	20.038
1	-12.6088	GO:0032732	M1	1	0	GO Biological Processes	19	positive regulation of interleukin-1 production	19_GO:0048518 positive regulation of biological process	-12.6088	18.4367	14.7319	28160	73	272	13	4.77941	1.29351	834|3603|3717|3965|4332|7305|29108|51311|58484|64127|64581|114548|115362	CASP1|IL16|JAK2|LGALS9|MNDA|TYROBP|PYCARD|TLR8|NLRC4|NOD2|CLEC7A|NLRP3|GBP5	-10.4744	0	21	0	0	-14.3902	20.038
1	-12.138	GO:0032731	M1	1	0	GO Biological Processes	19	positive regulation of interleukin-1 beta production	19_GO:0048518 positive regulation of biological process	-12.138	20.038	14.8205	28160	62	272	12	4.41176	1.24516	834|3717|3965|4332|7305|29108|51311|58484|64127|64581|114548|115362	CASP1|JAK2|LGALS9|MNDA|TYROBP|PYCARD|TLR8|NLRC4|NOD2|CLEC7A|NLRP3|GBP5	-10.0438	0	21	0	0	-14.3902	20.038
1	-11.2944	GO:0007249	M1	1	0	GO Biological Processes	19	I-kappaB kinase/NF-kappaB signaling	19_GO:0023052 signaling	-11.2944	7.36864	10.5961	28160	281	272	20	7.35294	1.58257	356|695|834|920|972|1524|3965|5579|6398|6772|7097|9830|11006|29108|51284|51311|54209|64127|64581|197358	FASLG|BTK|CASP1|CD4|CD74|CX3CR1|LGALS9|PRKCB|SECTM1|STAT1|TLR2|TRIM14|LILRB4|PYCARD|TLR7|TLR8|TREM2|NOD2|CLEC7A|NLRC3	-9.2564	0	21	0	0	-14.3902	20.038
1	-7.88294	GO:0051090	M1	1	0	GO Biological Processes	19	regulation of DNA-binding transcription factor activity	19_GO:0050789 regulation of biological process	-7.88294	4.70588	7.73759	28160	440	272	20	7.35294	1.58257	695|1240|1524|3055|3059|3717|3965|5579|6850|7097|8320|9830|29108|57121|58484|64127|64581|84166|114548|197358	BTK|CMKLR1|CX3CR1|HCK|HCLS1|JAK2|LGALS9|PRKCB|SYK|TLR2|EOMES|TRIM14|PYCARD|LPAR5|NLRC4|NOD2|CLEC7A|NLRC5|NLRP3|NLRC3	-6.05216	0	21	0	0	-14.3902	20.038
1	-7.62873	GO:0043122	M1	1	0	GO Biological Processes	19	regulation of I-kappaB kinase/NF-kappaB signaling	19_GO:0023052 signaling	-7.62873	6.23671	8.197	28160	249	272	15	5.51471	1.38407	356|834|920|972|3965|5579|6398|6772|9830|11006|29108|54209|64127|64581|197358	FASLG|CASP1|CD4|CD74|LGALS9|PRKCB|SECTM1|STAT1|TRIM14|LILRB4|PYCARD|TREM2|NOD2|CLEC7A|NLRC3	-5.81463	0	21	0	0	-14.3902	20.038
1	-7.55409	GO:0010950	M1	1	0	GO Biological Processes	19	positive regulation of endopeptidase activity	19_GO:0048518 positive regulation of biological process	-7.55409	7.39496	8.5477	28160	182	272	13	4.77941	1.29351	356|834|3717|3932|3965|4067|6850|7805|29108|58484|64115|64581|114548	FASLG|CASP1|JAK2|LCK|LGALS9|LYN|SYK|LAPTM5|PYCARD|NLRC4|VSIR|CLEC7A|NLRP3	-5.74872	0	21	0	0	-14.3902	20.038
1	-7.36979	GO:0010942	M1	1	0	GO Biological Processes	19	positive regulation of cell death	19_GO:0048518 positive regulation of biological process	-7.36979	3.85304	7.08253	28160	618	272	23	8.45588	1.68698	356|712|3001|3635|3676|3689|3717|3932|3965|4067|4332|5293|5788|6352|6850|7133|7305|7351|7805|10859|29108|58484|64581	FASLG|C1QA|GZMA|INPP5D|ITGA4|ITGB2|JAK2|LCK|LGALS9|LYN|MNDA|PIK3CD|PTPRC|CCL5|SYK|TNFRSF1B|TYROBP|UCP2|LAPTM5|LILRB1|PYCARD|NLRC4|CLEC7A	-5.58136	0	21	0	0	-14.3902	20.038
1	-7.16235	GO:0043280	M1	1	0	GO Biological Processes	19	positive regulation of cysteine-type endopeptidase activity involved in apoptotic process	19_GO:0048518 positive regulation of biological process	-7.16235	8.62745	8.67471	28160	132	272	11	4.04412	1.19444	356|834|3717|3932|3965|6850|7805|29108|58484|64581|114548	FASLG|CASP1|JAK2|LCK|LGALS9|SYK|LAPTM5|PYCARD|NLRC4|CLEC7A|NLRP3	-5.38215	0	21	0	0	-14.3902	20.038
1	-7.07099	GO:0010952	M1	1	0	GO Biological Processes	19	positive regulation of peptidase activity	19_GO:0048518 positive regulation of biological process	-7.07099	6.72941	8.03047	28160	200	272	13	4.77941	1.29351	356|834|3717|3932|3965|4067|6850|7805|29108|58484|64115|64581|114548	FASLG|CASP1|JAK2|LCK|LGALS9|LYN|SYK|LAPTM5|PYCARD|NLRC4|VSIR|CLEC7A|NLRP3	-5.29657	0	21	0	0	-14.3902	20.038
1	-6.56608	GO:2001056	M1	1	0	GO Biological Processes	19	positive regulation of cysteine-type endopeptidase activity	19_GO:0048518 positive regulation of biological process	-6.56608	7.54188	7.96025	28160	151	272	11	4.04412	1.19444	356|834|3717|3932|3965|6850|7805|29108|58484|64581|114548	FASLG|CASP1|JAK2|LCK|LGALS9|SYK|LAPTM5|PYCARD|NLRC4|CLEC7A|NLRP3	-4.82589	0	21	0	0	-14.3902	20.038
1	-6.55969	GO:0051091	M1	1	0	GO Biological Processes	19	positive regulation of DNA-binding transcription factor activity	19_GO:0050789 regulation of biological process	-6.55969	5.57466	7.3186	28160	260	272	14	5.14706	1.33974	695|1524|3059|3717|3965|5579|7097|9830|29108|57121|58484|64127|64581|114548	BTK|CX3CR1|HCLS1|JAK2|LGALS9|PRKCB|TLR2|TRIM14|PYCARD|LPAR5|NLRC4|NOD2|CLEC7A|NLRP3	-4.82056	0	21	0	0	-14.3902	20.038
1	-6.50844	GO:0051092	M1	1	0	GO Biological Processes	19	positive regulation of NF-kappaB transcription factor activity	19_GO:0050789 regulation of biological process	-6.50844	7.44329	7.89232	28160	153	272	11	4.04412	1.19444	695|1524|3965|5579|7097|9830|29108|58484|64127|64581|114548	BTK|CX3CR1|LGALS9|PRKCB|TLR2|TRIM14|PYCARD|NLRC4|NOD2|CLEC7A|NLRP3	-4.7777	0	21	0	0	-14.3902	20.038
1	-6.25601	GO:0043068	M1	1	0	GO Biological Processes	19	positive regulation of programmed cell death	19_GO:0048518 positive regulation of biological process	-6.25601	3.73079	6.4169	28160	555	272	20	7.35294	1.58257	356|3001|3635|3676|3717|3932|3965|4067|4332|5293|5788|6352|6850|7133|7305|7805|10859|29108|58484|64581	FASLG|GZMA|INPP5D|ITGA4|JAK2|LCK|LGALS9|LYN|MNDA|PIK3CD|PTPRC|CCL5|SYK|TNFRSF1B|TYROBP|LAPTM5|LILRB1|PYCARD|NLRC4|CLEC7A	-4.55148	0	21	0	0	-14.3902	20.038
1	-6.20188	GO:2000116	M1	1	0	GO Biological Processes	19	regulation of cysteine-type endopeptidase activity	19_GO:0050789 regulation of biological process	-6.20188	5.65497	7.12223	28160	238	272	13	4.77941	1.29351	356|834|3717|3932|3965|5698|6850|7805|8530|29108|58484|64581|114548	FASLG|CASP1|JAK2|LCK|LGALS9|PSMB9|SYK|LAPTM5|CST7|PYCARD|NLRC4|CLEC7A|NLRP3	-4.50318	0	21	0	0	-14.3902	20.038
1	-6.03683	GO:0045862	M1	1	0	GO Biological Processes	19	positive regulation of proteolysis	19_GO:0048518 positive regulation of biological process	-6.03683	4.40551	6.56542	28160	376	272	16	5.88235	1.42668	356|834|1050|3717|3932|3965|4067|6850|7133|7805|29108|54209|58484|64115|64581|114548	FASLG|CASP1|CEBPA|JAK2|LCK|LGALS9|LYN|SYK|TNFRSF1B|LAPTM5|PYCARD|TREM2|NLRC4|VSIR|CLEC7A|NLRP3	-4.34956	0	21	0	0	-14.3902	20.038
1	-5.87109	GO:0052548	M1	1	0	GO Biological Processes	19	regulation of endopeptidase activity	19_GO:0050789 regulation of biological process	-5.87109	4.04598	6.32295	28160	435	272	17	6.25	1.46771	356|710|834|1475|3717|3932|3965|4067|5698|6850|7805|8530|29108|58484|64115|64581|114548	FASLG|SERPING1|CASP1|CSTA|JAK2|LCK|LGALS9|LYN|PSMB9|SYK|LAPTM5|CST7|PYCARD|NLRC4|VSIR|CLEC7A|NLRP3	-4.19496	0	21	0	0	-14.3902	20.038
1	-5.49416	GO:0052547	M1	1	0	GO Biological Processes	19	regulation of peptidase activity	19_GO:0050789 regulation of biological process	-5.49416	3.7931	5.99131	28160	464	272	17	6.25	1.46771	356|710|834|1475|3717|3932|3965|4067|5698|6850|7805|8530|29108|58484|64115|64581|114548	FASLG|SERPING1|CASP1|CSTA|JAK2|LCK|LGALS9|LYN|PSMB9|SYK|LAPTM5|CST7|PYCARD|NLRC4|VSIR|CLEC7A|NLRP3	-3.84897	0	21	0	0	-14.3902	20.038
1	-5.26134	GO:0033209	M1	1	0	GO Biological Processes	19	tumor necrosis factor-mediated signaling pathway	19_GO:0023052 signaling	-5.26134	8.36601	7.25075	28160	99	272	8	2.94118	1.02446	834|3717|6772|6850|7133|7805|10673|29108	CASP1|JAK2|STAT1|SYK|TNFRSF1B|LAPTM5|TNFSF13B|PYCARD	-3.64192	0	21	0	0	-14.3902	20.038
1	-5.12253	GO:0043281	M1	1	0	GO Biological Processes	19	regulation of cysteine-type endopeptidase activity involved in apoptotic process	19_GO:0050789 regulation of biological process	-5.12253	5.37181	6.31013	28160	212	272	11	4.04412	1.19444	356|834|3717|3932|3965|6850|7805|29108|58484|64581|114548	FASLG|CASP1|JAK2|LCK|LGALS9|SYK|LAPTM5|PYCARD|NLRC4|CLEC7A|NLRP3	-3.51726	0	21	0	0	-14.3902	20.038
1	-4.84114	GO:0043123	M1	1	0	GO Biological Processes	19	positive regulation of I-kappaB kinase/NF-kappaB signaling	19_GO:0048518 positive regulation of biological process	-4.84114	5.5661	6.17033	28160	186	272	10	3.67647	1.14103	356|834|920|972|3965|5579|6398|9830|64127|64581	FASLG|CASP1|CD4|CD74|LGALS9|PRKCB|SECTM1|TRIM14|NOD2|CLEC7A	-3.26447	0	21	0	0	-14.3902	20.038
1	-4.82727	GO:0006919	M1	1	0	GO Biological Processes	19	activation of cysteine-type endopeptidase activity involved in apoptotic process	19_GO:0048518 positive regulation of biological process	-4.82727	8.83788	7.01951	28160	82	272	7	2.57353	0.960105	356|834|3717|3932|7805|29108|58484	FASLG|CASP1|JAK2|LCK|LAPTM5|PYCARD|NLRC4	-3.25205	0	21	0	0	-14.3902	20.038
1	-4.64971	GO:0043065	M1	1	0	GO Biological Processes	19	positive regulation of apoptotic process	19_GO:0048518 positive regulation of biological process	-4.64971	3.26531	5.24428	28160	539	272	17	6.25	1.46771	356|3001|3635|3676|3717|3932|3965|4067|4332|5293|5788|6352|7133|7305|10859|29108|58484	FASLG|GZMA|INPP5D|ITGA4|JAK2|LCK|LGALS9|LYN|MNDA|PIK3CD|PTPRC|CCL5|TNFRSF1B|TYROBP|LILRB1|PYCARD|NLRC4	-3.09229	0	21	0	0	-14.3902	20.038
1	-4.40983	GO:0034612	M1	1	0	GO Biological Processes	19	response to tumor necrosis factor	19_GO:0050896 response to stimulus	-4.40983	4.50128	5.52478	28160	253	272	11	4.04412	1.19444	834|929|1050|3717|6352|6772|6850|7133|7805|10673|29108	CASP1|CD14|CEBPA|JAK2|CCL5|STAT1|SYK|TNFRSF1B|LAPTM5|TNFSF13B|PYCARD	-2.8768	0	21	0	0	-14.3902	20.038
1	-4.31421	GO:0030162	M1	1	0	GO Biological Processes	19	regulation of proteolysis	19_GO:0050789 regulation of biological process	-4.31421	2.75344	4.81333	28160	752	272	20	7.35294	1.58257	356|710|834|1050|1475|3717|3932|3965|4067|5698|6850|7133|7805|8530|29108|54209|58484|64115|64581|114548	FASLG|SERPING1|CASP1|CEBPA|CSTA|JAK2|LCK|LGALS9|LYN|PSMB9|SYK|TNFRSF1B|LAPTM5|CST7|PYCARD|TREM2|NLRC4|VSIR|CLEC7A|NLRP3	-2.79545	0	21	0	0	-14.3902	20.038
1	-4.0747	GO:0071356	M1	1	0	GO Biological Processes	19	cellular response to tumor necrosis factor	19_GO:0050896 response to stimulus	-4.0747	4.52094	5.28344	28160	229	272	10	3.67647	1.14103	834|1050|3717|6352|6772|6850|7133|7805|10673|29108	CASP1|CEBPA|JAK2|CCL5|STAT1|SYK|TNFRSF1B|LAPTM5|TNFSF13B|PYCARD	-2.58192	0	21	0	0	-14.3902	20.038
1	-2.96032	GO:0010803	M1	1	0	GO Biological Processes	19	regulation of tumor necrosis factor-mediated signaling pathway	19_GO:0023052 signaling	-2.96032	8.81101	5.29282	28160	47	272	4	1.47059	0.729868	834|6850|7805|29108	CASP1|SYK|LAPTM5|PYCARD	-1.56554	0	21	0	0	-14.3902	20.038
1	-14.337	GO:0002224	M1	1	0	GO Biological Processes	19	toll-like receptor signaling pathway	19_GO:0002376 immune system process	-14.337	14.1935	14.5412	28160	124	272	17	6.25	1.46771	695|929|1520|3659|3965|4067|7096|7097|7100|11314|26191|51284|51311|54209|64127|81793|146722	BTK|CD14|CTSS|IRF1|LGALS9|LYN|TLR1|TLR2|TLR5|CD300A|PTPN22|TLR7|TLR8|TREM2|NOD2|TLR10|CD300LF	-12.1122	0	22	1	1	-14.337	103.529
1	-14.0063	GO:0002221	M1	1	0	GO Biological Processes	19	pattern recognition receptor signaling pathway	19_GO:0002376 immune system process	-14.0063	11.1765	13.3747	28160	176	272	19	6.98529	1.54555	695|929|1520|3659|3965|4067|4940|7096|7097|7100|11314|26191|51284|51296|51311|54209|64127|81793|146722	BTK|CD14|CTSS|IRF1|LGALS9|LYN|OAS3|TLR1|TLR2|TLR5|CD300A|PTPN22|TLR7|SLC15A3|TLR8|TREM2|NOD2|TLR10|CD300LF	-11.7974	0	22	0	0	-14.337	103.529
1	-12.1316	GO:0002755	M1	1	0	GO Biological Processes	19	MyD88-dependent toll-like receptor signaling pathway	19_GO:0002376 immune system process	-12.1316	38.8235	18.3072	28160	24	272	9	3.30882	1.08454	695|3659|7096|7097|7100|11314|51311|81793|146722	BTK|IRF1|TLR1|TLR2|TLR5|CD300A|TLR8|TLR10|CD300LF	-10.0398	0	22	0	0	-14.337	103.529
1	-8.5848	GO:0009595	M1	1	0	GO Biological Processes	19	detection of biotic stimulus	19_GO:0050896 response to stimulus	-8.5848	21.7957	12.6685	28160	38	272	8	2.94118	1.02446	7096|7097|54209|56253|58484|64127|64581|114548	TLR1|TLR2|TREM2|CRTAM|NLRC4|NOD2|CLEC7A|NLRP3	-6.69379	0	22	0	0	-14.337	103.529
1	-8.48609	GO:0034121	M1	1	0	GO Biological Processes	19	regulation of toll-like receptor signaling pathway	19_GO:0002376 immune system process	-8.48609	13.6223	10.8818	28160	76	272	10	3.67647	1.14103	3659|4067|7096|7097|7100|11314|26191|54209|64127|146722	IRF1|LYN|TLR1|TLR2|TLR5|CD300A|PTPN22|TREM2|NOD2|CD300LF	-6.60371	0	22	0	0	-14.337	103.529
1	-8.16146	GO:0062207	M1	1	0	GO Biological Processes	19	regulation of pattern recognition receptor signaling pathway	19_GO:0002376 immune system process	-8.16146	10.7436	9.92568	28160	106	272	11	4.04412	1.19444	3659|4067|7096|7097|7100|11314|26191|51296|54209|64127|146722	IRF1|LYN|TLR1|TLR2|TLR5|CD300A|PTPN22|SLC15A3|TREM2|NOD2|CD300LF	-6.3037	0	22	0	0	-14.337	103.529
1	-7.72665	GO:0034134	M1	1	0	GO Biological Processes	19	toll-like receptor 2 signaling pathway	19_GO:0002376 immune system process	-7.72665	32.6935	13.6478	28160	19	272	6	2.20588	0.89056	3965|4067|7096|7097|54209|64127	LGALS9|LYN|TLR1|TLR2|TREM2|NOD2	-5.90494	0	22	0	0	-14.337	103.529
1	-6.93306	GO:0098581	M1	1	0	GO Biological Processes	19	detection of external biotic stimulus	19_GO:0050896 response to stimulus	-6.93306	24.8471	11.7806	28160	25	272	6	2.20588	0.89056	7096|7097|54209|58484|64127|64581	TLR1|TLR2|TREM2|NLRC4|NOD2|CLEC7A	-5.16434	0	22	0	0	-14.337	103.529
1	-6.6158	GO:0003953	M1	1	0	GO Molecular Functions	21	NAD+ nucleosidase activity		-6.6158	22.1849	11.0762	28160	28	272	6	2.20588	0.89056	7096|7097|7100|51284|51311|81793	TLR1|TLR2|TLR5|TLR7|TLR8|TLR10	-4.87134	0	22	0	0	-14.337	103.529
1	-6.04995	GO:0071725	M1	1	0	GO Biological Processes	19	response to triacyl bacterial lipopeptide	19_GO:0044419 biological process involved in interspecies interaction between organisms	-6.04995	103.529	17.5388	28160	3	272	3	1.10294	0.633262	929|7096|7097	CD14|TLR1|TLR2	-4.3608	0	22	0	0	-14.337	103.529
1	-6.04995	GO:0071727	M1	1	0	GO Biological Processes	19	cellular response to triacyl bacterial lipopeptide	19_GO:0044419 biological process involved in interspecies interaction between organisms	-6.04995	103.529	17.5388	28160	3	272	3	1.10294	0.633262	929|7096|7097	CD14|TLR1|TLR2	-4.3608	0	22	0	0	-14.337	103.529
1	-5.95239	GO:0098543	M1	1	0	GO Biological Processes	19	detection of other organism	19_GO:0044419 biological process involved in interspecies interaction between organisms	-5.95239	25.8824	10.9933	28160	20	272	5	1.83824	0.814493	7096|7097|58484|64127|64581	TLR1|TLR2|NLRC4|NOD2|CLEC7A	-4.27258	0	22	0	0	-14.337	103.529
1	-5.40171	GO:0032490	M1	1	0	GO Biological Processes	19	detection of molecule of bacterial origin	19_GO:0044419 biological process involved in interspecies interaction between organisms	-5.40171	34.5098	11.4663	28160	12	272	4	1.47059	0.729868	7096|7097|54209|64127	TLR1|TLR2|TREM2|NOD2	-3.76663	0	22	0	0	-14.337	103.529
1	-5.40171	GO:0032621	M1	1	0	GO Biological Processes	19	interleukin-18 production	19_GO:0032501 multicellular organismal process	-5.40171	34.5098	11.4663	28160	12	272	4	1.47059	0.729868	7097|8832|64127|115362	TLR2|CD84|NOD2|GBP5	-3.76663	0	22	0	0	-14.337	103.529
1	-5.40171	GO:0032661	M1	1	0	GO Biological Processes	19	regulation of interleukin-18 production	19_GO:0032501 multicellular organismal process	-5.40171	34.5098	11.4663	28160	12	272	4	1.47059	0.729868	7097|8832|64127|115362	TLR2|CD84|NOD2|GBP5	-3.76663	0	22	0	0	-14.337	103.529
1	-5.01717	GO:0016799	M1	1	0	GO Molecular Functions	21	hydrolase activity, hydrolyzing N-glycosyl compounds		-5.01717	12.1799	7.89198	28160	51	272	6	2.20588	0.89056	7096|7097|7100|51284|51311|81793	TLR1|TLR2|TLR5|TLR7|TLR8|TLR10	-3.42493	0	22	0	0	-14.337	103.529
1	-4.84948	GO:0051770	M1	1	0	GO Biological Processes	19	positive regulation of nitric-oxide synthase biosynthetic process	19_GO:0048518 positive regulation of biological process	-4.84948	25.8824	9.83202	28160	16	272	4	1.47059	0.729868	3717|6772|7097|64127	JAK2|STAT1|TLR2|NOD2	-3.27209	0	22	0	0	-14.337	103.529
1	-4.73629	GO:0016045	M1	1	0	GO Biological Processes	19	detection of bacterium	19_GO:0044419 biological process involved in interspecies interaction between organisms	-4.73629	24.3599	9.51467	28160	17	272	4	1.47059	0.729868	7096|7097|58484|64127	TLR1|TLR2|NLRC4|NOD2	-3.17254	0	22	0	0	-14.337	103.529
1	-4.63045	GO:0042834	M1	1	0	GO Molecular Functions	21	peptidoglycan binding		-4.63045	23.0065	9.22348	28160	18	272	4	1.47059	0.729868	7097|54209|64127|114548	TLR2|TREM2|NOD2|NLRP3	-3.07788	0	22	0	0	-14.337	103.529
1	-4.34902	GO:0051767	M1	1	0	GO Biological Processes	19	nitric-oxide synthase biosynthetic process	19_GO:0008152 metabolic process	-4.34902	19.7199	8.47506	28160	21	272	4	1.47059	0.729868	3717|6772|7097|64127	JAK2|STAT1|TLR2|NOD2	-2.82383	0	22	0	0	-14.337	103.529
1	-4.34902	GO:0051769	M1	1	0	GO Biological Processes	19	regulation of nitric-oxide synthase biosynthetic process	19_GO:0050789 regulation of biological process	-4.34902	19.7199	8.47506	28160	21	272	4	1.47059	0.729868	3717|6772|7097|64127	JAK2|STAT1|TLR2|NOD2	-2.82383	0	22	0	0	-14.337	103.529
1	-4.18925	GO:0062208	M1	1	0	GO Biological Processes	19	positive regulation of pattern recognition receptor signaling pathway	19_GO:0002376 immune system process	-4.18925	11.7647	7.05726	28160	44	272	5	1.83824	0.814493	7096|7097|7100|26191|51296	TLR1|TLR2|TLR5|PTPN22|SLC15A3	-2.68057	0	22	0	0	-14.337	103.529
1	-4.14439	GO:0070339	M1	1	0	GO Biological Processes	19	response to bacterial lipopeptide	19_GO:0044419 biological process involved in interspecies interaction between organisms	-4.14439	34.5098	9.92957	28160	9	272	3	1.10294	0.633262	929|7096|7097	CD14|TLR1|TLR2	-2.64495	0	22	0	0	-14.337	103.529
1	-4.14439	GO:0071220	M1	1	0	GO Biological Processes	19	cellular response to bacterial lipoprotein	19_GO:0044419 biological process involved in interspecies interaction between organisms	-4.14439	34.5098	9.92957	28160	9	272	3	1.10294	0.633262	929|7096|7097	CD14|TLR1|TLR2	-2.64495	0	22	0	0	-14.337	103.529
1	-4.14439	GO:0071221	M1	1	0	GO Biological Processes	19	cellular response to bacterial lipopeptide	19_GO:0044419 biological process involved in interspecies interaction between organisms	-4.14439	34.5098	9.92957	28160	9	272	3	1.10294	0.633262	929|7096|7097	CD14|TLR1|TLR2	-2.64495	0	22	0	0	-14.337	103.529
1	-3.9926	GO:0070391	M1	1	0	GO Biological Processes	19	response to lipoteichoic acid	19_GO:0044419 biological process involved in interspecies interaction between organisms	-3.9926	31.0588	9.38895	28160	10	272	3	1.10294	0.633262	929|7097|54209	CD14|TLR2|TREM2	-2.50757	0	22	0	0	-14.337	103.529
1	-3.9926	GO:0071223	M1	1	0	GO Biological Processes	19	cellular response to lipoteichoic acid	19_GO:0044419 biological process involved in interspecies interaction between organisms	-3.9926	31.0588	9.38895	28160	10	272	3	1.10294	0.633262	929|7097|54209	CD14|TLR2|TREM2	-2.50757	0	22	0	0	-14.337	103.529
1	-3.9926	GO:0071723	M1	1	0	GO Molecular Functions	21	lipopeptide binding		-3.9926	31.0588	9.38895	28160	10	272	3	1.10294	0.633262	929|7096|7097	CD14|TLR1|TLR2	-2.50757	0	22	0	0	-14.337	103.529
1	-3.85741	GO:0032493	M1	1	0	GO Biological Processes	19	response to bacterial lipoprotein	19_GO:0044419 biological process involved in interspecies interaction between organisms	-3.85741	28.2353	8.92239	28160	11	272	3	1.10294	0.633262	929|7096|7097	CD14|TLR1|TLR2	-2.38802	0	22	0	0	-14.337	103.529
1	-3.83796	GO:0034123	M1	1	0	GO Biological Processes	19	positive regulation of toll-like receptor signaling pathway	19_GO:0002376 immune system process	-3.83796	14.7899	7.20982	28160	28	272	4	1.47059	0.729868	7096|7097|7100|26191	TLR1|TLR2|TLR5|PTPN22	-2.37275	0	22	0	0	-14.337	103.529
1	-3.62475	GO:0035325	M1	1	0	GO Molecular Functions	21	Toll-like receptor binding		-3.62475	23.8914	8.15291	28160	13	272	3	1.10294	0.633262	6850|7096|7097	SYK|TLR1|TLR2	-2.17917	0	22	0	0	-14.337	103.529
1	-3.62475	GO:0036005	M1	1	0	GO Biological Processes	19	response to macrophage colony-stimulating factor	19_GO:0050896 response to stimulus	-3.62475	23.8914	8.15291	28160	13	272	3	1.10294	0.633262	1436|7097|54209	CSF1R|TLR2|TREM2	-2.17917	0	22	0	0	-14.337	103.529
1	-3.62475	GO:0036006	M1	1	0	GO Biological Processes	19	cellular response to macrophage colony-stimulating factor stimulus	19_GO:0050896 response to stimulus	-3.62475	23.8914	8.15291	28160	13	272	3	1.10294	0.633262	1436|7097|54209	CSF1R|TLR2|TREM2	-2.17917	0	22	0	0	-14.337	103.529
1	-3.50265	GO:0001530	M1	1	0	GO Molecular Functions	21	lipopolysaccharide binding		-3.50265	12.1799	6.44183	28160	34	272	4	1.47059	0.729868	929|5724|7097|54209	CD14|PTAFR|TLR2|TREM2	-2.07295	0	22	0	0	-14.337	103.529
1	-3.34225	GO:0050135	M1	1	0	GO Molecular Functions	21	NAD(P)+ nucleosidase activity		-3.34225	19.4118	7.27523	28160	16	272	3	1.10294	0.633262	7096|7097|81793	TLR1|TLR2|TLR10	-1.92433	0	22	0	0	-14.337	103.529
1	-3.34225	GO:0061809	M1	1	0	GO Molecular Functions	21	NAD+ nucleotidase, cyclic ADP-ribose generating		-3.34225	19.4118	7.27523	28160	16	272	3	1.10294	0.633262	7096|7097|81793	TLR1|TLR2|TLR10	-1.92433	0	22	0	0	-14.337	103.529
1	-3.21457	GO:0016798	M1	1	0	GO Molecular Functions	21	hydrolase activity, acting on glycosyl bonds		-3.21457	4.89666	4.69392	28160	148	272	7	2.57353	0.960105	4125|7096|7097|7100|51284|51311|81793	MAN2B1|TLR1|TLR2|TLR5|TLR7|TLR8|TLR10	-1.80616	0	22	0	0	-14.337	103.529
1	-2.12011	GO:0005539	M1	1	0	GO Molecular Functions	21	glycosaminoglycan binding		-2.12011	3.12373	3.20781	28160	232	272	7	2.57353	0.960105	5788|6402|7097|51816|54209|64127|114548	PTPRC|SELL|TLR2|ADA2|TREM2|NOD2|NLRP3	-0.80722	0	22	0	0	-14.337	103.529
1	-12.9973	GO:0042287	M1	1	0	GO Molecular Functions	21	MHC protein binding		-12.9973	28.4706	17.1702	28160	40	272	11	4.04412	1.19444	920|925|926|972|3902|6890|6891|10288|10859|55016|64581	CD4|CD8A|CD8B|CD74|LAG3|TAP1|TAP2|LILRB2|LILRB1|MARCHF1|CLEC7A	-10.8441	0	23	1	1	-12.9973	51.7647
1	-7.57527	GO:0042288	M1	1	0	GO Molecular Functions	21	MHC class I protein binding		-7.57527	31.0588	13.2803	28160	20	272	6	2.20588	0.89056	925|926|6890|6891|10288|10859	CD8A|CD8B|TAP1|TAP2|LILRB2|LILRB1	-5.76867	0	23	0	0	-12.9973	51.7647
1	-6.23796	GO:0023029	M1	1	0	GO Molecular Functions	21	MHC class Ib protein binding		-6.23796	51.7647	14.182	28160	8	272	4	1.47059	0.729868	6890|6891|10288|10859	TAP1|TAP2|LILRB2|LILRB1	-4.53635	0	23	0	0	-12.9973	51.7647
1	-4.31736	GO:0042590	M1	1	0	GO Biological Processes	19	antigen processing and presentation of exogenous peptide antigen via MHC class I	19_GO:0002376 immune system process	-4.31736	38.8235	10.5666	28160	8	272	3	1.10294	0.633262	2207|6890|50856	FCER1G|TAP1|CLEC4A	-2.79796	0	23	0	0	-12.9973	51.7647
1	-3.96795	GO:0019883	M1	1	0	GO Biological Processes	19	antigen processing and presentation of endogenous antigen	19_GO:0002376 immune system process	-3.96795	15.9276	7.52048	28160	26	272	4	1.47059	0.729868	972|3122|6890|6891	CD74|HLA-DRA|TAP1|TAP2	-2.48527	0	23	0	0	-12.9973	51.7647
1	-3.83796	GO:0002474	M1	1	0	GO Biological Processes	19	antigen processing and presentation of peptide antigen via MHC class I	19_GO:0002376 immune system process	-3.83796	14.7899	7.20982	28160	28	272	4	1.47059	0.729868	2207|6890|6891|50856	FCER1G|TAP1|TAP2|CLEC4A	-2.37275	0	23	0	0	-12.9973	51.7647
1	-3.42932	GO:1904680	M1	1	0	GO Molecular Functions	21	peptide transmembrane transporter activity		-3.42932	20.7059	7.5392	28160	15	272	3	1.10294	0.633262	6890|6891|51296	TAP1|TAP2|SLC15A3	-2.00272	0	23	0	0	-12.9973	51.7647
1	-3.31395	GO:0042605	M1	1	0	GO Molecular Functions	21	peptide antigen binding		-3.31395	10.8978	6.02967	28160	38	272	4	1.47059	0.729868	3115|3122|6890|6891	HLA-DPB1|HLA-DRA|TAP1|TAP2	-1.89755	0	23	0	0	-12.9973	51.7647
1	-3.11342	GO:0002483	M1	1	0	GO Biological Processes	19	antigen processing and presentation of endogenous peptide antigen	19_GO:0002376 immune system process	-3.11342	16.3467	6.60857	28160	19	272	3	1.10294	0.633262	3122|6890|6891	HLA-DRA|TAP1|TAP2	-1.71139	0	23	0	0	-12.9973	51.7647
1	-2.80479	GO:0003823	M1	1	0	GO Molecular Functions	21	antigen binding		-2.80479	4.16498	4.1358	28160	174	272	7	2.57353	0.960105	962|3115|3122|3676|3902|6890|6891	CD48|HLA-DPB1|HLA-DRA|ITGA4|LAG3|TAP1|TAP2	-1.42554	0	23	0	0	-12.9973	51.7647
1	-2.29945	GO:0030176	M1	1	0	GO Cellular Components	20	integral component of endoplasmic reticulum membrane		-2.29945	3.83442	3.57308	28160	162	272	6	2.20588	0.89056	972|3115|3122|6252|6890|6891	CD74|HLA-DPB1|HLA-DRA|RTN1|TAP1|TAP2	-0.968237	0	23	0	0	-12.9973	51.7647
1	-2.29855	GO:0042887	M1	1	0	GO Molecular Functions	21	amide transmembrane transporter activity		-2.29855	8.62745	4.52248	28160	36	272	3	1.10294	0.633262	6890|6891|51296	TAP1|TAP2|SLC15A3	-0.968237	0	23	0	0	-12.9973	51.7647
1	-2.19943	GO:0031227	M1	1	0	GO Cellular Components	20	intrinsic component of endoplasmic reticulum membrane		-2.19943	3.65398	3.42772	28160	170	272	6	2.20588	0.89056	972|3115|3122|6252|6890|6891	CD74|HLA-DPB1|HLA-DRA|RTN1|TAP1|TAP2	-0.878923	0	23	0	0	-12.9973	51.7647
1	-12.5335	GO:0045121	M1	1	0	GO Cellular Components	20	membrane raft		-12.5335	7.06581	11.0633	28160	337	272	23	8.45588	1.68698	356|695|914|920|925|929|962|3055|3635|3689|3717|3932|3937|4067|5788|6404|7096|7097|7133|7462|10287|54209|64805	FASLG|BTK|CD2|CD4|CD8A|CD14|CD48|HCK|INPP5D|ITGB2|JAK2|LCK|LCP2|LYN|PTPRC|SELPLG|TLR1|TLR2|TNFRSF1B|LAT2|RGS19|TREM2|P2RY12	-10.4069	0	24	1	1	-12.5335	7.9638
1	-12.5335	GO:0098857	M1	1	0	GO Cellular Components	20	membrane microdomain		-12.5335	7.06581	11.0633	28160	337	272	23	8.45588	1.68698	356|695|914|920|925|929|962|3055|3635|3689|3717|3932|3937|4067|5788|6404|7096|7097|7133|7462|10287|54209|64805	FASLG|BTK|CD2|CD4|CD8A|CD14|CD48|HCK|INPP5D|ITGB2|JAK2|LCK|LCP2|LYN|PTPRC|SELPLG|TLR1|TLR2|TNFRSF1B|LAT2|RGS19|TREM2|P2RY12	-10.4069	0	24	0	0	-12.5335	7.9638
1	-5.671	GO:0044853	M1	1	0	GO Cellular Components	20	plasma membrane raft		-5.671	7.9638	7.45438	28160	117	272	9	3.30882	1.08454	356|925|3055|3689|3717|3937|6404|54209|64805	FASLG|CD8A|HCK|ITGB2|JAK2|LCP2|SELPLG|TREM2|P2RY12	-4.00928	0	24	0	0	-12.5335	7.9638
1	-2.11073	GO:1904037	M1	1	0	GO Biological Processes	19	positive regulation of epithelial cell apoptotic process	19_GO:0048518 positive regulation of biological process	-2.11073	7.39496	4.09595	28160	42	272	3	1.10294	0.633262	356|3676|3717	FASLG|ITGA4|JAK2	-0.799419	0	24	0	0	-12.5335	7.9638
1	-2.029	GO:0005901	M1	1	0	GO Cellular Components	20	caveola		-2.029	4.87197	3.53074	28160	85	272	4	1.47059	0.729868	356|3055|3717|64805	FASLG|HCK|JAK2|P2RY12	-0.723974	0	24	0	0	-12.5335	7.9638
1	-12.349	GO:0032479	M1	1	0	GO Biological Processes	19	regulation of type I interferon production	19_GO:0032501 multicellular organismal process	-12.349	15.257	13.7465	28160	95	272	14	5.14706	1.33974	929|3394|3659|4939|4940|6772|6850|7097|10859|26191|29108|51284|51311|197358	CD14|IRF8|IRF1|OAS2|OAS3|STAT1|SYK|TLR2|LILRB1|PTPN22|PYCARD|TLR7|TLR8|NLRC3	-10.2326	0	25	1	1	-12.349	17.8499
1	-12.349	GO:0032606	M1	1	0	GO Biological Processes	19	type I interferon production	19_GO:0032501 multicellular organismal process	-12.349	15.257	13.7465	28160	95	272	14	5.14706	1.33974	929|3394|3659|4939|4940|6772|6850|7097|10859|26191|29108|51284|51311|197358	CD14|IRF8|IRF1|OAS2|OAS3|STAT1|SYK|TLR2|LILRB1|PTPN22|PYCARD|TLR7|TLR8|NLRC3	-10.2326	0	25	0	0	-12.349	17.8499
1	-10.0054	GO:0009615	M1	1	0	GO Biological Processes	19	response to virus	19_GO:0044419 biological process involved in interspecies interaction between organisms	-10.0054	5.89192	9.34167	28160	369	272	21	7.72059	1.61843	1130|3594|3659|3965|4277|4939|4940|5788|6039|6352|6772|7097|10859|10875|25939|26191|29108|51284|51311|57705|84166	LYST|IL12RB1|IRF1|LGALS9|MICB|OAS2|OAS3|PTPRC|RNASE6|CCL5|STAT1|TLR2|LILRB1|FGL2|SAMHD1|PTPN22|PYCARD|TLR7|TLR8|WDFY4|NLRC5	-8.04268	0	25	0	0	-12.349	17.8499
1	-9.83167	GO:0051607	M1	1	0	GO Biological Processes	19	defense response to virus	19_GO:0044419 biological process involved in interspecies interaction between organisms	-9.83167	6.97951	9.69523	28160	267	272	18	6.61765	1.5073	1130|3594|3659|4277|4939|4940|5788|6039|6772|7097|10859|10875|25939|26191|29108|51284|51311|84166	LYST|IL12RB1|IRF1|MICB|OAS2|OAS3|PTPRC|RNASE6|STAT1|TLR2|LILRB1|FGL2|SAMHD1|PTPN22|PYCARD|TLR7|TLR8|NLRC5	-7.87245	0	25	0	0	-12.349	17.8499
1	-9.83167	GO:0140546	M1	1	0	GO Biological Processes	19	defense response to symbiont	19_GO:0044419 biological process involved in interspecies interaction between organisms	-9.83167	6.97951	9.69523	28160	267	272	18	6.61765	1.5073	1130|3594|3659|4277|4939|4940|5788|6039|6772|7097|10859|10875|25939|26191|29108|51284|51311|84166	LYST|IL12RB1|IRF1|MICB|OAS2|OAS3|PTPRC|RNASE6|STAT1|TLR2|LILRB1|FGL2|SAMHD1|PTPN22|PYCARD|TLR7|TLR8|NLRC5	-7.87245	0	25	0	0	-12.349	17.8499
1	-9.68211	GO:0032481	M1	1	0	GO Biological Processes	19	positive regulation of type I interferon production	19_GO:0048518 positive regulation of biological process	-9.68211	17.8499	12.6861	28160	58	272	10	3.67647	1.14103	929|3659|4939|4940|6772|6850|7097|26191|51284|51311	CD14|IRF1|OAS2|OAS3|STAT1|SYK|TLR2|PTPN22|TLR7|TLR8	-7.73503	0	25	0	0	-12.349	17.8499
1	-8.4858	GO:0032608	M1	1	0	GO Biological Processes	19	interferon-beta production	19_GO:0032501 multicellular organismal process	-8.4858	16.6387	11.5689	28160	56	272	9	3.30882	1.08454	3659|4939|4940|7097|10859|29108|51284|51311|197358	IRF1|OAS2|OAS3|TLR2|LILRB1|PYCARD|TLR7|TLR8|NLRC3	-6.60371	0	25	0	0	-12.349	17.8499
1	-8.4858	GO:0032648	M1	1	0	GO Biological Processes	19	regulation of interferon-beta production	19_GO:0032501 multicellular organismal process	-8.4858	16.6387	11.5689	28160	56	272	9	3.30882	1.08454	3659|4939|4940|7097|10859|29108|51284|51311|197358	IRF1|OAS2|OAS3|TLR2|LILRB1|PYCARD|TLR7|TLR8|NLRC3	-6.60371	0	25	0	0	-12.349	17.8499
1	-5.71697	GO:0032728	M1	1	0	GO Biological Processes	19	positive regulation of interferon-beta production	19_GO:0048518 positive regulation of biological process	-5.71697	15.9276	9.21279	28160	39	272	6	2.20588	0.89056	3659|4939|4940|7097|51284|51311	IRF1|OAS2|OAS3|TLR2|TLR7|TLR8	-4.05062	0	25	0	0	-12.349	17.8499
1	-3.86641	GO:0071260	M1	1	0	GO Biological Processes	19	cellular response to mechanical stimulus	19_GO:0050896 response to stimulus	-3.86641	7.66885	5.9359	28160	81	272	6	2.20588	0.89056	834|3659|5734|7100|51284|51311	CASP1|IRF1|PTGER4|TLR5|TLR7|TLR8	-2.39129	0	25	0	0	-12.349	17.8499
1	-3.83796	GO:0032607	M1	1	0	GO Biological Processes	19	interferon-alpha production	19_GO:0032501 multicellular organismal process	-3.83796	14.7899	7.20982	28160	28	272	4	1.47059	0.729868	6772|51284|51311|197358	STAT1|TLR7|TLR8|NLRC3	-2.37275	0	25	0	0	-12.349	17.8499
1	-3.83796	GO:0032647	M1	1	0	GO Biological Processes	19	regulation of interferon-alpha production	19_GO:0032501 multicellular organismal process	-3.83796	14.7899	7.20982	28160	28	272	4	1.47059	0.729868	6772|51284|51311|197358	STAT1|TLR7|TLR8|NLRC3	-2.37275	0	25	0	0	-12.349	17.8499
1	-3.53602	GO:0071496	M1	1	0	GO Biological Processes	19	cellular response to external stimulus	19_GO:0050896 response to stimulus	-3.53602	3.58121	4.57162	28160	318	272	11	4.04412	1.19444	199|834|3659|3676|4067|5734|5788|7100|7351|51284|51311	AIF1|CASP1|IRF1|ITGA4|LYN|PTGER4|PTPRC|TLR5|UCP2|TLR7|TLR8	-2.09951	0	25	0	0	-12.349	17.8499
1	-2.92152	GO:0032727	M1	1	0	GO Biological Processes	19	positive regulation of interferon-alpha production	19_GO:0048518 positive regulation of biological process	-2.92152	14.1176	6.07862	28160	22	272	3	1.10294	0.633262	6772|51284|51311	STAT1|TLR7|TLR8	-1.53245	0	25	0	0	-12.349	17.8499
1	-2.65838	GO:0036019	M1	1	0	GO Cellular Components	20	endolysosome		-2.65838	11.5033	5.39241	28160	27	272	3	1.10294	0.633262	1520|51284|51311	CTSS|TLR7|TLR8	-1.29324	0	25	0	0	-12.349	17.8499
1	-2.28442	GO:0009612	M1	1	0	GO Biological Processes	19	response to mechanical stimulus	19_GO:0050896 response to stimulus	-2.28442	3.35512	3.43147	28160	216	272	7	2.57353	0.960105	834|3659|5734|6772|7100|51284|51311	CASP1|IRF1|PTGER4|STAT1|TLR5|TLR7|TLR8	-0.955352	0	25	0	0	-12.349	17.8499
1	-2.198	GO:0003725	M1	1	0	GO Molecular Functions	21	double-stranded RNA binding		-2.198	5.44892	3.83545	28160	76	272	4	1.47059	0.729868	4939|4940|51284|51311	OAS2|OAS3|TLR7|TLR8	-0.878702	0	25	0	0	-12.349	17.8499
1	-12.1462	GO:0001774	M1	1	0	GO Biological Processes	19	microglial cell activation	19_GO:0002376 immune system process	-12.1462	24.2303	15.7411	28160	47	272	11	4.04412	1.19444	199|712|1524|3689|3717|5788|7096|7097|7305|8530|54209	AIF1|C1QA|CX3CR1|ITGB2|JAK2|PTPRC|TLR1|TLR2|TYROBP|CST7|TREM2	-10.0447	0	26	1	1	-12.1462	24.2303
1	-11.7341	GO:0042116	M1	1	0	GO Biological Processes	19	macrophage activation	19_GO:0002376 immune system process	-11.7341	13.8039	12.9813	28160	105	272	14	5.14706	1.33974	199|712|972|1050|1524|3689|3717|5788|6850|7096|7097|7305|8530|54209	AIF1|C1QA|CD74|CEBPA|CX3CR1|ITGB2|JAK2|PTPRC|SYK|TLR1|TLR2|TYROBP|CST7|TREM2	-9.66777	0	26	0	0	-12.1462	24.2303
1	-3.52444	GO:1901214	M1	1	0	GO Biological Processes	19	regulation of neuron death	19_GO:0050789 regulation of biological process	-3.52444	3.56998	4.55897	28160	319	272	11	4.04412	1.19444	356|712|1524|3689|3717|6352|7133|7305|11151|54209|131450	FASLG|C1QA|CX3CR1|ITGB2|JAK2|CCL5|TNFRSF1B|TYROBP|CORO1A|TREM2|CD200R1	-2.09029	0	26	0	0	-12.1462	24.2303
1	-3.07821	GO:0070997	M1	1	0	GO Biological Processes	19	neuron death	19_GO:0009987 cellular process	-3.07821	3.15464	4.06909	28160	361	272	11	4.04412	1.19444	356|712|1524|3689|3717|6352|7133|7305|11151|54209|131450	FASLG|C1QA|CX3CR1|ITGB2|JAK2|CCL5|TNFRSF1B|TYROBP|CORO1A|TREM2|CD200R1	-1.67763	0	26	0	0	-12.1462	24.2303
1	-2.76771	GO:0097190	M1	1	0	GO Biological Processes	19	apoptotic signaling pathway	19_GO:0023052 signaling	-2.76771	2.4904	3.58812	28160	582	272	14	5.14706	1.33974	356|695|834|916|972|1524|3717|3932|5788|7133|7305|29108|54209|147138	FASLG|BTK|CASP1|CD3E|CD74|CX3CR1|JAK2|LCK|PTPRC|TNFRSF1B|TYROBP|PYCARD|TREM2|TMC8	-1.38985	0	26	0	0	-12.1462	24.2303
1	-12.05	GO:0050854	M1	1	0	GO Biological Processes	19	regulation of antigen receptor-mediated signaling pathway	19_GO:0002376 immune system process	-12.05	19.7199	14.6902	28160	63	272	12	4.41176	1.24516	3932|4067|5579|5777|5788|7805|9404|11006|11314|26191|50852|53347	LCK|LYN|PRKCB|PTPN6|PTPRC|LAPTM5|LPXN|LILRB4|CD300A|PTPN22|TRAT1|UBASH3A	-9.96522	0	27	1	1	-12.05	24.1569
1	-8.3048	GO:0050856	M1	1	0	GO Biological Processes	19	regulation of T cell receptor signaling pathway	19_GO:0002376 immune system process	-8.3048	20.2009	12.1506	28160	41	272	8	2.94118	1.02446	3932|5777|7805|11006|11314|26191|50852|53347	LCK|PTPN6|LAPTM5|LILRB4|CD300A|PTPN22|TRAT1|UBASH3A	-6.4329	0	27	0	0	-12.05	24.1569
1	-7.91271	GO:0050858	M1	1	0	GO Biological Processes	19	negative regulation of antigen receptor-mediated signaling pathway	19_GO:0002376 immune system process	-7.91271	24.1569	12.5326	28160	30	272	7	2.57353	0.960105	5777|7805|9404|11006|11314|26191|53347	PTPN6|LAPTM5|LPXN|LILRB4|CD300A|PTPN22|UBASH3A	-6.07667	0	27	0	0	-12.05	24.1569
1	-5.72919	GO:0050860	M1	1	0	GO Biological Processes	19	negative regulation of T cell receptor signaling pathway	19_GO:0002376 immune system process	-5.72919	23.5294	10.44	28160	22	272	5	1.83824	0.814493	5777|7805|11006|26191|53347	PTPN6|LAPTM5|LILRB4|PTPN22|UBASH3A	-4.06122	0	27	0	0	-12.05	24.1569
1	-5.52814	GO:0050855	M1	1	0	GO Biological Processes	19	regulation of B cell receptor signaling pathway	19_GO:0002376 immune system process	-5.52814	21.5686	9.95552	28160	24	272	5	1.83824	0.814493	4067|5579|9404|11314|26191	LYN|PRKCB|LPXN|CD300A|PTPN22	-3.87952	0	27	0	0	-12.05	24.1569
1	-4.64696	GO:0050732	M1	1	0	GO Biological Processes	19	negative regulation of peptidyl-tyrosine phosphorylation	19_GO:0048519 negative regulation of biological process	-4.64696	10.5284	7.23553	28160	59	272	6	2.20588	0.89056	5777|5788|11006|11314|54625|79705	PTPN6|PTPRC|LILRB4|CD300A|PARP14|LRRK1	-3.09092	0	27	0	0	-12.05	24.1569
1	-4.59288	GO:0006470	M1	1	0	GO Biological Processes	19	protein dephosphorylation	19_GO:0008152 metabolic process	-4.59288	4.32876	5.59777	28160	287	272	12	4.41176	1.24516	945|3071|3717|3932|5777|5778|5788|10288|11314|26191|27143|79705	CD33|NCKAP1L|JAK2|LCK|PTPN6|PTPN7|PTPRC|LILRB2|CD300A|PTPN22|PALD1|LRRK1	-3.04374	0	27	0	0	-12.05	24.1569
1	-4.17869	GO:0016311	M1	1	0	GO Biological Processes	19	dephosphorylation	19_GO:0008152 metabolic process	-4.17869	3.45098	4.99799	28160	420	272	14	5.14706	1.33974	945|3071|3635|3717|3932|5341|5777|5778|5788|10288|11314|26191|27143|79705	CD33|NCKAP1L|INPP5D|JAK2|LCK|PLEK|PTPN6|PTPN7|PTPRC|LILRB2|CD300A|PTPN22|PALD1|LRRK1	-2.67126	0	27	0	0	-12.05	24.1569
1	-3.64468	GO:1902532	M1	1	0	GO Biological Processes	19	negative regulation of intracellular signal transduction	19_GO:0048519 negative regulation of biological process	-3.64468	2.92456	4.42161	28160	531	272	15	5.51471	1.38407	972|4067|5341|5777|5788|6772|9938|11006|11314|26191|29108|54209|114548|197358|374403	CD74|LYN|PLEK|PTPN6|PTPRC|STAT1|ARHGAP25|LILRB4|CD300A|PTPN22|PYCARD|TREM2|NLRP3|NLRC3|TBC1D10C	-2.19422	0	27	0	0	-12.05	24.1569
1	-3.52016	GO:0042578	M1	1	0	GO Molecular Functions	21	phosphoric ester hydrolase activity		-3.52016	3.3307	4.47513	28160	373	272	12	4.41176	1.24516	1230|1234|3635|3932|5777|5778|5788|6352|25939|26191|27143|79705	CCR1|CCR5|INPP5D|LCK|PTPN6|PTPN7|PTPRC|CCL5|SAMHD1|PTPN22|PALD1|LRRK1	-2.08785	0	27	0	0	-12.05	24.1569
1	-3.49985	GO:0043409	M1	1	0	GO Biological Processes	19	negative regulation of MAPK cascade	19_GO:0048519 negative regulation of biological process	-3.49985	4.73277	4.89184	28160	175	272	8	2.94118	1.02446	4067|5777|5788|11006|11314|26191|54209|374403	LYN|PTPN6|PTPRC|LILRB4|CD300A|PTPN22|TREM2|TBC1D10C	-2.07066	0	27	0	0	-12.05	24.1569
1	-3.40184	GO:0043405	M1	1	0	GO Biological Processes	19	regulation of MAP kinase activity	19_GO:0050789 regulation of biological process	-3.40184	4.57589	4.76641	28160	181	272	8	2.94118	1.02446	4067|5294|5777|6850|11314|23533|26191|64127	LYN|PIK3CG|PTPN6|SYK|CD300A|PIK3R5|PTPN22|NOD2	-1.97935	0	27	0	0	-12.05	24.1569
1	-3.02983	GO:0071900	M1	1	0	GO Biological Processes	19	regulation of protein serine/threonine kinase activity	19_GO:0050789 regulation of biological process	-3.02983	3.11154	4.01558	28160	366	272	11	4.04412	1.19444	1050|1436|4067|5294|5777|6850|11314|23533|26191|29108|64127	CEBPA|CSF1R|LYN|PIK3CG|PTPN6|SYK|CD300A|PIK3R5|PTPN22|PYCARD|NOD2	-1.63216	0	27	0	0	-12.05	24.1569
1	-2.95079	GO:0071901	M1	1	0	GO Biological Processes	19	negative regulation of protein serine/threonine kinase activity	19_GO:0048519 negative regulation of biological process	-2.95079	5.17647	4.52789	28160	120	272	6	2.20588	0.89056	1050|4067|5777|11314|26191|29108	CEBPA|LYN|PTPN6|CD300A|PTPN22|PYCARD	-1.55697	0	27	0	0	-12.05	24.1569
1	-2.94024	GO:0006469	M1	1	0	GO Biological Processes	19	negative regulation of protein kinase activity	19_GO:0048519 negative regulation of biological process	-2.94024	3.88843	4.17896	28160	213	272	8	2.94118	1.02446	1050|4067|5777|5788|11006|11314|26191|29108	CEBPA|LYN|PTPN6|PTPRC|LILRB4|CD300A|PTPN22|PYCARD	-1.54784	0	27	0	0	-12.05	24.1569
1	-2.8849	GO:0045936	M1	1	0	GO Biological Processes	19	negative regulation of phosphate metabolic process	19_GO:0048519 negative regulation of biological process	-2.8849	2.81713	3.7984	28160	441	272	12	4.41176	1.24516	1050|3071|4067|5341|5777|5788|11006|11314|26191|29108|54625|79705	CEBPA|NCKAP1L|LYN|PLEK|PTPN6|PTPRC|LILRB4|CD300A|PTPN22|PYCARD|PARP14|LRRK1	-1.49865	0	27	0	0	-12.05	24.1569
1	-2.8766	GO:0010563	M1	1	0	GO Biological Processes	19	negative regulation of phosphorus metabolic process	19_GO:0048519 negative regulation of biological process	-2.8766	2.81075	3.78943	28160	442	272	12	4.41176	1.24516	1050|3071|4067|5341|5777|5788|11006|11314|26191|29108|54625|79705	CEBPA|NCKAP1L|LYN|PLEK|PTPN6|PTPRC|LILRB4|CD300A|PTPN22|PYCARD|PARP14|LRRK1	-1.4913	0	27	0	0	-12.05	24.1569
1	-2.77647	GO:0004721	M1	1	0	GO Molecular Functions	21	phosphoprotein phosphatase activity		-2.77647	4.11765	4.09744	28160	176	272	7	2.57353	0.960105	3932|5777|5778|5788|26191|27143|79705	LCK|PTPN6|PTPN7|PTPRC|PTPN22|PALD1|LRRK1	-1.39815	0	27	0	0	-12.05	24.1569
1	-2.6963	GO:0001933	M1	1	0	GO Biological Processes	19	negative regulation of protein phosphorylation	19_GO:0048519 negative regulation of biological process	-2.6963	3.00958	3.70357	28160	344	272	10	3.67647	1.14103	1050|4067|5777|5788|11006|11314|26191|29108|54625|79705	CEBPA|LYN|PTPN6|PTPRC|LILRB4|CD300A|PTPN22|PYCARD|PARP14|LRRK1	-1.32711	0	27	0	0	-12.05	24.1569
1	-2.66023	GO:0033673	M1	1	0	GO Biological Processes	19	negative regulation of kinase activity	19_GO:0048519 negative regulation of biological process	-2.66023	3.50947	3.82326	28160	236	272	8	2.94118	1.02446	1050|4067|5777|5788|11006|11314|26191|29108	CEBPA|LYN|PTPN6|PTPRC|LILRB4|CD300A|PTPN22|PYCARD	-1.29374	0	27	0	0	-12.05	24.1569
1	-2.59275	GO:0043407	M1	1	0	GO Biological Processes	19	negative regulation of MAP kinase activity	19_GO:0048519 negative regulation of biological process	-2.59275	7.01894	4.57056	28160	59	272	4	1.47059	0.729868	4067|5777|11314|26191	LYN|PTPN6|CD300A|PTPN22	-1.23427	0	27	0	0	-12.05	24.1569
1	-2.50147	GO:0035335	M1	1	0	GO Biological Processes	19	peptidyl-tyrosine dephosphorylation	19_GO:0008152 metabolic process	-2.50147	5.07497	4.07175	28160	102	272	5	1.83824	0.814493	5777|5778|5788|26191|27143	PTPN6|PTPN7|PTPRC|PTPN22|PALD1	-1.15345	0	27	0	0	-12.05	24.1569
1	-2.4652	GO:0004725	M1	1	0	GO Molecular Functions	21	protein tyrosine phosphatase activity		-2.4652	4.97738	4.01314	28160	104	272	5	1.83824	0.814493	5777|5778|5788|26191|27143	PTPN6|PTPN7|PTPRC|PTPN22|PALD1	-1.11999	0	27	0	0	-12.05	24.1569
1	-2.34925	GO:0042326	M1	1	0	GO Biological Processes	19	negative regulation of phosphorylation	19_GO:0048519 negative regulation of biological process	-2.34925	2.68908	3.29562	28160	385	272	10	3.67647	1.14103	1050|4067|5777|5788|11006|11314|26191|29108|54625|79705	CEBPA|LYN|PTPN6|PTPRC|LILRB4|CD300A|PTPN22|PYCARD|PARP14|LRRK1	-1.01395	0	27	0	0	-12.05	24.1569
1	-2.34769	GO:0043086	M1	1	0	GO Biological Processes	19	negative regulation of catalytic activity	19_GO:0065007 biological regulation	-2.34769	2.09946	3.09354	28160	789	272	16	5.88235	1.42668	710|1050|1475|3001|3071|4067|5777|5788|8530|11006|11314|26191|29108|51291|53829|729230	SERPING1|CEBPA|CSTA|GZMA|NCKAP1L|LYN|PTPN6|PTPRC|CST7|LILRB4|CD300A|PTPN22|PYCARD|GMIP|P2RY13|CCR2	-1.01281	0	27	0	0	-12.05	24.1569
1	-2.3258	GO:0051348	M1	1	0	GO Biological Processes	19	negative regulation of transferase activity	19_GO:0065007 biological regulation	-2.3258	3.09043	3.39584	28160	268	272	8	2.94118	1.02446	1050|4067|5777|5788|11006|11314|26191|29108	CEBPA|LYN|PTPN6|PTPRC|LILRB4|CD300A|PTPN22|PYCARD	-0.993002	0	27	0	0	-12.05	24.1569
1	-2.21413	GO:0016791	M1	1	0	GO Molecular Functions	21	phosphatase activity		-2.21413	2.95798	3.25182	28160	280	272	8	2.94118	1.02446	3635|3932|5777|5778|5788|26191|27143|79705	INPP5D|LCK|PTPN6|PTPN7|PTPRC|PTPN22|PALD1|LRRK1	-0.891192	0	27	0	0	-12.05	24.1569
1	-11.7802	GO:0045730	M1	1	0	GO Biological Processes	19	respiratory burst	19_GO:0008152 metabolic process	-11.7802	27.9809	16.2185	28160	37	272	10	3.67647	1.14103	1043|1536|3055|4689|5293|5294|5880|54209|56833|64581	CD52|CYBB|HCK|NCF4|PIK3CD|PIK3CG|RAC2|TREM2|SLAMF8|CLEC7A	-9.71163	0	28	1	1	-11.7802	34.5098
1	-6.64809	GO:0002679	M1	1	0	GO Biological Processes	19	respiratory burst involved in defense response	19_GO:0002376 immune system process	-6.64809	34.5098	12.8204	28160	15	272	5	1.83824	0.814493	3055|5293|5294|54209|56833	HCK|PIK3CD|PIK3CG|TREM2|SLAMF8	-4.90148	0	28	0	0	-11.7802	34.5098
1	-3.26103	GO:0060263	M1	1	0	GO Biological Processes	19	regulation of respiratory burst	19_GO:0050789 regulation of biological process	-3.26103	18.2699	7.03418	28160	17	272	3	1.10294	0.633262	5880|56833|64581	RAC2|SLAMF8|CLEC7A	-1.84914	0	28	0	0	-11.7802	34.5098
1	-11.6513	GO:0046633	M1	1	0	GO Biological Processes	19	alpha-beta T cell proliferation	19_GO:0002376 immune system process	-11.6513	27.2446	15.9879	28160	38	272	10	3.67647	1.14103	916|1794|3659|3965|5788|6850|10148|26191|64115|729230	CD3E|DOCK2|IRF1|LGALS9|PTPRC|SYK|EBI3|PTPN22|VSIR|CCR2	-9.5927	0	29	1	1	-11.6513	38.8235
1	-10.4395	GO:0046640	M1	1	0	GO Biological Processes	19	regulation of alpha-beta T cell proliferation	19_GO:0002376 immune system process	-10.4395	26.6218	14.979	28160	35	272	9	3.30882	1.08454	916|3659|3965|5788|6850|10148|26191|64115|729230	CD3E|IRF1|LGALS9|PTPRC|SYK|EBI3|PTPN22|VSIR|CCR2	-8.45124	0	29	0	0	-11.6513	38.8235
1	-9.12367	GO:0046641	M1	1	0	GO Biological Processes	19	positive regulation of alpha-beta T cell proliferation	19_GO:0022610 biological adhesion	-9.12367	34.5098	15.1709	28160	21	272	7	2.57353	0.960105	916|3965|5788|6850|10148|26191|729230	CD3E|LGALS9|PTPRC|SYK|EBI3|PTPN22|CCR2	-7.20792	0	29	0	0	-11.6513	38.8235
1	-4.31736	GO:0035740	M1	1	0	GO Biological Processes	19	CD8-positive, alpha-beta T cell proliferation	19_GO:0002376 immune system process	-4.31736	38.8235	10.5666	28160	8	272	3	1.10294	0.633262	3659|26191|64115	IRF1|PTPN22|VSIR	-2.79796	0	29	0	0	-11.6513	38.8235
1	-4.31736	GO:2000564	M1	1	0	GO Biological Processes	19	regulation of CD8-positive, alpha-beta T cell proliferation	19_GO:0002376 immune system process	-4.31736	38.8235	10.5666	28160	8	272	3	1.10294	0.633262	3659|26191|64115	IRF1|PTPN22|VSIR	-2.79796	0	29	0	0	-11.6513	38.8235
1	-11.6501	GO:0030139	M1	1	0	GO Cellular Components	20	endocytic vesicle		-11.6501	6.77871	10.5239	28160	336	272	22	8.08824	1.65321	915|920|972|1520|1536|3115|3122|4067|4481|4689|5880|6850|6890|6891|7096|7097|9830|11151|30011|51284|64127|219972	CD3D|CD4|CD74|CTSS|CYBB|HLA-DPB1|HLA-DRA|LYN|MSR1|NCF4|RAC2|SYK|TAP1|TAP2|TLR1|TLR2|TRIM14|CORO1A|SH3KBP1|TLR7|NOD2|MPEG1	-9.5927	0	30	1	1	-11.6501	10.5796
1	-10.1408	GO:0045335	M1	1	0	GO Cellular Components	20	phagocytic vesicle		-10.1408	10.5796	11.1004	28160	137	272	14	5.14706	1.33974	1520|1536|4689|5880|6850|6890|6891|7096|7097|9830|11151|51284|64127|219972	CTSS|CYBB|NCF4|RAC2|SYK|TAP1|TAP2|TLR1|TLR2|TRIM14|CORO1A|TLR7|NOD2|MPEG1	-8.1691	0	30	0	0	-11.6501	10.5796
1	-8.17706	GO:0030666	M1	1	0	GO Cellular Components	20	endocytic vesicle membrane		-8.17706	7.50991	8.9622	28160	193	272	14	5.14706	1.33974	915|920|972|1536|3115|3122|4067|4481|5880|6890|6891|7096|7097|11151	CD3D|CD4|CD74|CYBB|HLA-DPB1|HLA-DRA|LYN|MSR1|RAC2|TAP1|TAP2|TLR1|TLR2|CORO1A	-6.3179	0	30	0	0	-11.6501	10.5796
1	-5.04618	GO:0030670	M1	1	0	GO Cellular Components	20	phagocytic vesicle membrane		-5.04618	9.5356	7.35861	28160	76	272	7	2.57353	0.960105	1536|5880|6890|6891|7096|7097|11151	CYBB|RAC2|TAP1|TAP2|TLR1|TLR2|CORO1A	-3.45166	0	30	0	0	-11.6501	10.5796
1	-11.6266	GO:0043235	M1	1	0	GO Cellular Components	20	receptor complex		-11.6266	5.28411	9.82369	28160	529	272	27	9.92647	1.81306	915|916|919|920|925|926|929|972|1436|1438|3560|3561|3594|3676|3683|3689|4067|5777|6850|7096|7097|7133|10148|10154|50852|51284|131450	CD3D|CD3E|CD247|CD4|CD8A|CD8B|CD14|CD74|CSF1R|CSF2RA|IL2RB|IL2RG|IL12RB1|ITGA4|ITGAL|ITGB2|LYN|PTPN6|SYK|TLR1|TLR2|TNFRSF1B|EBI3|PLXNC1|TRAT1|TLR7|CD200R1	-9.5716	0	31	1	1	-11.6266	46.0131
1	-9.70038	GO:0098797	M1	1	0	GO Cellular Components	20	plasma membrane protein complex		-9.70038	4.19511	8.39824	28160	691	272	28	10.2941	1.84256	915|916|919|920|925|926|972|1004|1536|2207|3108|3109|3111|3115|3122|3560|3594|3676|3683|3689|4067|4689|5777|6850|7096|7097|50852|59345	CD3D|CD3E|CD247|CD4|CD8A|CD8B|CD74|CDH6|CYBB|FCER1G|HLA-DMA|HLA-DMB|HLA-DOA|HLA-DPB1|HLA-DRA|IL2RB|IL12RB1|ITGA4|ITGAL|ITGB2|LYN|NCF4|PTPN6|SYK|TLR1|TLR2|TRAT1|GNB4	-7.74987	0	31	0	0	-11.6266	46.0131
1	-8.04541	GO:0098802	M1	1	0	GO Cellular Components	20	plasma membrane signaling receptor complex		-8.04541	5.75163	8.25362	28160	306	272	17	6.25	1.46771	915|916|919|920|925|926|3560|3594|3676|3683|3689|4067|5777|6850|7096|7097|50852	CD3D|CD3E|CD247|CD4|CD8A|CD8B|IL2RB|IL12RB1|ITGA4|ITGAL|ITGB2|LYN|PTPN6|SYK|TLR1|TLR2|TRAT1	-6.19865	0	31	0	0	-11.6266	46.0131
1	-5.986	GO:0042105	M1	1	0	GO Cellular Components	20	alpha-beta T cell receptor complex		-5.986	46.0131	13.3382	28160	9	272	4	1.47059	0.729868	915|916|919|5777	CD3D|CD3E|CD247|PTPN6	-4.30341	0	31	0	0	-11.6266	46.0131
1	-4.83587	GO:0042101	M1	1	0	GO Cellular Components	20	T cell receptor complex		-4.83587	6.29571	6.37921	28160	148	272	9	3.30882	1.08454	915|916|919|920|925|926|5777|6850|50852	CD3D|CD3E|CD247|CD4|CD8A|CD8B|PTPN6|SYK|TRAT1	-3.25993	0	31	0	0	-11.6266	46.0131
1	-11.3967	GO:0030667	M1	1	0	GO Cellular Components	20	secretory granule membrane		-11.3967	6.99073	10.4916	28160	311	272	21	7.72059	1.61843	719|929|945|963|976|1536|2207|3071|3683|3689|3903|5724|5788|6402|7097|7133|7305|10288|11314|160364|374403	C3AR1|CD14|CD33|CD53|ADGRE5|CYBB|FCER1G|NCKAP1L|ITGAL|ITGB2|LAIR1|PTAFR|PTPRC|SELL|TLR2|TNFRSF1B|TYROBP|LILRB2|CD300A|CLEC12A|TBC1D10C	-9.34985	0	32	1	1	-11.3967	14.1821
1	-9.09715	GO:0070820	M1	1	0	GO Cellular Components	20	tertiary granule		-9.09715	8.83788	9.94161	28160	164	272	14	5.14706	1.33974	945|963|1520|1536|2207|3071|3689|3903|5724|5777|10288|11314|160364|374403	CD33|CD53|CTSS|CYBB|FCER1G|NCKAP1L|ITGB2|LAIR1|PTAFR|PTPN6|LILRB2|CD300A|CLEC12A|TBC1D10C	-7.18771	0	32	0	0	-11.3967	14.1821
1	-8.66152	GO:0070821	M1	1	0	GO Cellular Components	20	tertiary granule membrane		-8.66152	14.1821	11.1373	28160	73	272	10	3.67647	1.14103	945|963|1536|2207|3689|3903|5724|10288|11314|160364	CD33|CD53|CYBB|FCER1G|ITGB2|LAIR1|PTAFR|LILRB2|CD300A|CLEC12A	-6.76597	0	32	0	0	-11.3967	14.1821
1	-6.59893	GO:0035579	M1	1	0	GO Cellular Components	20	specific granule membrane		-6.59893	10.2392	8.71816	28160	91	272	9	3.30882	1.08454	719|945|963|1536|3683|3689|3903|7133|160364	C3AR1|CD33|CD53|CYBB|ITGAL|ITGB2|LAIR1|TNFRSF1B|CLEC12A	-4.85661	0	32	0	0	-11.3967	14.1821
1	-6.31339	GO:0042581	M1	1	0	GO Cellular Components	20	specific granule		-6.31339	7.11765	7.6639	28160	160	272	11	4.04412	1.19444	719|945|963|1536|1794|3683|3689|3903|5777|7133|160364	C3AR1|CD33|CD53|CYBB|DOCK2|ITGAL|ITGB2|LAIR1|PTPN6|TNFRSF1B|CLEC12A	-4.60493	0	32	0	0	-11.3967	14.1821
1	-11.3232	GO:0033627	M1	1	0	GO Biological Processes	19	cell adhesion mediated by integrin	19_GO:0022610 biological adhesion	-11.3232	17.2549	13.6388	28160	72	272	12	4.41176	1.24516	916|3071|3676|3689|4067|5294|5777|6352|6850|9404|64805|83706	CD3E|NCKAP1L|ITGA4|ITGB2|LYN|PIK3CG|PTPN6|CCL5|SYK|LPXN|P2RY12|FERMT3	-9.283	0	33	1	1	-11.3232	51.7647
1	-10.5471	GO:0033628	M1	1	0	GO Biological Processes	19	regulation of cell adhesion mediated by integrin	19_GO:0022610 biological adhesion	-10.5471	21.5686	14.0852	28160	48	272	10	3.67647	1.14103	916|3071|4067|5294|5777|6352|6850|9404|64805|83706	CD3E|NCKAP1L|LYN|PIK3CG|PTPN6|CCL5|SYK|LPXN|P2RY12|FERMT3	-8.55696	0	33	0	0	-11.3232	51.7647
1	-8.27347	GO:0009611	M1	1	0	GO Biological Processes	19	response to wounding	19_GO:0050896 response to stimulus	-8.27347	4.31373	7.76521	28160	552	272	23	8.45588	1.68698	199|710|1230|1524|2207|3717|3932|3936|4067|5294|5341|5777|6850|7305|7409|22846|54209|64581|64805|83706|89790|120425|729230	AIF1|SERPING1|CCR1|CX3CR1|FCER1G|JAK2|LCK|LCP1|LYN|PIK3CG|PLEK|PTPN6|SYK|TYROBP|VAV1|VASH1|TREM2|CLEC7A|P2RY12|FERMT3|SIGLEC10|JAML|CCR2	-6.403	0	33	0	0	-11.3232	51.7647
1	-7.58777	GO:0038093	M1	1	0	GO Biological Processes	19	Fc receptor signaling pathway	19_GO:0002376 immune system process	-7.58777	16.5647	10.8788	28160	50	272	8	2.94118	1.02446	695|2207|3055|4067|5788|6850|7409|131450	BTK|FCER1G|HCK|LYN|PTPRC|SYK|VAV1|CD200R1	-5.77869	0	33	0	0	-11.3232	51.7647
1	-7.44383	GO:0030168	M1	1	0	GO Biological Processes	19	platelet activation	19_GO:0032501 multicellular organismal process	-7.44383	9.18406	9.01999	28160	124	272	11	4.04412	1.19444	2207|3717|3932|4067|5294|5341|5777|6850|7409|64805|83706	FCER1G|JAK2|LCK|LYN|PIK3CG|PLEK|PTPN6|SYK|VAV1|P2RY12|FERMT3	-5.65063	0	33	0	0	-11.3232	51.7647
1	-7.43267	GO:0033630	M1	1	0	GO Biological Processes	19	positive regulation of cell adhesion mediated by integrin	19_GO:0022610 biological adhesion	-7.43267	29.5798	12.939	28160	21	272	6	2.20588	0.89056	916|3071|5777|6352|6850|64805	CD3E|NCKAP1L|PTPN6|CCL5|SYK|P2RY12	-5.64186	0	33	0	0	-11.3232	51.7647
1	-6.98673	GO:0042169	M1	1	0	GO Molecular Functions	21	SH2 domain binding		-6.98673	18.1176	10.6992	28160	40	272	7	2.57353	0.960105	3717|3932|5777|6850|7462|10859|89790	JAK2|LCK|PTPN6|SYK|LAT2|LILRB1|SIGLEC10	-5.21574	0	33	0	0	-11.3232	51.7647
1	-6.6158	GO:0038094	M1	1	0	GO Biological Processes	19	Fc-gamma receptor signaling pathway	19_GO:0002376 immune system process	-6.6158	22.1849	11.0762	28160	28	272	6	2.20588	0.89056	2207|3055|4067|5788|6850|7409	FCER1G|HCK|LYN|PTPRC|SYK|VAV1	-4.87134	0	33	0	0	-11.3232	51.7647
1	-6.59893	GO:0034109	M1	1	0	GO Biological Processes	19	homotypic cell-cell adhesion	19_GO:0022610 biological adhesion	-6.59893	10.2392	8.71816	28160	91	272	9	3.30882	1.08454	3717|4067|5294|5341|5777|6352|6850|64805|83706	JAK2|LYN|PIK3CG|PLEK|PTPN6|CCL5|SYK|P2RY12|FERMT3	-4.85661	0	33	0	0	-11.3232	51.7647
1	-6.51407	GO:0070527	M1	1	0	GO Biological Processes	19	platelet aggregation	19_GO:0022610 biological adhesion	-6.51407	12.1799	9.11563	28160	68	272	8	2.94118	1.02446	3717|4067|5294|5341|5777|6850|64805|83706	JAK2|LYN|PIK3CG|PLEK|PTPN6|SYK|P2RY12|FERMT3	-4.78125	0	33	0	0	-11.3232	51.7647
1	-6.16506	GO:0002431	M1	1	0	GO Biological Processes	19	Fc receptor mediated stimulatory signaling pathway	19_GO:0002376 immune system process	-6.16506	18.8235	10.1175	28160	33	272	6	2.20588	0.89056	2207|3055|4067|5788|6850|7409	FCER1G|HCK|LYN|PTPRC|SYK|VAV1	-4.46829	0	33	0	0	-11.3232	51.7647
1	-5.80365	GO:0007596	M1	1	0	GO Biological Processes	19	blood coagulation	19_GO:0032501 multicellular organismal process	-5.80365	5.69887	6.87823	28160	218	272	12	4.41176	1.24516	710|2207|3717|3932|4067|5294|5341|5777|6850|7409|64805|83706	SERPING1|FCER1G|JAK2|LCK|LYN|PIK3CG|PLEK|PTPN6|SYK|VAV1|P2RY12|FERMT3	-4.13298	0	33	0	0	-11.3232	51.7647
1	-5.70091	GO:0007599	M1	1	0	GO Biological Processes	19	hemostasis	19_GO:0065007 biological regulation	-5.70091	5.57109	6.7681	28160	223	272	12	4.41176	1.24516	710|2207|3717|3932|4067|5294|5341|5777|6850|7409|64805|83706	SERPING1|FCER1G|JAK2|LCK|LYN|PIK3CG|PLEK|PTPN6|SYK|VAV1|P2RY12|FERMT3	-4.03742	0	33	0	0	-11.3232	51.7647
1	-5.70091	GO:0050817	M1	1	0	GO Biological Processes	19	coagulation	19_GO:0032501 multicellular organismal process	-5.70091	5.57109	6.7681	28160	223	272	12	4.41176	1.24516	710|2207|3717|3932|4067|5294|5341|5777|6850|7409|64805|83706	SERPING1|FCER1G|JAK2|LCK|LYN|PIK3CG|PLEK|PTPN6|SYK|VAV1|P2RY12|FERMT3	-4.03742	0	33	0	0	-11.3232	51.7647
1	-5.52814	GO:0038095	M1	1	0	GO Biological Processes	19	Fc-epsilon receptor signaling pathway	19_GO:0002376 immune system process	-5.52814	21.5686	9.95552	28160	24	272	5	1.83824	0.814493	695|2207|4067|6850|7409	BTK|FCER1G|LYN|SYK|VAV1	-3.87952	0	33	0	0	-11.3232	51.7647
1	-5.28353	GO:0004715	M1	1	0	GO Molecular Functions	21	non-membrane spanning protein tyrosine kinase activity		-5.28353	13.5038	8.38195	28160	46	272	6	2.20588	0.89056	695|3055|3717|3932|4067|6850	BTK|HCK|JAK2|LCK|LYN|SYK	-3.66159	0	33	0	0	-11.3232	51.7647
1	-5.25983	GO:0002433	M1	1	0	GO Biological Processes	19	immune response-regulating cell surface receptor signaling pathway involved in phagocytosis	19_GO:0002376 immune system process	-5.25983	19.1721	9.32961	28160	27	272	5	1.83824	0.814493	3055|4067|5788|6850|7409	HCK|LYN|PTPRC|SYK|VAV1	-3.64192	0	33	0	0	-11.3232	51.7647
1	-5.25983	GO:0038096	M1	1	0	GO Biological Processes	19	Fc-gamma receptor signaling pathway involved in phagocytosis	19_GO:0002376 immune system process	-5.25983	19.1721	9.32961	28160	27	272	5	1.83824	0.814493	3055|4067|5788|6850|7409	HCK|LYN|PTPRC|SYK|VAV1	-3.64192	0	33	0	0	-11.3232	51.7647
1	-5.18346	GO:0009898	M1	1	0	GO Cellular Components	20	cytoplasmic side of plasma membrane		-5.18346	6.08997	6.57389	28160	170	272	10	3.67647	1.14103	914|3055|3932|4067|5778|5788|6850|11006|26191|59345	CD2|HCK|LCK|LYN|PTPN7|PTPRC|SYK|LILRB4|PTPN22|GNB4	-3.57112	0	33	0	0	-11.3232	51.7647
1	-4.75828	GO:0140031	M1	1	0	GO Molecular Functions	21	phosphorylation-dependent protein binding		-4.75828	51.7647	12.2815	28160	6	272	3	1.10294	0.633262	4067|5777|7409	LYN|PTPN6|VAV1	-3.19099	0	33	0	0	-11.3232	51.7647
1	-4.73516	GO:0042060	M1	1	0	GO Biological Processes	19	wound healing	19_GO:0050896 response to stimulus	-4.73516	3.6626	5.4557	28160	424	272	15	5.51471	1.38407	710|2207|3717|3932|3936|4067|5294|5341|5777|6850|7409|64581|64805|83706|120425	SERPING1|FCER1G|JAK2|LCK|LCP1|LYN|PIK3CG|PLEK|PTPN6|SYK|VAV1|CLEC7A|P2RY12|FERMT3|JAML	-3.17212	0	33	0	0	-11.3232	51.7647
1	-4.66383	GO:0098562	M1	1	0	GO Cellular Components	20	cytoplasmic side of membrane		-4.66383	5.3092	5.96336	28160	195	272	10	3.67647	1.14103	914|3055|3932|4067|5778|5788|6850|11006|26191|59345	CD2|HCK|LCK|LYN|PTPN7|PTPRC|SYK|LILRB4|PTPN22|GNB4	-3.10571	0	33	0	0	-11.3232	51.7647
1	-4.39317	GO:0010543	M1	1	0	GO Biological Processes	19	regulation of platelet activation	19_GO:0032501 multicellular organismal process	-4.39317	12.9412	7.46369	28160	40	272	5	1.83824	0.814493	2207|3717|4067|5341|6850	FCER1G|JAK2|LYN|PLEK|SYK	-2.86408	0	33	0	0	-11.3232	51.7647
1	-4.18925	GO:0001784	M1	1	0	GO Molecular Functions	21	phosphotyrosine residue binding		-4.18925	11.7647	7.05726	28160	44	272	5	1.83824	0.814493	3055|3932|5777|6850|7409	HCK|LCK|PTPN6|SYK|VAV1	-2.68057	0	33	0	0	-11.3232	51.7647
1	-4.14439	GO:0002576	M1	1	0	GO Biological Processes	19	platelet degranulation	19_GO:0051179 localization	-4.14439	34.5098	9.92957	28160	9	272	3	1.10294	0.633262	4067|5341|6850	LYN|PLEK|SYK	-2.64495	0	33	0	0	-11.3232	51.7647
1	-4.00881	GO:0050878	M1	1	0	GO Biological Processes	19	regulation of body fluid levels	19_GO:0065007 biological regulation	-4.00881	3.52325	4.90373	28160	382	272	13	4.77941	1.29351	710|2207|3717|3932|4067|4939|5294|5341|5777|6850|7409|64805|83706	SERPING1|FCER1G|JAK2|LCK|LYN|OAS2|PIK3CG|PLEK|PTPN6|SYK|VAV1|P2RY12|FERMT3	-2.51962	0	33	0	0	-11.3232	51.7647
1	-3.68401	GO:0045309	M1	1	0	GO Molecular Functions	21	protein phosphorylated amino acid binding		-3.68401	9.2437	6.09841	28160	56	272	5	1.83824	0.814493	3055|3932|5777|6850|7409	HCK|LCK|PTPN6|SYK|VAV1	-2.23082	0	33	0	0	-11.3232	51.7647
1	-3.66816	GO:0051219	M1	1	0	GO Molecular Functions	21	phosphoprotein binding		-3.66816	7.05882	5.62183	28160	88	272	6	2.20588	0.89056	3055|3932|4067|5777|6850|7409	HCK|LCK|LYN|PTPN6|SYK|VAV1	-2.21552	0	33	0	0	-11.3232	51.7647
1	-3.61601	GO:0004714	M1	1	0	GO Molecular Functions	21	transmembrane receptor protein tyrosine kinase activity		-3.61601	5.70635	5.24971	28160	127	272	7	2.57353	0.960105	695|1436|3055|3717|3932|4067|6850	BTK|CSF1R|HCK|JAK2|LCK|LYN|SYK	-2.17097	0	33	0	0	-11.3232	51.7647
1	-3.55372	GO:0034110	M1	1	0	GO Biological Processes	19	regulation of homotypic cell-cell adhesion	19_GO:0022610 biological adhesion	-3.55372	12.549	6.55579	28160	33	272	4	1.47059	0.729868	3717|4067|6352|6850	JAK2|LYN|CCL5|SYK	-2.11456	0	33	0	0	-11.3232	51.7647
1	-3.34654	GO:0007169	M1	1	0	GO Biological Processes	19	transmembrane receptor protein tyrosine kinase signaling pathway	19_GO:0023052 signaling	-3.34654	2.6335	4.09183	28160	629	272	16	5.88235	1.42668	356|916|920|925|926|1436|3055|3717|3932|3937|4067|5293|5579|6850|7409|50852	FASLG|CD3E|CD4|CD8A|CD8B|CSF1R|HCK|JAK2|LCK|LCP2|LYN|PIK3CD|PRKCB|SYK|VAV1|TRAT1	-1.92558	0	33	0	0	-11.3232	51.7647
1	-3.34028	GO:0004713	M1	1	0	GO Molecular Functions	21	protein tyrosine kinase activity		-3.34028	5.13976	4.86679	28160	141	272	7	2.57353	0.960105	695|1436|3055|3717|3932|4067|6850	BTK|CSF1R|HCK|JAK2|LCK|LYN|SYK	-1.92287	0	33	0	0	-11.3232	51.7647
1	-3.24974	GO:0019199	M1	1	0	GO Molecular Functions	21	transmembrane receptor protein kinase activity		-3.24974	4.96374	4.74218	28160	146	272	7	2.57353	0.960105	695|1436|3055|3717|3932|4067|6850	BTK|CSF1R|HCK|JAK2|LCK|LYN|SYK	-1.83884	0	33	0	0	-11.3232	51.7647
1	-3.06337	GO:0019898	M1	1	0	GO Cellular Components	20	extrinsic component of membrane		-3.06337	3.37229	4.12749	28160	307	272	10	3.67647	1.14103	1004|3055|3932|4067|5293|5294|6850|23533|54491|59345	CDH6|HCK|LCK|LYN|PIK3CD|PIK3CG|SYK|PIK3R5|OTULINL|GNB4	-1.66328	0	33	0	0	-11.3232	51.7647
1	-3.01637	GO:0140029	M1	1	0	GO Biological Processes	19	exocytic process	19_GO:0051179 localization	-3.01637	6.6365	4.92297	28160	78	272	5	1.83824	0.814493	695|4067|5341|6850|8676	BTK|LYN|PLEK|SYK|STX11	-1.61918	0	33	0	0	-11.3232	51.7647
1	-2.79537	GO:0004672	M1	1	0	GO Molecular Functions	21	protein kinase activity		-2.79537	2.50763	3.61685	28160	578	272	14	5.14706	1.33974	695|1436|3055|3717|3932|4067|4261|5294|5579|6352|6850|11184|55589|79705	BTK|CSF1R|HCK|JAK2|LCK|LYN|CIITA|PIK3CG|PRKCB|CCL5|SYK|MAP4K1|BMP2K|LRRK1	-1.41658	0	33	0	0	-11.3232	51.7647
1	-2.76537	GO:0046777	M1	1	0	GO Biological Processes	19	protein autophosphorylation	19_GO:0008152 metabolic process	-2.76537	3.64861	3.95692	28160	227	272	8	2.94118	1.02446	695|1436|3055|3717|4067|5788|6850|11184	BTK|CSF1R|HCK|JAK2|LYN|PTPRC|SYK|MAP4K1	-1.38797	0	33	0	0	-11.3232	51.7647
1	-2.7566	GO:0090330	M1	1	0	GO Biological Processes	19	regulation of platelet aggregation	19_GO:0022610 biological adhesion	-2.7566	12.4235	5.64328	28160	25	272	3	1.10294	0.633262	3717|4067|6850	JAK2|LYN|SYK	-1.38149	0	33	0	0	-11.3232	51.7647
1	-2.53034	GO:0016773	M1	1	0	GO Molecular Functions	21	phosphotransferase activity, alcohol group as acceptor		-2.53034	2.26376	3.30941	28160	686	272	15	5.51471	1.38407	695|1436|3055|3717|3932|4067|4261|5293|5294|5579|6352|6850|11184|55589|79705	BTK|CSF1R|HCK|JAK2|LCK|LYN|CIITA|PIK3CD|PIK3CG|PRKCB|CCL5|SYK|MAP4K1|BMP2K|LRRK1	-1.17843	0	33	0	0	-11.3232	51.7647
1	-2.51992	GO:0031234	M1	1	0	GO Cellular Components	20	extrinsic component of cytoplasmic side of plasma membrane		-2.51992	5.12522	4.10162	28160	101	272	5	1.83824	0.814493	3055|3932|4067|6850|59345	HCK|LCK|LYN|SYK|GNB4	-1.16931	0	33	0	0	-11.3232	51.7647
1	-2.19996	GO:0016301	M1	1	0	GO Molecular Functions	21	kinase activity		-2.19996	2.08169	2.95713	28160	746	272	15	5.51471	1.38407	695|1436|3055|3717|3932|4067|4261|5293|5294|5579|6352|6850|11184|55589|79705	BTK|CSF1R|HCK|JAK2|LCK|LYN|CIITA|PIK3CD|PIK3CG|PRKCB|CCL5|SYK|MAP4K1|BMP2K|LRRK1	-0.878923	0	33	0	0	-11.3232	51.7647
1	-2.17536	GO:0019897	M1	1	0	GO Cellular Components	20	extrinsic component of plasma membrane		-2.17536	3.61149	3.39275	28160	172	272	6	2.20588	0.89056	1004|3055|3932|4067|6850|59345	CDH6|HCK|LCK|LYN|SYK|GNB4	-0.85768	0	33	0	0	-11.3232	51.7647
1	-11.1085	GO:0046629	M1	1	0	GO Biological Processes	19	gamma-delta T cell activation	19_GO:0002376 immune system process	-11.1085	41.4118	17.8544	28160	20	272	8	2.94118	1.02446	2841|3071|4277|5788|6850|10859|64127|120425	GPR18|NCKAP1L|MICB|PTPRC|SYK|LILRB1|NOD2|JAML	-9.08091	0	34	1	1	-11.1085	57.5163
1	-8.00463	GO:0046645	M1	1	0	GO Biological Processes	19	positive regulation of gamma-delta T cell activation	19_GO:0022610 biological adhesion	-8.00463	57.5163	16.7468	28160	9	272	5	1.83824	0.814493	3071|5788|6850|10859|64127	NCKAP1L|PTPRC|SYK|LILRB1|NOD2	-6.16326	0	34	0	0	-11.1085	57.5163
1	-7.44724	GO:0046643	M1	1	0	GO Biological Processes	19	regulation of gamma-delta T cell activation	19_GO:0002376 immune system process	-7.44724	47.0588	15.0891	28160	11	272	5	1.83824	0.814493	3071|5788|6850|10859|64127	NCKAP1L|PTPRC|SYK|LILRB1|NOD2	-5.65284	0	34	0	0	-11.1085	57.5163
1	-7.38093	GO:0002707	M1	1	0	GO Biological Processes	19	negative regulation of lymphocyte mediated immunity	19_GO:0002376 immune system process	-7.38093	15.6271	10.5262	28160	53	272	8	2.94118	1.02446	3071|3965|5777|5788|10225|10859|11006|64127	NCKAP1L|LGALS9|PTPN6|PTPRC|CD96|LILRB1|LILRB4|NOD2	-5.59131	0	34	0	0	-11.1085	57.5163
1	-6.05911	GO:0002823	M1	1	0	GO Biological Processes	19	negative regulation of adaptive immune response based on somatic recombination of immune receptors built from immunoglobulin superfamily domains	19_GO:0002376 immune system process	-6.05911	13.4205	9.02236	28160	54	272	7	2.57353	0.960105	3071|5777|5788|10859|11006|64127|84695	NCKAP1L|PTPN6|PTPRC|LILRB1|LILRB4|NOD2|LOXL3	-4.36807	0	34	0	0	-11.1085	57.5163
1	-5.79225	GO:0002820	M1	1	0	GO Biological Processes	19	negative regulation of adaptive immune response	19_GO:0002376 immune system process	-5.79225	12.2832	8.56801	28160	59	272	7	2.57353	0.960105	3071|5777|5788|10859|11006|64127|84695	NCKAP1L|PTPN6|PTPRC|LILRB1|LILRB4|NOD2|LOXL3	-4.12249	0	34	0	0	-11.1085	57.5163
1	-5.52814	GO:0001911	M1	1	0	GO Biological Processes	19	negative regulation of leukocyte mediated cytotoxicity	19_GO:0002376 immune system process	-5.52814	21.5686	9.95552	28160	24	272	5	1.83824	0.814493	1524|3071|3965|5788|10859	CX3CR1|NCKAP1L|LGALS9|PTPRC|LILRB1	-3.87952	0	34	0	0	-11.1085	57.5163
1	-5.34534	GO:0002710	M1	1	0	GO Biological Processes	19	negative regulation of T cell mediated immunity	19_GO:0002376 immune system process	-5.34534	19.9095	9.52654	28160	26	272	5	1.83824	0.814493	3071|5788|10859|11006|64127	NCKAP1L|PTPRC|LILRB1|LILRB4|NOD2	-3.71606	0	34	0	0	-11.1085	57.5163
1	-5.24532	GO:0042492	M1	1	0	GO Biological Processes	19	gamma-delta T cell differentiation	19_GO:0002376 immune system process	-5.24532	31.8552	10.9893	28160	13	272	4	1.47059	0.729868	2841|3071|5788|6850	GPR18|NCKAP1L|PTPRC|SYK	-3.6306	0	34	0	0	-11.1085	57.5163
1	-5.17783	GO:0031342	M1	1	0	GO Biological Processes	19	negative regulation of cell killing	19_GO:0048519 negative regulation of biological process	-5.17783	18.4874	9.14299	28160	28	272	5	1.83824	0.814493	1524|3071|3965|5788|10859	CX3CR1|NCKAP1L|LGALS9|PTPRC|LILRB1	-3.56786	0	34	0	0	-11.1085	57.5163
1	-4.51837	GO:0045588	M1	1	0	GO Biological Processes	19	positive regulation of gamma-delta T cell differentiation	19_GO:0022610 biological adhesion	-4.51837	44.3697	11.3333	28160	7	272	3	1.10294	0.633262	3071|5788|6850	NCKAP1L|PTPRC|SYK	-2.97937	0	34	0	0	-11.1085	57.5163
1	-4.14439	GO:0045586	M1	1	0	GO Biological Processes	19	regulation of gamma-delta T cell differentiation	19_GO:0002376 immune system process	-4.14439	34.5098	9.92957	28160	9	272	3	1.10294	0.633262	3071|5788|6850	NCKAP1L|PTPRC|SYK	-2.64495	0	34	0	0	-11.1085	57.5163
1	-3.9926	GO:0001915	M1	1	0	GO Biological Processes	19	negative regulation of T cell mediated cytotoxicity	19_GO:0002376 immune system process	-3.9926	31.0588	9.38895	28160	10	272	3	1.10294	0.633262	3071|5788|10859	NCKAP1L|PTPRC|LILRB1	-2.50757	0	34	0	0	-11.1085	57.5163
1	-2.05478	GO:0032620	M1	1	0	GO Biological Processes	19	interleukin-17 production	19_GO:0032501 multicellular organismal process	-2.05478	7.05882	3.97212	28160	44	272	3	1.10294	0.633262	3071|64115|64127	NCKAP1L|VSIR|NOD2	-0.747801	0	34	0	0	-11.1085	57.5163
1	-2.05478	GO:0032660	M1	1	0	GO Biological Processes	19	regulation of interleukin-17 production	19_GO:0032501 multicellular organismal process	-2.05478	7.05882	3.97212	28160	44	272	3	1.10294	0.633262	3071|64115|64127	NCKAP1L|VSIR|NOD2	-0.747801	0	34	0	0	-11.1085	57.5163
1	-10.9534	GO:0036230	M1	1	0	GO Biological Processes	19	granulocyte activation	19_GO:0002376 immune system process	-10.9534	23.5294	14.7701	28160	44	272	10	3.67647	1.14103	2207|3689|5724|6352|6850|7305|11314|57580|84106|729230	FCER1G|ITGB2|PTAFR|CCL5|SYK|TYROBP|CD300A|PREX1|PRAM1|CCR2	-8.93186	0	35	1	1	-10.9534	77.6471
1	-10.0872	GO:0042119	M1	1	0	GO Biological Processes	19	neutrophil activation	19_GO:0002376 immune system process	-10.0872	24.5201	14.3282	28160	38	272	9	3.30882	1.08454	2207|3689|5724|6352|6850|7305|11314|57580|84106	FCER1G|ITGB2|PTAFR|CCL5|SYK|TYROBP|CD300A|PREX1|PRAM1	-8.11906	0	35	0	0	-10.9534	77.6471
1	-7.57527	GO:0002283	M1	1	0	GO Biological Processes	19	neutrophil activation involved in immune response	19_GO:0002376 immune system process	-7.57527	31.0588	13.2803	28160	20	272	6	2.20588	0.89056	2207|3689|5724|6850|7305|84106	FCER1G|ITGB2|PTAFR|SYK|TYROBP|PRAM1	-5.76867	0	35	0	0	-10.9534	77.6471
1	-7.2166	GO:1902563	M1	1	0	GO Biological Processes	19	regulation of neutrophil activation	19_GO:0002376 immune system process	-7.2166	43.1373	14.4184	28160	12	272	5	1.83824	0.814493	3689|5724|6850|11314|84106	ITGB2|PTAFR|SYK|CD300A|PRAM1	-5.43523	0	35	0	0	-10.9534	77.6471
1	-6.53567	GO:0043313	M1	1	0	GO Biological Processes	19	regulation of neutrophil degranulation	19_GO:0002376 immune system process	-6.53567	59.1597	15.1982	28160	7	272	4	1.47059	0.729868	3689|5724|6850|84106	ITGB2|PTAFR|SYK|PRAM1	-4.79866	0	35	0	0	-10.9534	77.6471
1	-5.62617	GO:0002758	M1	1	0	GO Biological Processes	19	innate immune response-activating signal transduction	19_GO:0044419 biological process involved in interspecies interaction between organisms	-5.62617	22.5064	10.1901	28160	23	272	5	1.83824	0.814493	3055|4067|6850|7305|64581	HCK|LYN|SYK|TYROBP|CLEC7A	-3.96798	0	35	0	0	-10.9534	77.6471
1	-5.45101	GO:0071226	M1	1	0	GO Biological Processes	19	cellular response to molecule of fungal origin	19_GO:0044419 biological process involved in interspecies interaction between organisms	-5.45101	77.6471	15.1399	28160	4	272	3	1.10294	0.633262	695|6850|64581	BTK|SYK|CLEC7A	-3.81175	0	35	0	0	-10.9534	77.6471
1	-5.39935	GO:0042554	M1	1	0	GO Biological Processes	19	superoxide anion generation	19_GO:0008152 metabolic process	-5.39935	14.1176	8.59983	28160	44	272	6	2.20588	0.89056	1536|3689|4689|6850|7305|64581	CYBB|ITGB2|NCF4|SYK|TYROBP|CLEC7A	-3.76511	0	35	0	0	-10.9534	77.6471
1	-5.24532	GO:0043312	M1	1	0	GO Biological Processes	19	neutrophil degranulation	19_GO:0002376 immune system process	-5.24532	31.8552	10.9893	28160	13	272	4	1.47059	0.729868	3689|5724|6850|84106	ITGB2|PTAFR|SYK|PRAM1	-3.6306	0	35	0	0	-10.9534	77.6471
1	-5.12356	GO:0006801	M1	1	0	GO Biological Processes	19	superoxide metabolic process	19_GO:0008152 metabolic process	-5.12356	9.79332	7.48012	28160	74	272	7	2.57353	0.960105	1536|3689|4689|6850|7305|57580|64581	CYBB|ITGB2|NCF4|SYK|TYROBP|PREX1|CLEC7A	-3.51751	0	35	0	0	-10.9534	77.6471
1	-5.05619	GO:0002238	M1	1	0	GO Biological Processes	19	response to molecule of fungal origin	19_GO:0044419 biological process involved in interspecies interaction between organisms	-5.05619	62.1176	13.4977	28160	5	272	3	1.10294	0.633262	695|6850|64581	BTK|SYK|CLEC7A	-3.46092	0	35	0	0	-10.9534	77.6471
1	-4.63045	GO:0002223	M1	1	0	GO Biological Processes	19	stimulatory C-type lectin receptor signaling pathway	19_GO:0044419 biological process involved in interspecies interaction between organisms	-4.63045	23.0065	9.22348	28160	18	272	4	1.47059	0.729868	4067|6850|7305|64581	LYN|SYK|TYROBP|CLEC7A	-3.07788	0	35	0	0	-10.9534	77.6471
1	-4.63045	GO:1990840	M1	1	0	GO Biological Processes	19	response to lectin	19_GO:0050896 response to stimulus	-4.63045	23.0065	9.22348	28160	18	272	4	1.47059	0.729868	4067|6850|7305|64581	LYN|SYK|TYROBP|CLEC7A	-3.07788	0	35	0	0	-10.9534	77.6471
1	-4.63045	GO:1990858	M1	1	0	GO Biological Processes	19	cellular response to lectin	19_GO:0050896 response to stimulus	-4.63045	23.0065	9.22348	28160	18	272	4	1.47059	0.729868	4067|6850|7305|64581	LYN|SYK|TYROBP|CLEC7A	-3.07788	0	35	0	0	-10.9534	77.6471
1	-4.43749	GO:0002888	M1	1	0	GO Biological Processes	19	positive regulation of myeloid leukocyte mediated immunity	19_GO:0002376 immune system process	-4.43749	20.7059	8.70629	28160	20	272	4	1.47059	0.729868	695|3689|5724|7305	BTK|ITGB2|PTAFR|TYROBP	-2.90248	0	35	0	0	-10.9534	77.6471
1	-4.43749	GO:0032930	M1	1	0	GO Biological Processes	19	positive regulation of superoxide anion generation	19_GO:0048518 positive regulation of biological process	-4.43749	20.7059	8.70629	28160	20	272	4	1.47059	0.729868	3689|6850|7305|64581	ITGB2|SYK|TYROBP|CLEC7A	-2.90248	0	35	0	0	-10.9534	77.6471
1	-4.26517	GO:0002220	M1	1	0	GO Biological Processes	19	innate immune response activating cell surface receptor signaling pathway	19_GO:0044419 biological process involved in interspecies interaction between organisms	-4.26517	18.8235	8.25929	28160	22	272	4	1.47059	0.729868	4067|6850|7305|64581	LYN|SYK|TYROBP|CLEC7A	-2.75022	0	35	0	0	-10.9534	77.6471
1	-4.10962	GO:0032928	M1	1	0	GO Biological Processes	19	regulation of superoxide anion generation	19_GO:0050789 regulation of biological process	-4.10962	17.2549	7.86762	28160	24	272	4	1.47059	0.729868	3689|6850|7305|64581	ITGB2|SYK|TYROBP|CLEC7A	-2.61444	0	35	0	0	-10.9534	77.6471
1	-3.50265	GO:0055094	M1	1	0	GO Biological Processes	19	response to lipoprotein particle	19_GO:0050896 response to stimulus	-3.50265	12.1799	6.44183	28160	34	272	4	1.47059	0.729868	2207|3689|6850|54209	FCER1G|ITGB2|SYK|TREM2	-2.07295	0	35	0	0	-10.9534	77.6471
1	-3.40537	GO:0002446	M1	1	0	GO Biological Processes	19	neutrophil mediated immunity	19_GO:0002376 immune system process	-3.40537	11.5033	6.22761	28160	36	272	4	1.47059	0.729868	3689|5724|6850|84106	ITGB2|PTAFR|SYK|PRAM1	-1.98237	0	35	0	0	-10.9534	77.6471
1	-3.40537	GO:0071402	M1	1	0	GO Biological Processes	19	cellular response to lipoprotein particle stimulus	19_GO:0050896 response to stimulus	-3.40537	11.5033	6.22761	28160	36	272	4	1.47059	0.729868	2207|3689|6850|54209	FCER1G|ITGB2|SYK|TREM2	-1.98237	0	35	0	0	-10.9534	77.6471
1	-3.40537	GO:0090322	M1	1	0	GO Biological Processes	19	regulation of superoxide metabolic process	19_GO:0050789 regulation of biological process	-3.40537	11.5033	6.22761	28160	36	272	4	1.47059	0.729868	3689|6850|7305|64581	ITGB2|SYK|TYROBP|CLEC7A	-1.98237	0	35	0	0	-10.9534	77.6471
1	-3.25077	GO:0072593	M1	1	0	GO Biological Processes	19	reactive oxygen species metabolic process	19_GO:0008152 metabolic process	-3.25077	3.8986	4.44432	28160	239	272	9	3.30882	1.08454	1536|3689|4689|5880|6850|7305|7409|57580|64581	CYBB|ITGB2|NCF4|RAC2|SYK|TYROBP|VAV1|PREX1|CLEC7A	-1.83937	0	35	0	0	-10.9534	77.6471
1	-3.1899	GO:0035821	M1	1	0	GO Biological Processes	19	modulation of process of other organism	19_GO:0044419 biological process involved in interspecies interaction between organisms	-3.1899	5.75163	4.88604	28160	108	272	6	2.20588	0.89056	920|1524|6352|6850|64581|219972	CD4|CX3CR1|CCL5|SYK|CLEC7A|MPEG1	-1.78248	0	35	0	0	-10.9534	77.6471
1	-2.92152	GO:0071404	M1	1	0	GO Biological Processes	19	cellular response to low-density lipoprotein particle stimulus	19_GO:0050896 response to stimulus	-2.92152	14.1176	6.07862	28160	22	272	3	1.10294	0.633262	2207|3689|6850	FCER1G|ITGB2|SYK	-1.53245	0	35	0	0	-10.9534	77.6471
1	-2.90722	GO:0043112	M1	1	0	GO Biological Processes	19	receptor metabolic process	19_GO:0008152 metabolic process	-2.90722	4.33956	4.27471	28160	167	272	7	2.57353	0.960105	2207|3689|6850|7805|10859|11006|50852	FCER1G|ITGB2|SYK|LAPTM5|LILRB1|LILRB4|TRAT1	-1.51957	0	35	0	0	-10.9534	77.6471
1	-2.80902	GO:0043302	M1	1	0	GO Biological Processes	19	positive regulation of leukocyte degranulation	19_GO:0002376 immune system process	-2.80902	12.9412	5.77971	28160	24	272	3	1.10294	0.633262	3689|5724|6850	ITGB2|PTAFR|SYK	-1.42931	0	35	0	0	-10.9534	77.6471
1	-2.56605	GO:0009620	M1	1	0	GO Biological Processes	19	response to fungus	19_GO:0044419 biological process involved in interspecies interaction between organisms	-2.56605	6.90196	4.51963	28160	60	272	4	1.47059	0.729868	695|1524|6850|64581	BTK|CX3CR1|SYK|CLEC7A	-1.2124	0	35	0	0	-10.9534	77.6471
1	-2.29575	GO:0031623	M1	1	0	GO Biological Processes	19	receptor internalization	19_GO:0051179 localization	-2.29575	4.54076	3.74109	28160	114	272	5	1.83824	0.814493	2207|3689|6850|10859|11006	FCER1G|ITGB2|SYK|LILRB1|LILRB4	-0.965857	0	35	0	0	-10.9534	77.6471
1	-2.198	GO:2000379	M1	1	0	GO Biological Processes	19	positive regulation of reactive oxygen species metabolic process	19_GO:0048518 positive regulation of biological process	-2.198	5.44892	3.83545	28160	76	272	4	1.47059	0.729868	3689|6850|7305|64581	ITGB2|SYK|TYROBP|CLEC7A	-0.878702	0	35	0	0	-10.9534	77.6471
1	-10.9074	GO:0002532	M1	1	0	GO Biological Processes	19	production of molecular mediator involved in inflammatory response	19_GO:0032501 multicellular organismal process	-10.9074	13.7335	12.4706	28160	98	272	13	4.77941	1.29351	113|695|4067|6850|11006|29108|54209|56833|63940|64127|64581|115362|197358	ADCY7|BTK|LYN|SYK|LILRB4|PYCARD|TREM2|SLAMF8|GPSM3|NOD2|CLEC7A|GBP5|NLRC3	-8.88998	0	36	1	1	-10.9074	77.6471
1	-9.29617	GO:0002577	M1	1	0	GO Biological Processes	19	regulation of antigen processing and presentation	19_GO:0002376 immune system process	-9.29617	36.2353	15.5674	28160	20	272	7	2.57353	0.960105	972|3111|10288|10875|29108|54209|64127	CD74|HLA-DOA|LILRB2|FGL2|PYCARD|TREM2|NOD2	-7.36751	0	36	0	0	-10.9074	77.6471
1	-7.49374	GO:0002534	M1	1	0	GO Biological Processes	19	cytokine production involved in inflammatory response	19_GO:0032501 multicellular organismal process	-7.49374	12.9412	10.0193	28160	72	272	9	3.30882	1.08454	113|11006|29108|54209|63940|64127|64581|115362|197358	ADCY7|LILRB4|PYCARD|TREM2|GPSM3|NOD2|CLEC7A|GBP5|NLRC3	-5.69571	0	36	0	0	-10.9074	77.6471
1	-7.49374	GO:1900015	M1	1	0	GO Biological Processes	19	regulation of cytokine production involved in inflammatory response	19_GO:0032501 multicellular organismal process	-7.49374	12.9412	10.0193	28160	72	272	9	3.30882	1.08454	113|11006|29108|54209|63940|64127|64581|115362|197358	ADCY7|LILRB4|PYCARD|TREM2|GPSM3|NOD2|CLEC7A|GBP5|NLRC3	-5.69571	0	36	0	0	-10.9074	77.6471
1	-5.986	GO:0002579	M1	1	0	GO Biological Processes	19	positive regulation of antigen processing and presentation	19_GO:0002376 immune system process	-5.986	46.0131	13.3382	28160	9	272	4	1.47059	0.729868	972|29108|54209|64127	CD74|PYCARD|TREM2|NOD2	-4.30341	0	36	0	0	-10.9074	77.6471
1	-5.45101	GO:0002586	M1	1	0	GO Biological Processes	19	regulation of antigen processing and presentation of peptide antigen via MHC class II	19_GO:0002376 immune system process	-5.45101	77.6471	15.1399	28160	4	272	3	1.10294	0.633262	3111|29108|54209	HLA-DOA|PYCARD|TREM2	-3.81175	0	36	0	0	-10.9074	77.6471
1	-5.05619	GO:0002580	M1	1	0	GO Biological Processes	19	regulation of antigen processing and presentation of peptide or polysaccharide antigen via MHC class II	19_GO:0002376 immune system process	-5.05619	62.1176	13.4977	28160	5	272	3	1.10294	0.633262	3111|29108|54209	HLA-DOA|PYCARD|TREM2	-3.46092	0	36	0	0	-10.9074	77.6471
1	-4.75828	GO:0002583	M1	1	0	GO Biological Processes	19	regulation of antigen processing and presentation of peptide antigen	19_GO:0002376 immune system process	-4.75828	51.7647	12.2815	28160	6	272	3	1.10294	0.633262	3111|29108|54209	HLA-DOA|PYCARD|TREM2	-3.19099	0	36	0	0	-10.9074	77.6471
1	-4.56175	GO:1900016	M1	1	0	GO Biological Processes	19	negative regulation of cytokine production involved in inflammatory response	19_GO:0048519 negative regulation of biological process	-4.56175	13.9905	7.8087	28160	37	272	5	1.83824	0.814493	113|11006|29108|54209|197358	ADCY7|LILRB4|PYCARD|TREM2|NLRC3	-3.01534	0	36	0	0	-10.9074	77.6471
1	-3.8781	GO:0043124	M1	1	0	GO Biological Processes	19	negative regulation of I-kappaB kinase/NF-kappaB signaling	19_GO:0048519 negative regulation of biological process	-3.8781	10.1499	6.459	28160	51	272	5	1.83824	0.814493	6772|11006|29108|54209|197358	STAT1|LILRB4|PYCARD|TREM2|NLRC3	-2.40241	0	36	0	0	-10.9074	77.6471
1	-3.04594	GO:1900225	M1	1	0	GO Biological Processes	19	regulation of NLRP3 inflammasome complex assembly	19_GO:0050789 regulation of biological process	-3.04594	15.5294	6.41927	28160	20	272	3	1.10294	0.633262	54209|115362|197358	TREM2|GBP5|NLRC3	-1.64731	0	36	0	0	-10.9074	77.6471
1	-2.98209	GO:0044546	M1	1	0	GO Biological Processes	19	NLRP3 inflammasome complex assembly	19_GO:0009987 cellular process	-2.98209	14.7899	6.24311	28160	21	272	3	1.10294	0.633262	54209|115362|197358	TREM2|GBP5|NLRC3	-1.58683	0	36	0	0	-10.9074	77.6471
1	-2.92152	GO:0140632	M1	1	0	GO Biological Processes	19	inflammasome complex assembly	19_GO:0009987 cellular process	-2.92152	14.1176	6.07862	28160	22	272	3	1.10294	0.633262	54209|115362|197358	TREM2|GBP5|NLRC3	-1.53245	0	36	0	0	-10.9074	77.6471
1	-10.8396	GO:0050730	M1	1	0	GO Biological Processes	19	regulation of peptidyl-tyrosine phosphorylation	19_GO:0050789 regulation of biological process	-10.8396	7.45098	10.4002	28160	264	272	19	6.98529	1.54555	916|920|972|1436|3059|3689|3717|4067|5777|5788|6352|6850|11006|11314|54209|54625|64127|64581|79705	CD3E|CD4|CD74|CSF1R|HCLS1|ITGB2|JAK2|LYN|PTPN6|PTPRC|CCL5|SYK|LILRB4|CD300A|TREM2|PARP14|NOD2|CLEC7A|LRRK1	-8.82416	0	37	1	1	-10.8396	8.04633
1	-10.6914	GO:0018108	M1	1	0	GO Biological Processes	19	peptidyl-tyrosine phosphorylation	19_GO:0008152 metabolic process	-10.6914	6.05757	9.75041	28160	376	272	22	8.08824	1.65321	695|916|920|972|1436|3055|3059|3689|3717|3932|4067|5777|5788|6352|6850|11006|11314|54209|54625|64127|64581|79705	BTK|CD3E|CD4|CD74|CSF1R|HCK|HCLS1|ITGB2|JAK2|LCK|LYN|PTPN6|PTPRC|CCL5|SYK|LILRB4|CD300A|TREM2|PARP14|NOD2|CLEC7A|LRRK1	-8.68585	0	37	0	0	-10.8396	8.04633
1	-10.6245	GO:0018212	M1	1	0	GO Biological Processes	19	peptidyl-tyrosine modification	19_GO:0008152 metabolic process	-10.6245	6.00962	9.69695	28160	379	272	22	8.08824	1.65321	695|916|920|972|1436|3055|3059|3689|3717|3932|4067|5777|5788|6352|6850|11006|11314|54209|54625|64127|64581|79705	BTK|CD3E|CD4|CD74|CSF1R|HCK|HCLS1|ITGB2|JAK2|LCK|LYN|PTPN6|PTPRC|CCL5|SYK|LILRB4|CD300A|TREM2|PARP14|NOD2|CLEC7A|LRRK1	-8.63049	0	37	0	0	-10.8396	8.04633
1	-9.13508	GO:0050731	M1	1	0	GO Biological Processes	19	positive regulation of peptidyl-tyrosine phosphorylation	19_GO:0048518 positive regulation of biological process	-9.13508	8.04633	9.7007	28160	193	272	15	5.51471	1.38407	916|920|972|1436|3059|3717|4067|5788|6352|6850|54209|54625|64127|64581|79705	CD3E|CD4|CD74|CSF1R|HCLS1|JAK2|LYN|PTPRC|CCL5|SYK|TREM2|PARP14|NOD2|CLEC7A|LRRK1	-7.21773	0	37	0	0	-10.8396	8.04633
1	-7.96749	GO:0000165	M1	1	0	GO Biological Processes	19	MAPK cascade	19_GO:0023052 signaling	-7.96749	3.60683	7.26761	28160	775	272	27	9.92647	1.81306	920|972|1230|1234|1436|3965|4067|5294|5734|5777|5778|5788|6352|6850|7805|9459|11006|11184|11314|23533|26191|29108|51284|54209|64127|64581|374403	CD4|CD74|CCR1|CCR5|CSF1R|LGALS9|LYN|PIK3CG|PTGER4|PTPN6|PTPN7|PTPRC|CCL5|SYK|LAPTM5|ARHGEF6|LILRB4|MAP4K1|CD300A|PIK3R5|PTPN22|PYCARD|TLR7|TREM2|NOD2|CLEC7A|TBC1D10C	-6.12746	0	37	0	0	-10.8396	8.04633
1	-6.66877	GO:0070371	M1	1	0	GO Biological Processes	19	ERK1 and ERK2 cascade	19_GO:0023052 signaling	-6.66877	4.91534	7.14113	28160	337	272	16	5.88235	1.42668	920|972|1230|1436|3965|4067|5734|5777|5788|6352|6850|26191|29108|54209|64127|374403	CD4|CD74|CCR1|CSF1R|LGALS9|LYN|PTGER4|PTPN6|PTPRC|CCL5|SYK|PTPN22|PYCARD|TREM2|NOD2|TBC1D10C	-4.91891	0	37	0	0	-10.8396	8.04633
1	-6.31723	GO:0043549	M1	1	0	GO Biological Processes	19	regulation of kinase activity	19_GO:0050789 regulation of biological process	-6.31723	3.25223	6.23305	28160	764	272	24	8.82353	1.7198	920|942|972|1050|1436|3071|3717|3937|4067|5294|5777|5788|6352|6850|11006|11314|23533|26191|29108|54209|56833|64127|64805|84166	CD4|CD86|CD74|CEBPA|CSF1R|NCKAP1L|JAK2|LCP2|LYN|PIK3CG|PTPN6|PTPRC|CCL5|SYK|LILRB4|CD300A|PIK3R5|PTPN22|PYCARD|TREM2|SLAMF8|NOD2|P2RY12|NLRC5	-4.60779	0	37	0	0	-10.8396	8.04633
1	-6.30336	GO:0070372	M1	1	0	GO Biological Processes	19	regulation of ERK1 and ERK2 cascade	19_GO:0023052 signaling	-6.30336	4.92997	6.92716	28160	315	272	15	5.51471	1.38407	920|972|1230|1436|3965|4067|5777|5788|6352|6850|26191|29108|54209|64127|374403	CD4|CD74|CCR1|CSF1R|LGALS9|LYN|PTPN6|PTPRC|CCL5|SYK|PTPN22|PYCARD|TREM2|NOD2|TBC1D10C	-4.59588	0	37	0	0	-10.8396	8.04633
1	-6.07624	GO:0001934	M1	1	0	GO Biological Processes	19	positive regulation of protein phosphorylation	19_GO:0048518 positive regulation of biological process	-6.07624	3.25297	6.09957	28160	732	272	23	8.45588	1.68698	199|916|920|942|972|1436|1524|3059|3071|3717|3937|4067|5294|5788|6352|6850|11314|23533|54209|54625|64127|64581|79705	AIF1|CD3E|CD4|CD86|CD74|CSF1R|CX3CR1|HCLS1|NCKAP1L|JAK2|LCP2|LYN|PIK3CG|PTPRC|CCL5|SYK|CD300A|PIK3R5|TREM2|PARP14|NOD2|CLEC7A|LRRK1	-4.38234	0	37	0	0	-10.8396	8.04633
1	-5.53539	GO:0043408	M1	1	0	GO Biological Processes	19	regulation of MAPK cascade	19_GO:0023052 signaling	-5.53539	3.22569	5.77596	28160	674	272	21	7.72059	1.61843	920|972|1230|1436|3965|4067|5294|5777|5788|6352|6850|7805|11006|11314|23533|26191|29108|54209|64127|64581|374403	CD4|CD74|CCR1|CSF1R|LGALS9|LYN|PIK3CG|PTPN6|PTPRC|CCL5|SYK|LAPTM5|LILRB4|CD300A|PIK3R5|PTPN22|PYCARD|TREM2|NOD2|CLEC7A|TBC1D10C	-3.88419	0	37	0	0	-10.8396	8.04633
1	-5.29925	GO:0033674	M1	1	0	GO Biological Processes	19	positive regulation of kinase activity	19_GO:0048518 positive regulation of biological process	-5.29925	3.66667	5.81957	28160	480	272	17	6.25	1.46771	920|942|972|1436|3071|3717|3937|4067|5294|5788|6352|6850|11314|23533|54209|64127|64805	CD4|CD86|CD74|CSF1R|NCKAP1L|JAK2|LCP2|LYN|PIK3CG|PTPRC|CCL5|SYK|CD300A|PIK3R5|TREM2|NOD2|P2RY12	-3.67487	0	37	0	0	-10.8396	8.04633
1	-4.95229	GO:0070374	M1	1	0	GO Biological Processes	19	positive regulation of ERK1 and ERK2 cascade	19_GO:0048518 positive regulation of biological process	-4.95229	5.15305	6.12128	28160	221	272	11	4.04412	1.19444	920|972|1230|1436|3965|5788|6352|26191|29108|54209|64127	CD4|CD74|CCR1|CSF1R|LGALS9|PTPRC|CCL5|PTPN22|PYCARD|TREM2|NOD2	-3.36337	0	37	0	0	-10.8396	8.04633
1	-4.7203	GO:0045859	M1	1	0	GO Biological Processes	19	regulation of protein kinase activity	19_GO:0050789 regulation of biological process	-4.7203	3.0497	5.2008	28160	645	272	19	6.98529	1.54555	920|942|1050|1436|3071|3717|3937|4067|5294|5777|5788|6352|6850|11006|11314|23533|26191|29108|64127	CD4|CD86|CEBPA|CSF1R|NCKAP1L|JAK2|LCP2|LYN|PIK3CG|PTPN6|PTPRC|CCL5|SYK|LILRB4|CD300A|PIK3R5|PTPN22|PYCARD|NOD2	-3.15867	0	37	0	0	-10.8396	8.04633
1	-4.68596	GO:0043410	M1	1	0	GO Biological Processes	19	positive regulation of MAPK cascade	19_GO:0048518 positive regulation of biological process	-4.68596	3.44381	5.33886	28160	481	272	16	5.88235	1.42668	920|972|1230|1436|3965|5294|5788|6352|6850|7805|23533|26191|29108|54209|64127|64581	CD4|CD74|CCR1|CSF1R|LGALS9|PIK3CG|PTPRC|CCL5|SYK|LAPTM5|PIK3R5|PTPN22|PYCARD|TREM2|NOD2|CLEC7A	-3.12714	0	37	0	0	-10.8396	8.04633
1	-4.41282	GO:0051347	M1	1	0	GO Biological Processes	19	positive regulation of transferase activity	19_GO:0065007 biological regulation	-4.41282	3.12611	5.03261	28160	563	272	17	6.25	1.46771	920|942|972|1436|3071|3717|3937|4067|5294|5788|6352|6850|11314|23533|54209|64127|64805	CD4|CD86|CD74|CSF1R|NCKAP1L|JAK2|LCP2|LYN|PIK3CG|PTPRC|CCL5|SYK|CD300A|PIK3R5|TREM2|NOD2|P2RY12	-2.87913	0	37	0	0	-10.8396	8.04633
1	-3.82194	GO:0045860	M1	1	0	GO Biological Processes	19	positive regulation of protein kinase activity	19_GO:0048518 positive regulation of biological process	-3.82194	3.37314	4.71494	28160	399	272	13	4.77941	1.29351	920|942|1436|3071|3717|3937|5294|5788|6352|6850|11314|23533|64127	CD4|CD86|CSF1R|NCKAP1L|JAK2|LCP2|PIK3CG|PTPRC|CCL5|SYK|CD300A|PIK3R5|NOD2	-2.35877	0	37	0	0	-10.8396	8.04633
1	-10.8273	GO:0019722	M1	1	0	GO Biological Processes	19	calcium-mediated signaling	19_GO:0023052 signaling	-10.8273	8.71287	10.8648	28160	202	272	17	6.25	1.46771	695|916|920|1230|1234|1240|1524|5341|5788|6850|7462|50852|54209|64581|64805|374403|729230	BTK|CD3E|CD4|CCR1|CCR5|CMKLR1|CX3CR1|PLEK|PTPRC|SYK|LAT2|TRAT1|TREM2|CLEC7A|P2RY12|TBC1D10C|CCR2	-8.81385	0	38	1	1	-10.8273	19.4118
1	-7.92061	GO:0019932	M1	1	0	GO Biological Processes	19	second-messenger-mediated signaling	19_GO:0023052 signaling	-7.92061	5.64103	8.14102	28160	312	272	17	6.25	1.46771	695|916|920|1230|1234|1240|1524|5341|5788|6850|7462|50852|54209|64581|64805|374403|729230	BTK|CD3E|CD4|CCR1|CCR5|CMKLR1|CX3CR1|PLEK|PTPRC|SYK|LAT2|TRAT1|TREM2|CLEC7A|P2RY12|TBC1D10C|CCR2	-6.08325	0	38	0	0	-10.8273	19.4118
1	-7.44025	GO:0050848	M1	1	0	GO Biological Processes	19	regulation of calcium-mediated signaling	19_GO:0023052 signaling	-7.44025	12.7639	9.93904	28160	73	272	9	3.30882	1.08454	916|920|1240|5341|6850|50852|54209|64581|374403	CD3E|CD4|CMKLR1|PLEK|SYK|TRAT1|TREM2|CLEC7A|TBC1D10C	-5.64824	0	38	0	0	-10.8273	19.4118
1	-6.2487	GO:0050850	M1	1	0	GO Biological Processes	19	positive regulation of calcium-mediated signaling	19_GO:0048518 positive regulation of biological process	-6.2487	19.4118	10.2917	28160	32	272	6	2.20588	0.89056	916|920|6850|50852|54209|64581	CD3E|CD4|SYK|TRAT1|TREM2|CLEC7A	-4.54514	0	38	0	0	-10.8273	19.4118
1	-2.4652	GO:1990782	M1	1	0	GO Molecular Functions	21	protein tyrosine kinase binding		-2.4652	4.97738	4.01314	28160	104	272	5	1.83824	0.814493	914|919|920|50852|54209	CD2|CD247|CD4|TRAT1|TREM2	-1.11999	0	38	0	0	-10.8273	19.4118
1	-10.6832	GO:0001909	M1	1	0	GO Biological Processes	19	leukocyte mediated cytotoxicity	19_GO:0002376 immune system process	-10.6832	11.5953	11.7247	28160	125	272	14	5.14706	1.33974	1130|1524|3071|3122|3594|3902|3965|5777|5788|7305|7409|10859|11151|56253	LYST|CX3CR1|NCKAP1L|HLA-DRA|IL12RB1|LAG3|LGALS9|PTPN6|PTPRC|TYROBP|VAV1|LILRB1|CORO1A|CRTAM	-8.68	0	39	1	1	-10.6832	14.7899
1	-10.6817	GO:0031341	M1	1	0	GO Biological Processes	19	regulation of cell killing	19_GO:0050789 regulation of biological process	-10.6817	13.1949	12.1853	28160	102	272	13	4.77941	1.29351	1524|3071|3122|3594|3902|3965|5788|6850|7305|7409|10859|56253|64581	CX3CR1|NCKAP1L|HLA-DRA|IL12RB1|LAG3|LGALS9|PTPRC|SYK|TYROBP|VAV1|LILRB1|CRTAM|CLEC7A	-8.68	0	39	0	0	-10.6832	14.7899
1	-10.1587	GO:0001906	M1	1	0	GO Biological Processes	19	cell killing	19_GO:0009987 cellular process	-10.1587	8.62745	10.4733	28160	192	272	16	5.88235	1.42668	1130|1524|3071|3122|3594|3902|3965|5777|5788|6850|7305|7409|10859|11151|56253|64581	LYST|CX3CR1|NCKAP1L|HLA-DRA|IL12RB1|LAG3|LGALS9|PTPN6|PTPRC|SYK|TYROBP|VAV1|LILRB1|CORO1A|CRTAM|CLEC7A	-8.18514	0	39	0	0	-10.6832	14.7899
1	-9.37055	GO:0001910	M1	1	0	GO Biological Processes	19	regulation of leukocyte mediated cytotoxicity	19_GO:0002376 immune system process	-9.37055	13.8881	11.5424	28160	82	272	11	4.04412	1.19444	1524|3071|3122|3594|3902|3965|5788|7305|7409|10859|56253	CX3CR1|NCKAP1L|HLA-DRA|IL12RB1|LAG3|LGALS9|PTPRC|TYROBP|VAV1|LILRB1|CRTAM	-7.44024	0	39	0	0	-10.6832	14.7899
1	-8.01668	GO:0031343	M1	1	0	GO Biological Processes	19	positive regulation of cell killing	19_GO:0048518 positive regulation of biological process	-8.01668	14.7899	10.8215	28160	63	272	9	3.30882	1.08454	3122|3594|3902|5788|6850|7305|7409|56253|64581	HLA-DRA|IL12RB1|LAG3|PTPRC|SYK|TYROBP|VAV1|CRTAM|CLEC7A	-6.17397	0	39	0	0	-10.6832	14.7899
1	-7.49374	GO:0002228	M1	1	0	GO Biological Processes	19	natural killer cell mediated immunity	19_GO:0044419 biological process involved in interspecies interaction between organisms	-7.49374	12.9412	10.0193	28160	72	272	9	3.30882	1.08454	1130|3902|3965|5777|7409|10225|10859|11151|56253	LYST|LAG3|LGALS9|PTPN6|VAV1|CD96|LILRB1|CORO1A|CRTAM	-5.69571	0	39	0	0	-10.6832	14.7899
1	-6.46416	GO:0042267	M1	1	0	GO Biological Processes	19	natural killer cell mediated cytotoxicity	19_GO:0044419 biological process involved in interspecies interaction between organisms	-6.46416	12.0034	9.03759	28160	69	272	8	2.94118	1.02446	1130|3902|3965|5777|7409|10859|11151|56253	LYST|LAG3|LGALS9|PTPN6|VAV1|LILRB1|CORO1A|CRTAM	-4.74064	0	39	0	0	-10.6832	14.7899
1	-5.94915	GO:0001912	M1	1	0	GO Biological Processes	19	positive regulation of leukocyte mediated cytotoxicity	19_GO:0002376 immune system process	-5.94915	12.9412	8.83368	28160	56	272	7	2.57353	0.960105	3122|3594|3902|5788|7305|7409|56253	HLA-DRA|IL12RB1|LAG3|PTPRC|TYROBP|VAV1|CRTAM	-4.27026	0	39	0	0	-10.6832	14.7899
1	-5.17325	GO:0002715	M1	1	0	GO Biological Processes	19	regulation of natural killer cell mediated immunity	19_GO:0044419 biological process involved in interspecies interaction between organisms	-5.17325	12.9412	8.17723	28160	48	272	6	2.20588	0.89056	3902|3965|7409|10225|10859|56253	LAG3|LGALS9|VAV1|CD96|LILRB1|CRTAM	-3.56485	0	39	0	0	-10.6832	14.7899
1	-4.18925	GO:0042269	M1	1	0	GO Biological Processes	19	regulation of natural killer cell mediated cytotoxicity	19_GO:0044419 biological process involved in interspecies interaction between organisms	-4.18925	11.7647	7.05726	28160	44	272	5	1.83824	0.814493	3902|3965|7409|10859|56253	LAG3|LGALS9|VAV1|LILRB1|CRTAM	-2.68057	0	39	0	0	-10.6832	14.7899
1	-2.70644	GO:0045954	M1	1	0	GO Biological Processes	19	positive regulation of natural killer cell mediated cytotoxicity	19_GO:0044419 biological process involved in interspecies interaction between organisms	-2.70644	11.9457	5.51441	28160	26	272	3	1.10294	0.633262	3902|7409|56253	LAG3|VAV1|CRTAM	-1.33635	0	39	0	0	-10.6832	14.7899
1	-2.48412	GO:0002717	M1	1	0	GO Biological Processes	19	positive regulation of natural killer cell mediated immunity	19_GO:0044419 biological process involved in interspecies interaction between organisms	-2.48412	10.019	4.96187	28160	31	272	3	1.10294	0.633262	3902|7409|56253	LAG3|VAV1|CRTAM	-1.13696	0	39	0	0	-10.6832	14.7899
1	-10.6331	GO:0008047	M1	1	0	GO Molecular Functions	21	enzyme activator activity		-10.6331	4.30178	8.87614	28160	722	272	30	11.0294	1.89939	397|695|834|1794|3071|3932|4689|6001|6352|7409|9459|9938|23526|27128|29108|51291|54209|55619|55803|57580|58484|64115|64333|64407|64805|81704|89846|117289|257106|374403	ARHGDIB|BTK|CASP1|DOCK2|NCKAP1L|LCK|NCF4|RGS10|CCL5|VAV1|ARHGEF6|ARHGAP25|ARHGAP45|CYTH4|PYCARD|GMIP|TREM2|DOCK10|ADAP2|PREX1|NLRC4|VSIR|ARHGAP9|RGS18|P2RY12|DOCK8|FGD3|TAGAP|ARHGAP30|TBC1D10C	-8.63534	0	40	1	1	-10.6331	5.4669
1	-8.52215	GO:0030695	M1	1	0	GO Molecular Functions	21	GTPase regulator activity		-8.52215	4.64826	8.04569	28160	490	272	22	8.08824	1.65321	397|1794|3071|6001|7409|9459|9938|23526|27128|51291|55619|55803|57580|63940|64333|64407|64805|81704|89846|117289|257106|374403	ARHGDIB|DOCK2|NCKAP1L|RGS10|VAV1|ARHGEF6|ARHGAP25|ARHGAP45|CYTH4|GMIP|DOCK10|ADAP2|PREX1|GPSM3|ARHGAP9|RGS18|P2RY12|DOCK8|FGD3|TAGAP|ARHGAP30|TBC1D10C	-6.63512	0	40	0	0	-10.6331	5.4669
1	-8.52215	GO:0060589	M1	1	0	GO Molecular Functions	21	nucleoside-triphosphatase regulator activity		-8.52215	4.64826	8.04569	28160	490	272	22	8.08824	1.65321	397|1794|3071|6001|7409|9459|9938|23526|27128|51291|55619|55803|57580|63940|64333|64407|64805|81704|89846|117289|257106|374403	ARHGDIB|DOCK2|NCKAP1L|RGS10|VAV1|ARHGEF6|ARHGAP25|ARHGAP45|CYTH4|GMIP|DOCK10|ADAP2|PREX1|GPSM3|ARHGAP9|RGS18|P2RY12|DOCK8|FGD3|TAGAP|ARHGAP30|TBC1D10C	-6.63512	0	40	0	0	-10.6331	5.4669
1	-8.21838	GO:0005096	M1	1	0	GO Molecular Functions	21	GTPase activator activity		-8.21838	4.6856	7.90575	28160	464	272	21	7.72059	1.61843	397|1794|3071|6001|7409|9459|9938|23526|27128|51291|55619|55803|57580|64333|64407|64805|81704|89846|117289|257106|374403	ARHGDIB|DOCK2|NCKAP1L|RGS10|VAV1|ARHGEF6|ARHGAP25|ARHGAP45|CYTH4|GMIP|DOCK10|ADAP2|PREX1|ARHGAP9|RGS18|P2RY12|DOCK8|FGD3|TAGAP|ARHGAP30|TBC1D10C	-6.35361	0	40	0	0	-10.6331	5.4669
1	-7.2988	GO:0051056	M1	1	0	GO Biological Processes	19	regulation of small GTPase mediated signal transduction	19_GO:0023052 signaling	-7.2988	5.4669	7.72049	28160	303	272	16	5.88235	1.42668	397|1794|2841|5294|7409|8477|9938|23526|27128|51291|57580|64333|81704|89846|117289|257106	ARHGDIB|DOCK2|GPR18|PIK3CG|VAV1|GPR65|ARHGAP25|ARHGAP45|CYTH4|GMIP|PREX1|ARHGAP9|DOCK8|FGD3|TAGAP|ARHGAP30	-5.51274	0	40	0	0	-10.6331	5.4669
1	-6.9319	GO:0007264	M1	1	0	GO Biological Processes	19	small GTPase mediated signal transduction	19_GO:0023052 signaling	-6.9319	4.11648	6.96514	28160	503	272	20	7.35294	1.58257	199|397|1794|2841|5294|5880|7409|8477|9938|10287|23526|27128|51291|55619|57580|64333|81704|89846|117289|257106	AIF1|ARHGDIB|DOCK2|GPR18|PIK3CG|RAC2|VAV1|GPR65|ARHGAP25|RGS19|ARHGAP45|CYTH4|GMIP|DOCK10|PREX1|ARHGAP9|DOCK8|FGD3|TAGAP|ARHGAP30	-5.16432	0	40	0	0	-10.6331	5.4669
1	-6.46494	GO:0043087	M1	1	0	GO Biological Processes	19	regulation of GTPase activity	19_GO:0065007 biological regulation	-6.46494	4.74633	6.95497	28160	349	272	16	5.88235	1.42668	6001|6352|7409|8477|9938|10154|23526|29108|51291|55619|55803|57580|64333|81704|89846|374403	RGS10|CCL5|VAV1|GPR65|ARHGAP25|PLXNC1|ARHGAP45|PYCARD|GMIP|DOCK10|ADAP2|PREX1|ARHGAP9|DOCK8|FGD3|TBC1D10C	-4.74064	0	40	0	0	-10.6331	5.4669
1	-5.08656	GO:0043547	M1	1	0	GO Biological Processes	19	positive regulation of GTPase activity	19_GO:0065007 biological regulation	-5.08656	4.85294	6.11594	28160	256	272	12	4.41176	1.24516	6001|6352|7409|8477|9938|23526|51291|55619|55803|57580|81704|374403	RGS10|CCL5|VAV1|GPR65|ARHGAP25|ARHGAP45|GMIP|DOCK10|ADAP2|PREX1|DOCK8|TBC1D10C	-3.4867	0	40	0	0	-10.6331	5.4669
1	-4.15428	GO:0005085	M1	1	0	GO Molecular Functions	21	guanyl-nucleotide exchange factor activity		-4.15428	4.62185	5.37473	28160	224	272	10	3.67647	1.14103	1794|7409|9459|27128|55619|57580|64805|81704|89846|117289	DOCK2|VAV1|ARHGEF6|CYTH4|DOCK10|PREX1|P2RY12|DOCK8|FGD3|TAGAP	-2.64932	0	40	0	0	-10.6331	5.4669
1	-10.3585	GO:0045058	M1	1	0	GO Biological Processes	19	T cell selection	19_GO:0002376 immune system process	-10.3585	20.7059	13.7732	28160	50	272	10	3.67647	1.14103	915|916|920|972|1794|3594|5788|6850|84695|387357	CD3D|CD3E|CD4|CD74|DOCK2|IL12RB1|PTPRC|SYK|LOXL3|THEMIS	-8.37578	0	41	1	1	-10.3585	44.3697
1	-8.68384	GO:0043368	M1	1	0	GO Biological Processes	19	positive T cell selection	19_GO:0002376 immune system process	-8.68384	22.3847	12.8546	28160	37	272	8	2.94118	1.02446	915|916|972|1794|3594|5788|84695|387357	CD3D|CD3E|CD74|DOCK2|IL12RB1|PTPRC|LOXL3|THEMIS	-6.78371	0	41	0	0	-10.3585	44.3697
1	-7.2166	GO:0043383	M1	1	0	GO Biological Processes	19	negative T cell selection	19_GO:0002376 immune system process	-7.2166	43.1373	14.4184	28160	12	272	5	1.83824	0.814493	916|972|1794|5788|387357	CD3E|CD74|DOCK2|PTPRC|THEMIS	-5.43523	0	41	0	0	-10.3585	44.3697
1	-6.82074	GO:0045059	M1	1	0	GO Biological Processes	19	positive thymic T cell selection	19_GO:0002376 immune system process	-6.82074	36.9748	13.2965	28160	14	272	5	1.83824	0.814493	915|916|972|1794|5788	CD3D|CD3E|CD74|DOCK2|PTPRC	-5.06101	0	41	0	0	-10.3585	44.3697
1	-5.72919	GO:0045061	M1	1	0	GO Biological Processes	19	thymic T cell selection	19_GO:0002376 immune system process	-5.72919	23.5294	10.44	28160	22	272	5	1.83824	0.814493	915|916|972|1794|5788	CD3D|CD3E|CD74|DOCK2|PTPRC	-4.06122	0	41	0	0	-10.3585	44.3697
1	-5.57449	GO:0045060	M1	1	0	GO Biological Processes	19	negative thymic T cell selection	19_GO:0002376 immune system process	-5.57449	37.6471	12.0057	28160	11	272	4	1.47059	0.729868	916|972|1794|5788	CD3E|CD74|DOCK2|PTPRC	-3.92068	0	41	0	0	-10.3585	44.3697
1	-4.51837	GO:0031580	M1	1	0	GO Biological Processes	19	membrane raft distribution	19_GO:0051179 localization	-4.51837	44.3697	11.3333	28160	7	272	3	1.10294	0.633262	914|1794|5788	CD2|DOCK2|PTPRC	-2.97937	0	41	0	0	-10.3585	44.3697
1	-4.31736	GO:0051665	M1	1	0	GO Biological Processes	19	membrane raft localization	19_GO:0051179 localization	-4.31736	38.8235	10.5666	28160	8	272	3	1.10294	0.633262	914|1794|5788	CD2|DOCK2|PTPRC	-2.79796	0	41	0	0	-10.3585	44.3697
1	-4.05275	GO:0033077	M1	1	0	GO Biological Processes	19	T cell differentiation in thymus	19_GO:0002376 immune system process	-4.05275	8.28235	6.23662	28160	75	272	6	2.20588	0.89056	915|916|972|1794|5788|9935	CD3D|CD3E|CD74|DOCK2|PTPRC|MAFB	-2.56057	0	41	0	0	-10.3585	44.3697
1	-3.7768	GO:0001773	M1	1	0	GO Biological Processes	19	myeloid dendritic cell activation	19_GO:0002376 immune system process	-3.7768	14.2799	7.0662	28160	29	272	4	1.47059	0.729868	914|1794|29108|116071	CD2|DOCK2|PYCARD|BATF2	-2.31698	0	41	0	0	-10.3585	44.3697
1	-2.7566	GO:0031579	M1	1	0	GO Biological Processes	19	membrane raft organization	19_GO:0009987 cellular process	-2.7566	12.4235	5.64328	28160	25	272	3	1.10294	0.633262	914|1794|5788	CD2|DOCK2|PTPRC	-1.38149	0	41	0	0	-10.3585	44.3697
1	-10.2079	GO:0060759	M1	1	0	GO Biological Processes	19	regulation of response to cytokine stimulus	19_GO:0050896 response to stimulus	-10.2079	9.58606	10.8236	28160	162	272	15	5.51471	1.38407	834|972|4940|5777|5788|6352|6850|7097|7805|25939|29108|54209|54625|84166|146722	CASP1|CD74|OAS3|PTPN6|PTPRC|CCL5|SYK|TLR2|LAPTM5|SAMHD1|PYCARD|TREM2|PARP14|NLRC5|CD300LF	-8.23072	0	42	1	1	-10.2079	14.5304
1	-9.61138	GO:0001959	M1	1	0	GO Biological Processes	19	regulation of cytokine-mediated signaling pathway	19_GO:0023052 signaling	-9.61138	9.66275	10.5058	28160	150	272	14	5.14706	1.33974	834|972|4940|5777|5788|6352|6850|7805|25939|29108|54209|54625|84166|146722	CASP1|CD74|OAS3|PTPN6|PTPRC|CCL5|SYK|LAPTM5|SAMHD1|PYCARD|TREM2|PARP14|NLRC5|CD300LF	-7.66907	0	42	0	0	-10.2079	14.5304
1	-7.12489	GO:0060760	M1	1	0	GO Biological Processes	19	positive regulation of response to cytokine stimulus	19_GO:0048518 positive regulation of biological process	-7.12489	14.5304	10.0985	28160	57	272	8	2.94118	1.02446	834|972|7097|7805|54209|54625|84166|146722	CASP1|CD74|TLR2|LAPTM5|TREM2|PARP14|NLRC5|CD300LF	-5.34932	0	42	0	0	-10.2079	14.5304
1	-6.29354	GO:0001961	M1	1	0	GO Biological Processes	19	positive regulation of cytokine-mediated signaling pathway	19_GO:0048518 positive regulation of biological process	-6.29354	14.4941	9.43156	28160	50	272	7	2.57353	0.960105	834|972|7805|54209|54625|84166|146722	CASP1|CD74|LAPTM5|TREM2|PARP14|NLRC5|CD300LF	-4.58705	0	42	0	0	-10.2079	14.5304
1	-4.86245	GO:0001960	M1	1	0	GO Biological Processes	19	negative regulation of cytokine-mediated signaling pathway	19_GO:0048519 negative regulation of biological process	-4.86245	8.94699	7.07357	28160	81	272	7	2.57353	0.960105	4940|5788|6352|25939|54209|54625|84166	OAS3|PTPRC|CCL5|SAMHD1|TREM2|PARP14|NLRC5	-3.28139	0	42	0	0	-10.2079	14.5304
1	-4.69126	GO:0060761	M1	1	0	GO Biological Processes	19	negative regulation of response to cytokine stimulus	19_GO:0048519 negative regulation of biological process	-4.69126	8.42681	6.81215	28160	86	272	7	2.57353	0.960105	4940|5788|6352|25939|54209|54625|84166	OAS3|PTPRC|CCL5|SAMHD1|TREM2|PARP14|NLRC5	-3.13104	0	42	0	0	-10.2079	14.5304
1	-10.0677	GO:0045123	M1	1	0	GO Biological Processes	19	cellular extravasation	19_GO:0040011 locomotion	-10.0677	16.0398	12.531	28160	71	272	11	4.04412	1.19444	1524|3676|3683|5293|5294|5724|5734|6402|6404|120425|729230	CX3CR1|ITGA4|ITGAL|PIK3CD|PIK3CG|PTAFR|PTGER4|SELL|SELPLG|JAML|CCR2	-8.10142	0	43	1	1	-10.0677	28.2353
1	-9.10483	GO:0072678	M1	1	0	GO Biological Processes	19	T cell migration	19_GO:0040011 locomotion	-9.10483	15.6863	11.7967	28160	66	272	10	3.67647	1.14103	199|3676|3683|5293|5294|6352|29108|81704|131450|729230	AIF1|ITGA4|ITGAL|PIK3CD|PIK3CG|CCL5|PYCARD|DOCK8|CD200R1|CCR2	-7.19382	0	43	0	0	-10.0677	28.2353
1	-7.89345	GO:0071677	M1	1	0	GO Biological Processes	19	positive regulation of mononuclear cell migration	19_GO:0040011 locomotion	-7.89345	14.3348	10.6295	28160	65	272	9	3.30882	1.08454	199|1230|1524|3676|3965|6352|29108|81704|729230	AIF1|CCR1|CX3CR1|ITGA4|LGALS9|CCL5|PYCARD|DOCK8|CCR2	-6.06005	0	43	0	0	-10.0677	28.2353
1	-7.70781	GO:0072676	M1	1	0	GO Biological Processes	19	lymphocyte migration	19_GO:0040011 locomotion	-7.70781	9.73353	9.34878	28160	117	272	11	4.04412	1.19444	199|3676|3683|5293|5294|6352|29108|56253|81704|131450|729230	AIF1|ITGA4|ITGAL|PIK3CD|PIK3CG|CCL5|PYCARD|CRTAM|DOCK8|CD200R1|CCR2	-5.89042	0	43	0	0	-10.0677	28.2353
1	-6.8334	GO:2000404	M1	1	0	GO Biological Processes	19	regulation of T cell migration	19_GO:0040011 locomotion	-6.8334	17.2549	10.4112	28160	42	272	7	2.57353	0.960105	199|3676|6352|29108|81704|131450|729230	AIF1|ITGA4|CCL5|PYCARD|DOCK8|CD200R1|CCR2	-5.07032	0	43	0	0	-10.0677	28.2353
1	-6.51865	GO:2000406	M1	1	0	GO Biological Processes	19	positive regulation of T cell migration	19_GO:0040011 locomotion	-6.51865	21.4199	10.8654	28160	29	272	6	2.20588	0.89056	199|3676|6352|29108|81704|729230	AIF1|ITGA4|CCL5|PYCARD|DOCK8|CCR2	-4.78269	0	43	0	0	-10.0677	28.2353
1	-6.16506	GO:0050901	M1	1	0	GO Biological Processes	19	leukocyte tethering or rolling	19_GO:0022610 biological adhesion	-6.16506	18.8235	10.1175	28160	33	272	6	2.20588	0.89056	1524|3676|5724|6402|6404|729230	CX3CR1|ITGA4|PTAFR|SELL|SELPLG|CCR2	-4.46829	0	43	0	0	-10.0677	28.2353
1	-6.00611	GO:2000403	M1	1	0	GO Biological Processes	19	positive regulation of lymphocyte migration	19_GO:0040011 locomotion	-6.00611	17.7479	9.79112	28160	35	272	6	2.20588	0.89056	199|3676|6352|29108|81704|729230	AIF1|ITGA4|CCL5|PYCARD|DOCK8|CCR2	-4.31978	0	43	0	0	-10.0677	28.2353
1	-5.89581	GO:0061756	M1	1	0	GO Biological Processes	19	leukocyte adhesion to vascular endothelial cell	19_GO:0022610 biological adhesion	-5.89581	12.7141	8.74291	28160	57	272	7	2.57353	0.960105	1524|3676|3689|5724|6402|6404|729230	CX3CR1|ITGA4|ITGB2|PTAFR|SELL|SELPLG|CCR2	-4.21784	0	43	0	0	-10.0677	28.2353
1	-5.69259	GO:2000401	M1	1	0	GO Biological Processes	19	regulation of lymphocyte migration	19_GO:0040011 locomotion	-5.69259	11.8804	8.40136	28160	61	272	7	2.57353	0.960105	199|3676|6352|29108|81704|131450|729230	AIF1|ITGA4|CCL5|PYCARD|DOCK8|CD200R1|CCR2	-4.02998	0	43	0	0	-10.0677	28.2353
1	-4.0372	GO:1904996	M1	1	0	GO Biological Processes	19	positive regulation of leukocyte adhesion to vascular endothelial cell	19_GO:0022610 biological adhesion	-4.0372	16.5647	7.68904	28160	25	272	4	1.47059	0.729868	3676|3689|5724|729230	ITGA4|ITGB2|PTAFR|CCR2	-2.54682	0	43	0	0	-10.0677	28.2353
1	-3.85741	GO:1903238	M1	1	0	GO Biological Processes	19	positive regulation of leukocyte tethering or rolling	19_GO:0022610 biological adhesion	-3.85741	28.2353	8.92239	28160	11	272	3	1.10294	0.633262	3676|5724|729230	ITGA4|PTAFR|CCR2	-2.38802	0	43	0	0	-10.0677	28.2353
1	-3.35897	GO:0002691	M1	1	0	GO Biological Processes	19	regulation of cellular extravasation	19_GO:0040011 locomotion	-3.35897	11.1924	6.12674	28160	37	272	4	1.47059	0.729868	3676|5724|5734|729230	ITGA4|PTAFR|PTGER4|CCR2	-1.9375	0	43	0	0	-10.0677	28.2353
1	-3.34225	GO:1903236	M1	1	0	GO Biological Processes	19	regulation of leukocyte tethering or rolling	19_GO:0022610 biological adhesion	-3.34225	19.4118	7.27523	28160	16	272	3	1.10294	0.633262	3676|5724|729230	ITGA4|PTAFR|CCR2	-1.92433	0	43	0	0	-10.0677	28.2353
1	-3.22777	GO:1904994	M1	1	0	GO Biological Processes	19	regulation of leukocyte adhesion to vascular endothelial cell	19_GO:0022610 biological adhesion	-3.22777	10.3529	5.84595	28160	40	272	4	1.47059	0.729868	3676|3689|5724|729230	ITGA4|ITGB2|PTAFR|CCR2	-1.81886	0	43	0	0	-10.0677	28.2353
1	-9.76061	GO:1905517	M1	1	0	GO Biological Processes	19	macrophage migration	19_GO:0040011 locomotion	-9.76061	18.1631	12.8097	28160	57	272	10	3.67647	1.14103	719|1240|1436|1524|6352|54209|56833|64805|131450|729230	C3AR1|CMKLR1|CSF1R|CX3CR1|CCL5|TREM2|SLAMF8|P2RY12|CD200R1|CCR2	-7.8049	0	44	1	1	-9.76061	27.8733
1	-9.56646	GO:1905521	M1	1	0	GO Biological Processes	19	regulation of macrophage migration	19_GO:0040011 locomotion	-9.56646	21.6689	13.3953	28160	43	272	9	3.30882	1.08454	719|1240|1436|1524|6352|54209|56833|64805|131450	C3AR1|CMKLR1|CSF1R|CX3CR1|CCL5|TREM2|SLAMF8|P2RY12|CD200R1	-7.62616	0	44	0	0	-9.76061	27.8733
1	-8.38901	GO:1905523	M1	1	0	GO Biological Processes	19	positive regulation of macrophage migration	19_GO:0040011 locomotion	-8.38901	27.8733	13.5387	28160	26	272	7	2.57353	0.960105	719|1240|1436|1524|6352|54209|64805	C3AR1|CMKLR1|CSF1R|CX3CR1|CCL5|TREM2|P2RY12	-6.51277	0	44	0	0	-9.76061	27.8733
1	-5.09907	GO:0010758	M1	1	0	GO Biological Processes	19	regulation of macrophage chemotaxis	19_GO:0040011 locomotion	-5.09907	17.8499	8.96578	28160	29	272	5	1.83824	0.814493	719|1240|1436|6352|56833	C3AR1|CMKLR1|CSF1R|CCL5|SLAMF8	-3.49844	0	44	0	0	-9.76061	27.8733
1	-4.53109	GO:0010759	M1	1	0	GO Biological Processes	19	positive regulation of macrophage chemotaxis	19_GO:0040011 locomotion	-4.53109	21.7957	8.95497	28160	19	272	4	1.47059	0.729868	719|1240|1436|6352	C3AR1|CMKLR1|CSF1R|CCL5	-2.98739	0	44	0	0	-9.76061	27.8733
1	-4.39317	GO:0048246	M1	1	0	GO Biological Processes	19	macrophage chemotaxis	19_GO:0040011 locomotion	-4.39317	12.9412	7.46369	28160	40	272	5	1.83824	0.814493	719|1240|1436|6352|56833	C3AR1|CMKLR1|CSF1R|CCL5|SLAMF8	-2.86408	0	44	0	0	-9.76061	27.8733
1	-4.1583	GO:0007200	M1	1	0	GO Biological Processes	19	phospholipase C-activating G protein-coupled receptor signaling pathway	19_GO:0023052 signaling	-4.1583	6.96833	6.022	28160	104	272	7	2.57353	0.960105	719|1240|1524|2359|2841|8477|64805	C3AR1|CMKLR1|CX3CR1|FPR3|GPR18|GPR65|P2RY12	-2.65273	0	44	0	0	-9.76061	27.8733
1	-3.73558	GO:0004875	M1	1	0	GO Molecular Functions	21	complement receptor activity		-3.73558	25.8824	8.51418	28160	12	272	3	1.10294	0.633262	719|1240|2359	C3AR1|CMKLR1|FPR3	-2.27909	0	44	0	0	-9.76061	27.8733
1	-3.62475	GO:0002430	M1	1	0	GO Biological Processes	19	complement receptor mediated signaling pathway	19_GO:0002376 immune system process	-3.62475	23.8914	8.15291	28160	13	272	3	1.10294	0.633262	719|1240|2359	C3AR1|CMKLR1|FPR3	-2.17917	0	44	0	0	-9.76061	27.8733
1	-9.49039	GO:1902106	M1	1	0	GO Biological Processes	19	negative regulation of leukocyte differentiation	19_GO:0002376 immune system process	-9.49039	12.1799	11.1711	28160	102	272	12	4.41176	1.24516	714|864|972|3635|3659|3902|4067|9935|10859|10875|11006|84695	C1QC|RUNX3|CD74|INPP5D|IRF1|LAG3|LYN|MAFB|LILRB1|FGL2|LILRB4|LOXL3	-7.55215	0	45	1	1	-9.49039	15.4193
1	-9.29331	GO:1903707	M1	1	0	GO Biological Processes	19	negative regulation of hemopoiesis	19_GO:0002376 immune system process	-9.29331	11.7203	10.9206	28160	106	272	12	4.41176	1.24516	714|864|972|3635|3659|3902|4067|9935|10859|10875|11006|84695	C1QC|RUNX3|CD74|INPP5D|IRF1|LAG3|LYN|MAFB|LILRB1|FGL2|LILRB4|LOXL3	-7.36628	0	45	0	0	-9.49039	15.4193
1	-6.48371	GO:0045581	M1	1	0	GO Biological Processes	19	negative regulation of T cell differentiation	19_GO:0022610 biological adhesion	-6.48371	15.4193	9.77064	28160	47	272	7	2.57353	0.960105	864|972|3659|3902|10875|11006|84695	RUNX3|CD74|IRF1|LAG3|FGL2|LILRB4|LOXL3	-4.75608	0	45	0	0	-9.49039	15.4193
1	-6.00356	GO:0045620	M1	1	0	GO Biological Processes	19	negative regulation of lymphocyte differentiation	19_GO:0002376 immune system process	-6.00356	13.1765	8.92679	28160	55	272	7	2.57353	0.960105	864|972|3659|3902|10875|11006|84695	RUNX3|CD74|IRF1|LAG3|FGL2|LILRB4|LOXL3	-4.31817	0	45	0	0	-9.49039	15.4193
1	-2.54811	GO:0045596	M1	1	0	GO Biological Processes	19	negative regulation of cell differentiation	19_GO:0048519 negative regulation of biological process	-2.54811	2.27371	3.32797	28160	683	272	15	5.51471	1.38407	714|864|972|3635|3659|3902|4067|6772|9935|10859|10875|11006|54209|64805|84695	C1QC|RUNX3|CD74|INPP5D|IRF1|LAG3|LYN|STAT1|MAFB|LILRB1|FGL2|LILRB4|TREM2|P2RY12|LOXL3	-1.19489	0	45	0	0	-9.49039	15.4193
1	-9.47073	GO:0031295	M1	1	0	GO Biological Processes	19	T cell costimulation	19_GO:0022610 biological adhesion	-9.47073	21.1765	13.2275	28160	44	272	9	3.30882	1.08454	916|942|3932|4067|5777|7409|10288|10673|11006	CD3E|CD86|LCK|LYN|PTPN6|VAV1|LILRB2|TNFSF13B|LILRB4	-7.53712	0	46	1	1	-9.47073	103.529
1	-9.28658	GO:0031294	M1	1	0	GO Biological Processes	19	lymphocyte costimulation	19_GO:0002376 immune system process	-9.28658	20.2558	12.9081	28160	46	272	9	3.30882	1.08454	916|942|3932|4067|5777|7409|10288|10673|11006	CD3E|CD86|LCK|LYN|PTPN6|VAV1|LILRB2|TNFSF13B|LILRB4	-7.36118	0	46	0	0	-9.47073	103.529
1	-8.14091	GO:0045589	M1	1	0	GO Biological Processes	19	regulation of regulatory T cell differentiation	19_GO:0002376 immune system process	-8.14091	25.8824	13.0093	28160	28	272	7	2.57353	0.960105	3122|3659|3902|3965|10288|11006|64115	HLA-DRA|IRF1|LAG3|LGALS9|LILRB2|LILRB4|VSIR	-6.2873	0	46	0	0	-9.47073	103.529
1	-8.06978	GO:0002774	M1	1	0	GO Biological Processes	19	Fc receptor mediated inhibitory signaling pathway	19_GO:0002376 immune system process	-8.06978	103.529	20.2524	28160	4	272	4	1.47059	0.729868	4067|10288|10859|11006	LYN|LILRB2|LILRB1|LILRB4	-6.2203	0	46	0	0	-9.47073	103.529
1	-7.80514	GO:0045066	M1	1	0	GO Biological Processes	19	regulatory T cell differentiation	19_GO:0002376 immune system process	-7.80514	23.3776	12.3112	28160	31	272	7	2.57353	0.960105	3122|3659|3902|3965|10288|11006|64115	HLA-DRA|IRF1|LAG3|LGALS9|LILRB2|LILRB4|VSIR	-5.97957	0	46	0	0	-9.47073	103.529
1	-7.70704	GO:0002765	M1	1	0	GO Biological Processes	19	immune response-inhibiting signal transduction	19_GO:0002376 immune system process	-7.70704	51.7647	15.8565	28160	10	272	5	1.83824	0.814493	945|4067|10288|10859|11006	CD33|LYN|LILRB2|LILRB1|LILRB4	-5.89042	0	46	0	0	-9.47073	103.529
1	-6.34097	GO:0045591	M1	1	0	GO Biological Processes	19	positive regulation of regulatory T cell differentiation	19_GO:0022610 biological adhesion	-6.34097	30.4498	11.9952	28160	17	272	5	1.83824	0.814493	3122|3965|10288|11006|64115	HLA-DRA|LGALS9|LILRB2|LILRB4|VSIR	-4.62855	0	46	0	0	-9.47073	103.529
1	-6.23796	GO:0002767	M1	1	0	GO Biological Processes	19	immune response-inhibiting cell surface receptor signaling pathway	19_GO:0002376 immune system process	-6.23796	51.7647	14.182	28160	8	272	4	1.47059	0.729868	4067|10288|10859|11006	LYN|LILRB2|LILRB1|LILRB4	-4.53635	0	46	0	0	-9.47073	103.529
1	-5.17783	GO:0002507	M1	1	0	GO Biological Processes	19	tolerance induction	19_GO:0002376 immune system process	-5.17783	18.4874	9.14299	28160	28	272	5	1.83824	0.814493	916|3965|4067|10288|11006	CD3E|LGALS9|LYN|LILRB2|LILRB4	-3.56786	0	46	0	0	-9.47073	103.529
1	-4.31736	GO:0002666	M1	1	0	GO Biological Processes	19	positive regulation of T cell tolerance induction	19_GO:0002376 immune system process	-4.31736	38.8235	10.5666	28160	8	272	3	1.10294	0.633262	916|10288|11006	CD3E|LILRB2|LILRB4	-2.79796	0	46	0	0	-9.47073	103.529
1	-3.85741	GO:0002645	M1	1	0	GO Biological Processes	19	positive regulation of tolerance induction	19_GO:0002376 immune system process	-3.85741	28.2353	8.92239	28160	11	272	3	1.10294	0.633262	916|10288|11006	CD3E|LILRB2|LILRB4	-2.38802	0	46	0	0	-9.47073	103.529
1	-3.73558	GO:0002664	M1	1	0	GO Biological Processes	19	regulation of T cell tolerance induction	19_GO:0002376 immune system process	-3.73558	25.8824	8.51418	28160	12	272	3	1.10294	0.633262	916|10288|11006	CD3E|LILRB2|LILRB4	-2.27909	0	46	0	0	-9.47073	103.529
1	-3.52312	GO:0002517	M1	1	0	GO Biological Processes	19	T cell tolerance induction	19_GO:0002376 immune system process	-3.52312	22.1849	7.83008	28160	14	272	3	1.10294	0.633262	916|10288|11006	CD3E|LILRB2|LILRB4	-2.09029	0	46	0	0	-9.47073	103.529
1	-3.18495	GO:0002643	M1	1	0	GO Biological Processes	19	regulation of tolerance induction	19_GO:0002376 immune system process	-3.18495	17.2549	6.81283	28160	18	272	3	1.10294	0.633262	916|10288|11006	CD3E|LILRB2|LILRB4	-1.77851	0	46	0	0	-9.47073	103.529
1	-3.1736	GO:0019902	M1	1	0	GO Molecular Functions	21	phosphatase binding		-3.1736	4.22569	4.47544	28160	196	272	8	2.94118	1.02446	945|3932|6772|6850|10288|10859|11006|89790	CD33|LCK|STAT1|SYK|LILRB2|LILRB1|LILRB4|SIGLEC10	-1.76912	0	46	0	0	-9.47073	103.529
1	-2.46194	GO:0019903	M1	1	0	GO Molecular Functions	21	protein phosphatase binding		-2.46194	4.14118	3.80948	28160	150	272	6	2.20588	0.89056	945|3932|6772|10288|10859|11006	CD33|LCK|STAT1|LILRB2|LILRB1|LILRB4	-1.11821	0	46	0	0	-9.47073	103.529
1	-9.43281	GO:0007204	M1	1	0	GO Biological Processes	19	positive regulation of cytosolic calcium ion concentration	19_GO:0065007 biological regulation	-9.43281	6.16633	9.16472	28160	319	272	19	6.98529	1.54555	356|719|1043|1230|1234|1240|1524|2359|2841|3717|3932|4067|5294|5734|5777|5788|8477|11151|729230	FASLG|C3AR1|CD52|CCR1|CCR5|CMKLR1|CX3CR1|FPR3|GPR18|JAK2|LCK|LYN|PIK3CG|PTGER4|PTPN6|PTPRC|GPR65|CORO1A|CCR2	-7.50085	0	47	1	1	-9.43281	6.30179
1	-8.68063	GO:0051480	M1	1	0	GO Biological Processes	19	regulation of cytosolic calcium ion concentration	19_GO:0065007 biological regulation	-8.68063	5.55666	8.52047	28160	354	272	19	6.98529	1.54555	356|719|1043|1230|1234|1240|1524|2359|2841|3717|3932|4067|5294|5734|5777|5788|8477|11151|729230	FASLG|C3AR1|CD52|CCR1|CCR5|CMKLR1|CX3CR1|FPR3|GPR18|JAK2|LCK|LYN|PIK3CG|PTGER4|PTPN6|PTPRC|GPR65|CORO1A|CCR2	-6.78356	0	47	0	0	-9.43281	6.30179
1	-8.46884	GO:0006874	M1	1	0	GO Biological Processes	19	cellular calcium ion homeostasis	19_GO:0065007 biological regulation	-8.46884	4.84213	8.10502	28160	449	272	21	7.72059	1.61843	356|719|1043|1230|1234|1240|1524|2359|2841|3717|3932|4067|5294|5579|5734|5777|5788|6352|8477|11151|729230	FASLG|C3AR1|CD52|CCR1|CCR5|CMKLR1|CX3CR1|FPR3|GPR18|JAK2|LCK|LYN|PIK3CG|PRKCB|PTGER4|PTPN6|PTPRC|CCL5|GPR65|CORO1A|CCR2	-6.58822	0	47	0	0	-9.43281	6.30179
1	-8.26765	GO:0055074	M1	1	0	GO Biological Processes	19	calcium ion homeostasis	19_GO:0065007 biological regulation	-8.26765	4.71609	7.94491	28160	461	272	21	7.72059	1.61843	356|719|1043|1230|1234|1240|1524|2359|2841|3717|3932|4067|5294|5579|5734|5777|5788|6352|8477|11151|729230	FASLG|C3AR1|CD52|CCR1|CCR5|CMKLR1|CX3CR1|FPR3|GPR18|JAK2|LCK|LYN|PIK3CG|PRKCB|PTGER4|PTPN6|PTPRC|CCL5|GPR65|CORO1A|CCR2	-6.39862	0	47	0	0	-9.43281	6.30179
1	-8.23717	GO:0072507	M1	1	0	GO Biological Processes	19	divalent inorganic cation homeostasis	19_GO:0065007 biological regulation	-8.23717	4.48356	7.82485	28160	508	272	22	8.08824	1.65321	356|719|1043|1230|1234|1240|1524|2359|2841|3717|3932|4067|5294|5579|5734|5777|5788|6352|8477|11151|147138|729230	FASLG|C3AR1|CD52|CCR1|CCR5|CMKLR1|CX3CR1|FPR3|GPR18|JAK2|LCK|LYN|PIK3CG|PRKCB|PTGER4|PTPN6|PTPRC|CCL5|GPR65|CORO1A|TMC8|CCR2	-6.37098	0	47	0	0	-9.43281	6.30179
1	-7.85349	GO:0072503	M1	1	0	GO Biological Processes	19	cellular divalent inorganic cation homeostasis	19_GO:0065007 biological regulation	-7.85349	4.46431	7.61618	28160	487	272	21	7.72059	1.61843	356|719|1043|1230|1234|1240|1524|2359|2841|3717|3932|4067|5294|5579|5734|5777|5788|6352|8477|11151|729230	FASLG|C3AR1|CD52|CCR1|CCR5|CMKLR1|CX3CR1|FPR3|GPR18|JAK2|LCK|LYN|PIK3CG|PRKCB|PTGER4|PTPN6|PTPRC|CCL5|GPR65|CORO1A|CCR2	-6.02533	0	47	0	0	-9.43281	6.30179
1	-6.77722	GO:0006873	M1	1	0	GO Biological Processes	19	cellular ion homeostasis	19_GO:0065007 biological regulation	-6.77722	3.56998	6.63385	28160	667	272	23	8.45588	1.68698	356|719|1043|1230|1234|1240|1524|2359|2841|3717|3932|4067|5294|5579|5734|5777|5788|6352|6916|8477|11151|56833|729230	FASLG|C3AR1|CD52|CCR1|CCR5|CMKLR1|CX3CR1|FPR3|GPR18|JAK2|LCK|LYN|PIK3CG|PRKCB|PTGER4|PTPN6|PTPRC|CCL5|TBXAS1|GPR65|CORO1A|SLAMF8|CCR2	-5.0197	0	47	0	0	-9.43281	6.30179
1	-6.73759	GO:0006816	M1	1	0	GO Biological Processes	19	calcium ion transport	19_GO:0051179 localization	-6.73759	4.41595	6.98255	28160	422	272	18	6.61765	1.5073	356|920|945|1230|1234|3603|3932|4067|5294|5579|5777|5788|6352|8832|10288|10859|11151|64805	FASLG|CD4|CD33|CCR1|CCR5|IL16|LCK|LYN|PIK3CG|PRKCB|PTPN6|PTPRC|CCL5|CD84|LILRB2|LILRB1|CORO1A|P2RY12	-4.98338	0	47	0	0	-9.43281	6.30179
1	-6.55181	GO:0006875	M1	1	0	GO Biological Processes	19	cellular metal ion homeostasis	19_GO:0065007 biological regulation	-6.55181	3.7356	6.58592	28160	582	272	21	7.72059	1.61843	356|719|1043|1230|1234|1240|1524|2359|2841|3717|3932|4067|5294|5579|5734|5777|5788|6352|8477|11151|729230	FASLG|C3AR1|CD52|CCR1|CCR5|CMKLR1|CX3CR1|FPR3|GPR18|JAK2|LCK|LYN|PIK3CG|PRKCB|PTGER4|PTPN6|PTPRC|CCL5|GPR65|CORO1A|CCR2	-4.81374	0	47	0	0	-9.43281	6.30179
1	-6.51286	GO:0098771	M1	1	0	GO Biological Processes	19	inorganic ion homeostasis	19_GO:0065007 biological regulation	-6.51286	3.33518	6.37952	28160	745	272	24	8.82353	1.7198	356|719|1043|1230|1234|1240|1524|2359|2841|3717|3932|4067|5294|5579|5734|5777|5788|6352|6916|8477|11151|56833|147138|729230	FASLG|C3AR1|CD52|CCR1|CCR5|CMKLR1|CX3CR1|FPR3|GPR18|JAK2|LCK|LYN|PIK3CG|PRKCB|PTGER4|PTPN6|PTPRC|CCL5|TBXAS1|GPR65|CORO1A|SLAMF8|TMC8|CCR2	-4.78108	0	47	0	0	-9.43281	6.30179
1	-6.3682	GO:0030003	M1	1	0	GO Biological Processes	19	cellular cation homeostasis	19_GO:0065007 biological regulation	-6.3682	3.50407	6.37885	28160	650	272	22	8.08824	1.65321	356|719|1043|1230|1234|1240|1524|2359|2841|3717|3932|4067|5294|5579|5734|5777|5788|6352|8477|11151|56833|729230	FASLG|C3AR1|CD52|CCR1|CCR5|CMKLR1|CX3CR1|FPR3|GPR18|JAK2|LCK|LYN|PIK3CG|PRKCB|PTGER4|PTPN6|PTPRC|CCL5|GPR65|CORO1A|SLAMF8|CCR2	-4.65062	0	47	0	0	-9.43281	6.30179
1	-6.26829	GO:0055065	M1	1	0	GO Biological Processes	19	metal ion homeostasis	19_GO:0065007 biological regulation	-6.26829	3.45622	6.30115	28160	659	272	22	8.08824	1.65321	356|719|1043|1230|1234|1240|1524|2359|2841|3717|3932|4067|5294|5579|5734|5777|5788|6352|8477|11151|147138|729230	FASLG|C3AR1|CD52|CCR1|CCR5|CMKLR1|CX3CR1|FPR3|GPR18|JAK2|LCK|LYN|PIK3CG|PRKCB|PTGER4|PTPN6|PTPRC|CCL5|GPR65|CORO1A|TMC8|CCR2	-4.56278	0	47	0	0	-9.43281	6.30179
1	-6.08637	GO:0055080	M1	1	0	GO Biological Processes	19	cation homeostasis	19_GO:0065007 biological regulation	-6.08637	3.25742	6.10733	28160	731	272	23	8.45588	1.68698	356|719|1043|1230|1234|1240|1524|2359|2841|3717|3932|4067|5294|5579|5734|5777|5788|6352|8477|11151|56833|147138|729230	FASLG|C3AR1|CD52|CCR1|CCR5|CMKLR1|CX3CR1|FPR3|GPR18|JAK2|LCK|LYN|PIK3CG|PRKCB|PTGER4|PTPN6|PTPRC|CCL5|GPR65|CORO1A|SLAMF8|TMC8|CCR2	-4.39151	0	47	0	0	-9.43281	6.30179
1	-6.04099	GO:0050801	M1	1	0	GO Biological Processes	19	ion homeostasis	19_GO:0065007 biological regulation	-6.04099	3.13725	6.02534	28160	792	272	24	8.82353	1.7198	356|719|1043|1230|1234|1240|1524|2359|2841|3717|3932|4067|5294|5579|5734|5777|5788|6352|6916|8477|11151|56833|147138|729230	FASLG|C3AR1|CD52|CCR1|CCR5|CMKLR1|CX3CR1|FPR3|GPR18|JAK2|LCK|LYN|PIK3CG|PRKCB|PTGER4|PTPN6|PTPRC|CCL5|TBXAS1|GPR65|CORO1A|SLAMF8|TMC8|CCR2	-4.35278	0	47	0	0	-9.43281	6.30179
1	-5.86563	GO:0051924	M1	1	0	GO Biological Processes	19	regulation of calcium ion transport	19_GO:0051179 localization	-5.86563	5.27797	6.77721	28160	255	272	13	4.77941	1.29351	920|945|1230|3603|4067|5294|5777|6352|8832|10288|10859|11151|64805	CD4|CD33|CCR1|IL16|LYN|PIK3CG|PTPN6|CCL5|CD84|LILRB2|LILRB1|CORO1A|P2RY12	-4.19041	0	47	0	0	-9.43281	6.30179
1	-4.33621	GO:0010959	M1	1	0	GO Biological Processes	19	regulation of metal ion transport	19_GO:0051179 localization	-4.33621	3.56998	5.15127	28160	406	272	14	5.14706	1.33974	920|945|1230|3603|4067|5294|5777|6352|8832|10288|10859|11151|54209|64805	CD4|CD33|CCR1|IL16|LYN|PIK3CG|PTPN6|CCL5|CD84|LILRB2|LILRB1|CORO1A|TREM2|P2RY12	-2.81167	0	47	0	0	-9.43281	6.30179
1	-4.28258	GO:0043269	M1	1	0	GO Biological Processes	19	regulation of ion transport	19_GO:0051179 localization	-4.28258	2.8303	4.82513	28160	695	272	19	6.98529	1.54555	920|945|1230|1520|1536|3603|4067|5294|5724|5777|6352|6850|8832|10288|10859|11151|54209|64805|729230	CD4|CD33|CCR1|CTSS|CYBB|IL16|LYN|PIK3CG|PTAFR|PTPN6|CCL5|SYK|CD84|LILRB2|LILRB1|CORO1A|TREM2|P2RY12|CCR2	-2.76572	0	47	0	0	-9.43281	6.30179
1	-3.88297	GO:0051209	M1	1	0	GO Biological Processes	19	release of sequestered calcium ion into cytosol	19_GO:0048519 negative regulation of biological process	-3.88297	6.30179	5.62637	28160	115	272	7	2.57353	0.960105	356|1234|3932|4067|5777|5788|11151	FASLG|CCR5|LCK|LYN|PTPN6|PTPRC|CORO1A	-2.40612	0	47	0	0	-9.43281	6.30179
1	-3.85949	GO:0051283	M1	1	0	GO Biological Processes	19	negative regulation of sequestering of calcium ion	19_GO:0048519 negative regulation of biological process	-3.85949	6.24746	5.59298	28160	116	272	7	2.57353	0.960105	356|1234|3932|4067|5777|5788|11151	FASLG|CCR5|LCK|LYN|PTPN6|PTPRC|CORO1A	-2.38802	0	47	0	0	-9.43281	6.30179
1	-3.81323	GO:0051282	M1	1	0	GO Biological Processes	19	regulation of sequestering of calcium ion	19_GO:0051179 localization	-3.81323	6.14158	5.52735	28160	118	272	7	2.57353	0.960105	356|1234|3932|4067|5777|5788|11151	FASLG|CCR5|LCK|LYN|PTPN6|PTPRC|CORO1A	-2.35062	0	47	0	0	-9.43281	6.30179
1	-3.72344	GO:0051208	M1	1	0	GO Biological Processes	19	sequestering of calcium ion	19_GO:0051179 localization	-3.72344	5.94021	5.40053	28160	122	272	7	2.57353	0.960105	356|1234|3932|4067|5777|5788|11151	FASLG|CCR5|LCK|LYN|PTPN6|PTPRC|CORO1A	-2.26806	0	47	0	0	-9.43281	6.30179
1	-3.32186	GO:0097553	M1	1	0	GO Biological Processes	19	calcium ion transmembrane import into cytosol	19_GO:0051179 localization	-3.32186	5.10356	4.8414	28160	142	272	7	2.57353	0.960105	356|1234|3932|4067|5777|5788|11151	FASLG|CCR5|LCK|LYN|PTPN6|PTPRC|CORO1A	-1.90495	0	47	0	0	-9.43281	6.30179
1	-3.01517	GO:0060402	M1	1	0	GO Biological Processes	19	calcium ion transport into cytosol	19_GO:0051179 localization	-3.01517	4.52941	4.42148	28160	160	272	7	2.57353	0.960105	356|1234|3932|4067|5777|5788|11151	FASLG|CCR5|LCK|LYN|PTPN6|PTPRC|CORO1A	-1.61846	0	47	0	0	-9.43281	6.30179
1	-2.94024	GO:0051651	M1	1	0	GO Biological Processes	19	maintenance of location in cell	19_GO:0051179 localization	-2.94024	3.88843	4.17896	28160	213	272	8	2.94118	1.02446	356|920|1234|3932|4067|5777|5788|11151	FASLG|CD4|CCR5|LCK|LYN|PTPN6|PTPRC|CORO1A	-1.54784	0	47	0	0	-9.43281	6.30179
1	-2.87761	GO:0051235	M1	1	0	GO Biological Processes	19	maintenance of location	19_GO:0051179 localization	-2.87761	3.18552	3.91368	28160	325	272	10	3.67647	1.14103	356|920|1234|3932|4067|4481|5777|5788|11151|54209	FASLG|CD4|CCR5|LCK|LYN|MSR1|PTPN6|PTPRC|CORO1A|TREM2	-1.49184	0	47	0	0	-9.43281	6.30179
1	-2.69392	GO:0060401	M1	1	0	GO Biological Processes	19	cytosolic calcium ion transport	19_GO:0051179 localization	-2.69392	3.9819	3.9857	28160	182	272	7	2.57353	0.960105	356|1234|3932|4067|5777|5788|11151	FASLG|CCR5|LCK|LYN|PTPN6|PTPRC|CORO1A	-1.32518	0	47	0	0	-9.43281	6.30179
1	-2.45587	GO:0070588	M1	1	0	GO Biological Processes	19	calcium ion transmembrane transport	19_GO:0051179 localization	-2.45587	2.98643	3.48447	28160	312	272	9	3.30882	1.08454	356|1234|3932|4067|5294|5777|5788|11151|64805	FASLG|CCR5|LCK|LYN|PIK3CG|PTPN6|PTPRC|CORO1A|P2RY12	-1.11256	0	47	0	0	-9.43281	6.30179
1	-9.11773	GO:0006897	M1	1	0	GO Biological Processes	19	endocytosis	19_GO:0051179 localization	-9.11773	4.23233	8.14279	28160	636	272	26	9.55882	1.78279	199|929|1794|2207|3071|3587|3676|3689|4481|5294|5880|6614|6850|9051|9938|10859|11006|11314|23048|29108|30011|51411|54209|55589|64581|84695	AIF1|CD14|DOCK2|FCER1G|NCKAP1L|IL10RA|ITGA4|ITGB2|MSR1|PIK3CG|RAC2|SIGLEC1|SYK|PSTPIP1|ARHGAP25|LILRB1|LILRB4|CD300A|FNBP1|PYCARD|SH3KBP1|BIN2|TREM2|BMP2K|CLEC7A|LOXL3	-7.20356	0	48	1	1	-9.11773	4.23233
1	-3.77696	GO:0006898	M1	1	0	GO Biological Processes	19	receptor-mediated endocytosis	19_GO:0051179 localization	-3.77696	4.15781	4.9429	28160	249	272	10	3.67647	1.14103	929|2207|3676|3689|4481|6614|6850|10859|11006|55589	CD14|FCER1G|ITGA4|ITGB2|MSR1|SIGLEC1|SYK|LILRB1|LILRB4|BMP2K	-2.31698	0	48	0	0	-9.11773	4.23233
1	-9.11348	GO:0036336	M1	1	0	GO Biological Processes	19	dendritic cell migration	19_GO:0040011 locomotion	-9.11348	25.098	13.6792	28160	33	272	8	2.94118	1.02446	1230|1234|3965|5294|6352|56833|81704|729230	CCR1|CCR5|LGALS9|PIK3CG|CCL5|SLAMF8|DOCK8|CCR2	-7.2009	0	49	1	1	-9.11348	27.8733
1	-8.38901	GO:0002407	M1	1	0	GO Biological Processes	19	dendritic cell chemotaxis	19_GO:0040011 locomotion	-8.38901	27.8733	13.5387	28160	26	272	7	2.57353	0.960105	1230|1234|3965|5294|6352|56833|729230	CCR1|CCR5|LGALS9|PIK3CG|CCL5|SLAMF8|CCR2	-6.51277	0	49	0	0	-9.11348	27.8733
1	-8.14091	GO:0090025	M1	1	0	GO Biological Processes	19	regulation of monocyte chemotaxis	19_GO:0040011 locomotion	-8.14091	25.8824	13.0093	28160	28	272	7	2.57353	0.960105	199|1230|1524|4067|6352|56833|729230	AIF1|CCR1|CX3CR1|LYN|CCL5|SLAMF8|CCR2	-6.2873	0	49	0	0	-9.11348	27.8733
1	-5.83773	GO:0090026	M1	1	0	GO Biological Processes	19	positive regulation of monocyte chemotaxis	19_GO:0040011 locomotion	-5.83773	24.6499	10.707	28160	21	272	5	1.83824	0.814493	199|1230|1524|6352|729230	AIF1|CCR1|CX3CR1|CCL5|CCR2	-4.16524	0	49	0	0	-9.11348	27.8733
1	-5.34534	GO:0001637	M1	1	0	GO Molecular Functions	21	G protein-coupled chemoattractant receptor activity		-5.34534	19.9095	9.52654	28160	26	272	5	1.83824	0.814493	1230|1234|1240|1524|729230	CCR1|CCR5|CMKLR1|CX3CR1|CCR2	-3.71606	0	49	0	0	-9.11348	27.8733
1	-5.34534	GO:0004950	M1	1	0	GO Molecular Functions	21	chemokine receptor activity		-5.34534	19.9095	9.52654	28160	26	272	5	1.83824	0.814493	1230|1234|1240|1524|729230	CCR1|CCR5|CMKLR1|CX3CR1|CCR2	-3.71606	0	49	0	0	-9.11348	27.8733
1	-5.3277	GO:1990868	M1	1	0	GO Biological Processes	19	response to chemokine	19_GO:0050896 response to stimulus	-5.3277	8.53851	7.34495	28160	97	272	8	2.94118	1.02446	1230|1234|1240|1524|6352|54209|81704|729230	CCR1|CCR5|CMKLR1|CX3CR1|CCL5|TREM2|DOCK8|CCR2	-3.7017	0	49	0	0	-9.11348	27.8733
1	-5.3277	GO:1990869	M1	1	0	GO Biological Processes	19	cellular response to chemokine	19_GO:0050896 response to stimulus	-5.3277	8.53851	7.34495	28160	97	272	8	2.94118	1.02446	1230|1234|1240|1524|6352|54209|81704|729230	CCR1|CCR5|CMKLR1|CX3CR1|CCL5|TREM2|DOCK8|CCR2	-3.7017	0	49	0	0	-9.11348	27.8733
1	-5.28573	GO:0002548	M1	1	0	GO Biological Processes	19	monocyte chemotaxis	19_GO:0040011 locomotion	-5.28573	10.3529	7.73759	28160	70	272	7	2.57353	0.960105	199|1230|1524|4067|6352|56833|729230	AIF1|CCR1|CX3CR1|LYN|CCL5|SLAMF8|CCR2	-3.66217	0	49	0	0	-9.11348	27.8733
1	-4.81207	GO:0019956	M1	1	0	GO Molecular Functions	21	chemokine binding		-4.81207	15.6863	8.33664	28160	33	272	5	1.83824	0.814493	1230|1234|1524|3676|729230	CCR1|CCR5|CX3CR1|ITGA4|CCR2	-3.23831	0	49	0	0	-9.11348	27.8733
1	-4.62596	GO:0070098	M1	1	0	GO Biological Processes	19	chemokine-mediated signaling pathway	19_GO:0023052 signaling	-4.62596	8.23529	6.71344	28160	88	272	7	2.57353	0.960105	1230|1234|1240|1524|6352|54209|729230	CCR1|CCR5|CMKLR1|CX3CR1|CCL5|TREM2|CCR2	-3.07408	0	49	0	0	-9.11348	27.8733
1	-4.1855	GO:0016493	M1	1	0	GO Molecular Functions	21	C-C chemokine receptor activity		-4.1855	18.0051	8.05729	28160	23	272	4	1.47059	0.729868	1230|1234|1524|729230	CCR1|CCR5|CX3CR1|CCR2	-2.67745	0	49	0	0	-9.11348	27.8733
1	-4.10962	GO:0019957	M1	1	0	GO Molecular Functions	21	C-C chemokine binding		-4.10962	17.2549	7.86762	28160	24	272	4	1.47059	0.729868	1230|1234|1524|729230	CCR1|CCR5|CX3CR1|CCR2	-2.61444	0	49	0	0	-9.11348	27.8733
1	-2.70644	GO:0004435	M1	1	0	GO Molecular Functions	21	phosphatidylinositol phospholipase C activity		-2.70644	11.9457	5.51441	28160	26	272	3	1.10294	0.633262	1230|1234|6352	CCR1|CCR5|CCL5	-1.33635	0	49	0	0	-9.11348	27.8733
1	-2.61225	GO:0004629	M1	1	0	GO Molecular Functions	21	phospholipase C activity		-2.61225	11.0924	5.27666	28160	28	272	3	1.10294	0.633262	1230|1234|6352	CCR1|CCR5|CCL5	-1.25201	0	49	0	0	-9.11348	27.8733
1	-2.50514	GO:0008528	M1	1	0	GO Molecular Functions	21	G protein-coupled peptide receptor activity		-2.50514	4.22569	3.87245	28160	147	272	6	2.20588	0.89056	1230|1234|1240|1524|2359|729230	CCR1|CCR5|CMKLR1|CX3CR1|FPR3|CCR2	-1.15583	0	49	0	0	-9.11348	27.8733
1	-2.41982	GO:0001653	M1	1	0	GO Molecular Functions	21	peptide receptor activity		-2.41982	4.05998	3.74813	28160	153	272	6	2.20588	0.89056	1230|1234|1240|1524|2359|729230	CCR1|CCR5|CMKLR1|CX3CR1|FPR3|CCR2	-1.0782	0	49	0	0	-9.11348	27.8733
1	-2.2809	GO:0042379	M1	1	0	GO Molecular Functions	21	chemokine receptor binding		-2.2809	5.75163	3.98688	28160	72	272	4	1.47059	0.729868	1524|6352|6772|729230	CX3CR1|CCL5|STAT1|CCR2	-0.952236	0	49	0	0	-9.11348	27.8733
1	-8.78889	GO:0048872	M1	1	0	GO Biological Processes	19	homeostasis of number of cells	19_GO:0065007 biological regulation	-8.78889	6.44689	8.93127	28160	273	272	17	6.25	1.46771	972|1524|3059|3071|3635|3717|3965|4067|5293|6772|9935|10673|11151|54440|55619|202309|729230	CD74|CX3CR1|HCLS1|NCKAP1L|INPP5D|JAK2|LGALS9|LYN|PIK3CD|STAT1|MAFB|TNFSF13B|CORO1A|SASH3|DOCK10|GAPT|CCR2	-6.88569	0	50	1	1	-8.78889	20.038
1	-7.90421	GO:0001776	M1	1	0	GO Biological Processes	19	leukocyte homeostasis	19_GO:0002376 immune system process	-7.90421	11.8999	10.056	28160	87	272	10	3.67647	1.14103	972|3071|3965|4067|5293|10673|11151|55619|202309|729230	CD74|NCKAP1L|LGALS9|LYN|PIK3CD|TNFSF13B|CORO1A|DOCK10|GAPT|CCR2	-6.06949	0	50	0	0	-8.78889	20.038
1	-6.83205	GO:0002260	M1	1	0	GO Biological Processes	19	lymphocyte homeostasis	19_GO:0002376 immune system process	-6.83205	13.3586	9.62084	28160	62	272	8	2.94118	1.02446	972|3071|3965|4067|10673|11151|55619|202309	CD74|NCKAP1L|LGALS9|LYN|TNFSF13B|CORO1A|DOCK10|GAPT	-5.07009	0	50	0	0	-8.78889	20.038
1	-6.33535	GO:0001782	M1	1	0	GO Biological Processes	19	B cell homeostasis	19_GO:0002376 immune system process	-6.33535	20.038	10.4739	28160	31	272	6	2.20588	0.89056	972|3071|4067|10673|55619|202309	CD74|NCKAP1L|LYN|TNFSF13B|DOCK10|GAPT	-4.62492	0	50	0	0	-8.78889	20.038
1	-2.2649	GO:0043029	M1	1	0	GO Biological Processes	19	T cell homeostasis	19_GO:0002376 immune system process	-2.2649	8.39428	4.44478	28160	37	272	3	1.10294	0.633262	3071|3965|11151	NCKAP1L|LGALS9|CORO1A	-0.938293	0	50	0	0	-8.78889	20.038
1	-8.68063	GO:0042742	M1	1	0	GO Biological Processes	19	defense response to bacterium	19_GO:0044419 biological process involved in interspecies interaction between organisms	-8.68063	5.55666	8.52047	28160	354	272	19	6.98529	1.54555	834|920|944|1130|2207|3394|4939|4940|6039|6850|7097|7100|29108|54209|56833|58484|64127|115361|219972	CASP1|CD4|TNFSF8|LYST|FCER1G|IRF8|OAS2|OAS3|RNASE6|SYK|TLR2|TLR5|PYCARD|TREM2|SLAMF8|NLRC4|NOD2|GBP4|MPEG1	-6.78356	0	51	1	1	-8.68063	6.96833
1	-4.1583	GO:0050830	M1	1	0	GO Biological Processes	19	defense response to Gram-positive bacterium	19_GO:0044419 biological process involved in interspecies interaction between organisms	-4.1583	6.96833	6.022	28160	104	272	7	2.57353	0.960105	944|6039|7097|29108|64127|115361|219972	TNFSF8|RNASE6|TLR2|PYCARD|NOD2|GBP4|MPEG1	-2.65273	0	51	0	0	-8.68063	6.96833
1	-3.58873	GO:0050829	M1	1	0	GO Biological Processes	19	defense response to Gram-negative bacterium	19_GO:0044419 biological process involved in interspecies interaction between organisms	-3.58873	6.82612	5.49757	28160	91	272	6	2.20588	0.89056	834|920|6039|29108|54209|219972	CASP1|CD4|RNASE6|PYCARD|TREM2|MPEG1	-2.14744	0	51	0	0	-8.68063	6.96833
1	-8.21049	GO:2000106	M1	1	0	GO Biological Processes	19	regulation of leukocyte apoptotic process	19_GO:0050789 regulation of biological process	-8.21049	12.7814	10.4866	28160	81	272	10	3.67647	1.14103	695|972|3059|3965|4067|5293|6352|10859|64127|81704	BTK|CD74|HCLS1|LGALS9|LYN|PIK3CD|CCL5|LILRB1|NOD2|DOCK8	-6.34854	0	52	1	1	-8.21049	15.9276
1	-8.20535	GO:0071887	M1	1	0	GO Biological Processes	19	leukocyte apoptotic process	19_GO:0009987 cellular process	-8.20535	10.8459	9.98231	28160	105	272	11	4.04412	1.19444	356|695|972|3059|3965|4067|5293|6352|10859|64127|81704	FASLG|BTK|CD74|HCLS1|LGALS9|LYN|PIK3CD|CCL5|LILRB1|NOD2|DOCK8	-6.3448	0	52	0	0	-8.21049	15.9276
1	-5.28353	GO:2000107	M1	1	0	GO Biological Processes	19	negative regulation of leukocyte apoptotic process	19_GO:0048519 negative regulation of biological process	-5.28353	13.5038	8.38195	28160	46	272	6	2.20588	0.89056	972|3059|6352|10859|64127|81704	CD74|HCLS1|CCL5|LILRB1|NOD2|DOCK8	-3.66159	0	52	0	0	-8.21049	15.9276
1	-5.20337	GO:0070227	M1	1	0	GO Biological Processes	19	lymphocyte apoptotic process	19_GO:0009987 cellular process	-5.20337	10.0654	7.60633	28160	72	272	7	2.57353	0.960105	356|695|972|3965|4067|6352|81704	FASLG|BTK|CD74|LGALS9|LYN|CCL5|DOCK8	-3.59023	0	52	0	0	-8.21049	15.9276
1	-4.87112	GO:0070228	M1	1	0	GO Biological Processes	19	regulation of lymphocyte apoptotic process	19_GO:0050789 regulation of biological process	-4.87112	11.5033	7.62968	28160	54	272	6	2.20588	0.89056	695|972|3965|4067|6352|81704	BTK|CD74|LGALS9|LYN|CCL5|DOCK8	-3.28858	0	52	0	0	-8.21049	15.9276
1	-3.96795	GO:2000108	M1	1	0	GO Biological Processes	19	positive regulation of leukocyte apoptotic process	19_GO:0048518 positive regulation of biological process	-3.96795	15.9276	7.52048	28160	26	272	4	1.47059	0.729868	3965|4067|5293|6352	LGALS9|LYN|PIK3CD|CCL5	-2.48527	0	52	0	0	-8.21049	15.9276
1	-2.85917	GO:0070231	M1	1	0	GO Biological Processes	19	T cell apoptotic process	19_GO:0009987 cellular process	-2.85917	8.28235	5.08992	28160	50	272	4	1.47059	0.729868	356|3965|6352|81704	FASLG|LGALS9|CCL5|DOCK8	-1.47574	0	52	0	0	-8.21049	15.9276
1	-2.52524	GO:0070229	M1	1	0	GO Biological Processes	19	negative regulation of lymphocyte apoptotic process	19_GO:0048519 negative regulation of biological process	-2.52524	10.3529	5.06184	28160	30	272	3	1.10294	0.633262	972|6352|81704	CD74|CCL5|DOCK8	-1.17419	0	52	0	0	-8.21049	15.9276
1	-2.3691	GO:0070232	M1	1	0	GO Biological Processes	19	regulation of T cell apoptotic process	19_GO:0050789 regulation of biological process	-2.3691	9.13495	4.68732	28160	34	272	3	1.10294	0.633262	3965|6352|81704	LGALS9|CCL5|DOCK8	-1.03213	0	52	0	0	-8.21049	15.9276
1	-8.13888	GO:0030036	M1	1	0	GO Biological Processes	19	actin cytoskeleton organization	19_GO:0009987 cellular process	-8.13888	3.79657	7.44823	28160	709	272	26	9.55882	1.78279	199|397|1436|1794|2037|3055|3059|3071|3717|3936|4542|5341|5734|5880|7305|7456|8477|9050|9051|9938|11151|29108|30011|57580|64098|89846	AIF1|ARHGDIB|CSF1R|DOCK2|EPB41L2|HCK|HCLS1|NCKAP1L|JAK2|LCP1|MYO1F|PLEK|PTGER4|RAC2|TYROBP|WIPF1|GPR65|PSTPIP2|PSTPIP1|ARHGAP25|CORO1A|PYCARD|SH3KBP1|PREX1|PARVG|FGD3	-6.28666	0	53	1	1	-8.13888	10.6184
1	-7.14973	GO:0007015	M1	1	0	GO Biological Processes	19	actin filament organization	19_GO:0009987 cellular process	-7.14973	4.46045	7.23348	28160	441	272	19	6.98529	1.54555	199|3055|3059|3071|3717|3936|4542|5341|5734|5880|7456|8477|9050|9051|9938|11151|29108|30011|57580	AIF1|HCK|HCLS1|NCKAP1L|JAK2|LCP1|MYO1F|PLEK|PTGER4|RAC2|WIPF1|GPR65|PSTPIP2|PSTPIP1|ARHGAP25|CORO1A|PYCARD|SH3KBP1|PREX1	-5.37185	0	53	0	0	-8.13888	10.6184
1	-7.13368	GO:0030029	M1	1	0	GO Biological Processes	19	actin filament-based process	19_GO:0009987 cellular process	-7.13368	3.38161	6.73166	28160	796	272	26	9.55882	1.78279	199|397|1436|1794|2037|3055|3059|3071|3717|3936|4542|5341|5734|5880|7305|7456|8477|9050|9051|9938|11151|29108|30011|57580|64098|89846	AIF1|ARHGDIB|CSF1R|DOCK2|EPB41L2|HCK|HCLS1|NCKAP1L|JAK2|LCP1|MYO1F|PLEK|PTGER4|RAC2|TYROBP|WIPF1|GPR65|PSTPIP2|PSTPIP1|ARHGAP25|CORO1A|PYCARD|SH3KBP1|PREX1|PARVG|FGD3	-5.35695	0	53	0	0	-8.13888	10.6184
1	-5.82454	GO:0008154	M1	1	0	GO Biological Processes	19	actin polymerization or depolymerization	19_GO:0009987 cellular process	-5.82454	5.72513	6.90067	28160	217	272	12	4.41176	1.24516	199|3055|3059|3071|3717|5341|7456|9050|9051|11151|29108|57580	AIF1|HCK|HCLS1|NCKAP1L|JAK2|PLEK|WIPF1|PSTPIP2|PSTPIP1|CORO1A|PYCARD|PREX1	-4.15296	0	53	0	0	-8.13888	10.6184
1	-5.2625	GO:0043254	M1	1	0	GO Biological Processes	19	regulation of protein-containing complex assembly	19_GO:0050789 regulation of biological process	-5.2625	3.83442	5.86316	28160	432	272	16	5.88235	1.42668	3055|3059|3071|3936|5341|5734|6850|11151|29108|54209|57580|64581|64805|115362|147138|197358	HCK|HCLS1|NCKAP1L|LCP1|PLEK|PTGER4|SYK|CORO1A|PYCARD|TREM2|PREX1|CLEC7A|P2RY12|GBP5|TMC8|NLRC3	-3.64192	0	53	0	0	-8.13888	10.6184
1	-4.86565	GO:0097435	M1	1	0	GO Biological Processes	19	supramolecular fiber organization	19_GO:0009987 cellular process	-4.86565	2.91437	5.23351	28160	746	272	21	7.72059	1.61843	199|3055|3059|3071|3717|3936|4542|5341|5734|5880|7456|8477|9050|9051|9938|11151|29108|30011|54209|57580|84695	AIF1|HCK|HCLS1|NCKAP1L|JAK2|LCP1|MYO1F|PLEK|PTGER4|RAC2|WIPF1|GPR65|PSTPIP2|PSTPIP1|ARHGAP25|CORO1A|PYCARD|SH3KBP1|TREM2|PREX1|LOXL3	-3.28386	0	53	0	0	-8.13888	10.6184
1	-4.76108	GO:0030041	M1	1	0	GO Biological Processes	19	actin filament polymerization	19_GO:0009987 cellular process	-4.76108	5.44892	6.07672	28160	190	272	10	3.67647	1.14103	199|3055|3059|3071|3717|9050|9051|11151|29108|57580	AIF1|HCK|HCLS1|NCKAP1L|JAK2|PSTPIP2|PSTPIP1|CORO1A|PYCARD|PREX1	-3.19099	0	53	0	0	-8.13888	10.6184
1	-4.07994	GO:0031532	M1	1	0	GO Biological Processes	19	actin cytoskeleton reorganization	19_GO:0009987 cellular process	-4.07994	6.77295	5.9086	28160	107	272	7	2.57353	0.960105	397|1436|3055|3059|5341|8477|64098	ARHGDIB|CSF1R|HCK|HCLS1|PLEK|GPR65|PARVG	-2.58657	0	53	0	0	-8.13888	10.6184
1	-3.89229	GO:0031334	M1	1	0	GO Biological Processes	19	positive regulation of protein-containing complex assembly	19_GO:0048518 positive regulation of biological process	-3.89229	4.29583	5.07466	28160	241	272	10	3.67647	1.14103	3055|3071|3936|5341|6850|11151|29108|64581|64805|115362	HCK|NCKAP1L|LCP1|PLEK|SYK|CORO1A|PYCARD|CLEC7A|P2RY12|GBP5	-2.41486	0	53	0	0	-8.13888	10.6184
1	-3.69332	GO:0032956	M1	1	0	GO Biological Processes	19	regulation of actin cytoskeleton organization	19_GO:0050789 regulation of biological process	-3.69332	3.47998	4.65716	28160	357	272	12	4.41176	1.24516	397|1436|3055|3059|3071|5341|5734|5880|8477|11151|29108|57580	ARHGDIB|CSF1R|HCK|HCLS1|NCKAP1L|PLEK|PTGER4|RAC2|GPR65|CORO1A|PYCARD|PREX1	-2.23903	0	53	0	0	-8.13888	10.6184
1	-3.28828	GO:0032970	M1	1	0	GO Biological Processes	19	regulation of actin filament-based process	19_GO:0050789 regulation of biological process	-3.28828	3.13725	4.23007	28160	396	272	12	4.41176	1.24516	397|1436|3055|3059|3071|5341|5734|5880|8477|11151|29108|57580	ARHGDIB|CSF1R|HCK|HCLS1|NCKAP1L|PLEK|PTGER4|RAC2|GPR65|CORO1A|PYCARD|PREX1	-1.87238	0	53	0	0	-8.13888	10.6184
1	-3.27024	GO:2000249	M1	1	0	GO Biological Processes	19	regulation of actin cytoskeleton reorganization	19_GO:0050789 regulation of biological process	-3.27024	10.6184	5.93614	28160	39	272	4	1.47059	0.729868	397|1436|3055|3059	ARHGDIB|CSF1R|HCK|HCLS1	-1.85535	0	53	0	0	-8.13888	10.6184
1	-3.18431	GO:0051258	M1	1	0	GO Biological Processes	19	protein polymerization	19_GO:0009987 cellular process	-3.18431	3.49762	4.26613	28160	296	272	10	3.67647	1.14103	199|3055|3059|3071|3717|9050|9051|11151|29108|57580	AIF1|HCK|HCLS1|NCKAP1L|JAK2|PSTPIP2|PSTPIP1|CORO1A|PYCARD|PREX1	-1.77835	0	53	0	0	-8.13888	10.6184
1	-2.8125	GO:0110053	M1	1	0	GO Biological Processes	19	regulation of actin filament organization	19_GO:0050789 regulation of biological process	-2.8125	3.37596	3.91742	28160	276	272	9	3.30882	1.08454	3055|3059|3071|5341|5734|8477|11151|29108|57580	HCK|HCLS1|NCKAP1L|PLEK|PTGER4|GPR65|CORO1A|PYCARD|PREX1	-1.43047	0	53	0	0	-8.13888	10.6184
1	-2.62773	GO:0008064	M1	1	0	GO Biological Processes	19	regulation of actin polymerization or depolymerization	19_GO:0050789 regulation of biological process	-2.62773	3.87543	3.89618	28160	187	272	7	2.57353	0.960105	3055|3059|3071|5341|11151|29108|57580	HCK|HCLS1|NCKAP1L|PLEK|CORO1A|PYCARD|PREX1	-1.26482	0	53	0	0	-8.13888	10.6184
1	-2.61476	GO:0030832	M1	1	0	GO Biological Processes	19	regulation of actin filament length	19_GO:0050789 regulation of biological process	-2.61476	3.85482	3.87865	28160	188	272	7	2.57353	0.960105	3055|3059|3071|5341|11151|29108|57580	HCK|HCLS1|NCKAP1L|PLEK|CORO1A|PYCARD|PREX1	-1.2523	0	53	0	0	-8.13888	10.6184
1	-2.38866	GO:1902903	M1	1	0	GO Biological Processes	19	regulation of supramolecular fiber organization	19_GO:0050789 regulation of biological process	-2.38866	2.72446	3.34243	28160	380	272	10	3.67647	1.14103	3055|3059|3071|5341|5734|8477|11151|29108|54209|57580	HCK|HCLS1|NCKAP1L|PLEK|PTGER4|GPR65|CORO1A|PYCARD|TREM2|PREX1	-1.05001	0	53	0	0	-8.13888	10.6184
1	-2.2919	GO:0044089	M1	1	0	GO Biological Processes	19	positive regulation of cellular component biogenesis	19_GO:0048518 positive regulation of biological process	-2.2919	2.37999	3.14298	28160	522	272	12	4.41176	1.24516	3055|3071|3936|5341|5880|6850|8477|11151|29108|64581|64805|115362	HCK|NCKAP1L|LCP1|PLEK|RAC2|SYK|GPR65|CORO1A|PYCARD|CLEC7A|P2RY12|GBP5	-0.962415	0	53	0	0	-8.13888	10.6184
1	-2.26627	GO:0051493	M1	1	0	GO Biological Processes	19	regulation of cytoskeleton organization	19_GO:0050789 regulation of biological process	-2.26627	2.36189	3.11384	28160	526	272	12	4.41176	1.24516	397|1436|3055|3059|3071|5341|5734|5880|8477|11151|29108|57580	ARHGDIB|CSF1R|HCK|HCLS1|NCKAP1L|PLEK|PTGER4|RAC2|GPR65|CORO1A|PYCARD|PREX1	-0.938435	0	53	0	0	-8.13888	10.6184
1	-2.20029	GO:0051495	M1	1	0	GO Biological Processes	19	positive regulation of cytoskeleton organization	19_GO:0048518 positive regulation of biological process	-2.20029	3.23529	3.31712	28160	224	272	7	2.57353	0.960105	3055|3059|3071|5341|8477|11151|29108	HCK|HCLS1|NCKAP1L|PLEK|GPR65|CORO1A|PYCARD	-0.878923	0	53	0	0	-8.13888	10.6184
1	-2.18735	GO:0030833	M1	1	0	GO Biological Processes	19	regulation of actin filament polymerization	19_GO:0050789 regulation of biological process	-2.18735	3.63261	3.41017	28160	171	272	6	2.20588	0.89056	3055|3059|3071|11151|29108|57580	HCK|HCLS1|NCKAP1L|CORO1A|PYCARD|PREX1	-0.868862	0	53	0	0	-8.13888	10.6184
1	-8.13088	GO:0001772	M1	1	0	GO Cellular Components	20	immunological synapse		-8.13088	19.2613	11.8349	28160	43	272	8	2.94118	1.02446	916|951|963|3001|3122|3932|11151|56253	CD3E|CD37|CD53|GZMA|HLA-DRA|LCK|CORO1A|CRTAM	-6.28003	0	54	1	1	-8.13088	37.6471
1	-5.57449	GO:0042608	M1	1	0	GO Molecular Functions	21	T cell receptor binding		-5.57449	37.6471	12.0057	28160	11	272	4	1.47059	0.729868	916|1794|3122|3932	CD3E|DOCK2|HLA-DRA|LCK	-3.92068	0	54	0	0	-8.13088	37.6471
1	-8.03258	GO:0007229	M1	1	0	GO Biological Processes	19	integrin-mediated signaling pathway	19_GO:0023052 signaling	-8.03258	10.4479	9.76022	28160	109	272	11	4.04412	1.19444	2533|3055|3676|3683|3689|5341|6850|7409|83706|84106|84695	FYB1|HCK|ITGA4|ITGAL|ITGB2|PLEK|SYK|VAV1|FERMT3|PRAM1|LOXL3	-6.18853	0	55	1	1	-8.03258	13.3586
1	-3.66124	GO:0008305	M1	1	0	GO Cellular Components	20	integrin complex		-3.66124	13.3586	6.79921	28160	31	272	4	1.47059	0.729868	3676|3683|3689|4067	ITGA4|ITGAL|ITGB2|LYN	-2.2097	0	55	0	0	-8.03258	13.3586
1	-3.40537	GO:0098636	M1	1	0	GO Cellular Components	20	protein complex involved in cell adhesion		-3.40537	11.5033	6.22761	28160	36	272	4	1.47059	0.729868	3676|3683|3689|4067	ITGA4|ITGAL|ITGB2|LYN	-1.98237	0	55	0	0	-8.03258	13.3586
1	-3.2855	GO:0005178	M1	1	0	GO Molecular Functions	21	integrin binding		-3.2855	5.03268	4.79133	28160	144	272	7	2.57353	0.960105	3676|3689|3936|4067|6850|83706|120425	ITGA4|ITGB2|LCP1|LYN|SYK|FERMT3|JAML	-1.8701	0	55	0	0	-8.03258	13.3586
1	-2.58275	GO:0050839	M1	1	0	GO Molecular Functions	21	cell adhesion molecule binding		-2.58275	2.47405	3.42859	28160	544	272	13	4.77941	1.29351	1004|3676|3683|3689|3936|4067|5777|6772|6850|10288|83706|120425|133418	CDH6|ITGA4|ITGAL|ITGB2|LCP1|LYN|PTPN6|STAT1|SYK|LILRB2|FERMT3|JAML|EMB	-1.22472	0	55	0	0	-8.03258	13.3586
1	-2.02788	GO:0035987	M1	1	0	GO Biological Processes	19	endodermal cell differentiation	19_GO:0032502 developmental process	-2.02788	6.90196	3.91307	28160	45	272	3	1.10294	0.633262	3676|3689|8320	ITGA4|ITGB2|EOMES	-0.723633	0	55	0	0	-8.03258	13.3586
1	-7.82985	GO:0050729	M1	1	0	GO Biological Processes	19	positive regulation of inflammatory response	19_GO:0048518 positive regulation of biological process	-7.82985	8.74896	9.14226	28160	142	272	12	4.41176	1.24516	695|1050|3603|3717|5294|5734|7097|51284|54209|63940|81793|729230	BTK|CEBPA|IL16|JAK2|PIK3CG|PTGER4|TLR2|TLR7|TREM2|GPSM3|TLR10|CCR2	-6.00298	0	56	1	1	-7.82985	8.74896
1	-7.70704	GO:0002291	M1	1	0	GO Biological Processes	19	T cell activation via T cell receptor contact with antigen bound to MHC molecule on antigen presenting cell	19_GO:0002376 immune system process	-7.70704	51.7647	15.8565	28160	10	272	5	1.83824	0.814493	3109|3683|3965|10859|10875	HLA-DMB|ITGAL|LGALS9|LILRB1|FGL2	-5.89042	0	57	1	1	-7.70704	51.7647
1	-6.35546	GO:0097028	M1	1	0	GO Biological Processes	19	dendritic cell differentiation	19_GO:0002376 immune system process	-6.35546	14.7899	9.54126	28160	49	272	7	2.57353	0.960105	3394|3965|4067|10288|10859|54209|116071	IRF8|LGALS9|LYN|LILRB2|LILRB1|TREM2|BATF2	-4.64104	0	57	0	0	-7.70704	51.7647
1	-5.45951	GO:0046636	M1	1	0	GO Biological Processes	19	negative regulation of alpha-beta T cell activation	19_GO:0022610 biological adhesion	-5.45951	14.446	8.71417	28160	43	272	6	2.20588	0.89056	864|3965|10859|11314|64115|84695	RUNX3|LGALS9|LILRB1|CD300A|VSIR|LOXL3	-3.81613	0	57	0	0	-7.70704	51.7647
1	-4.75828	GO:2001188	M1	1	0	GO Biological Processes	19	regulation of T cell activation via T cell receptor contact with antigen bound to MHC molecule on antigen presenting cell	19_GO:0002376 immune system process	-4.75828	51.7647	12.2815	28160	6	272	3	1.10294	0.633262	3109|3965|10859	HLA-DMB|LGALS9|LILRB1	-3.19099	0	57	0	0	-7.70704	51.7647
1	-3.85741	GO:0097048	M1	1	0	GO Biological Processes	19	dendritic cell apoptotic process	19_GO:0009987 cellular process	-3.85741	28.2353	8.92239	28160	11	272	3	1.10294	0.633262	3965|4067|10859	LGALS9|LYN|LILRB1	-2.38802	0	57	0	0	-7.70704	51.7647
1	-3.85741	GO:2000668	M1	1	0	GO Biological Processes	19	regulation of dendritic cell apoptotic process	19_GO:0050789 regulation of biological process	-3.85741	28.2353	8.92239	28160	11	272	3	1.10294	0.633262	3965|4067|10859	LGALS9|LYN|LILRB1	-2.38802	0	57	0	0	-7.70704	51.7647
1	-3.60654	GO:2000515	M1	1	0	GO Biological Processes	19	negative regulation of CD4-positive, alpha-beta T cell activation	19_GO:0022610 biological adhesion	-3.60654	12.9412	6.67478	28160	32	272	4	1.47059	0.729868	864|3965|64115|84695	RUNX3|LGALS9|VSIR|LOXL3	-2.16419	0	57	0	0	-7.70704	51.7647
1	-3.42932	GO:2001198	M1	1	0	GO Biological Processes	19	regulation of dendritic cell differentiation	19_GO:0002376 immune system process	-3.42932	20.7059	7.5392	28160	15	272	3	1.10294	0.633262	3965|10288|10859	LGALS9|LILRB2|LILRB1	-2.00272	0	57	0	0	-7.70704	51.7647
1	-3.11342	GO:0002716	M1	1	0	GO Biological Processes	19	negative regulation of natural killer cell mediated immunity	19_GO:0044419 biological process involved in interspecies interaction between organisms	-3.11342	16.3467	6.60857	28160	19	272	3	1.10294	0.633262	3965|10225|10859	LGALS9|CD96|LILRB1	-1.71139	0	57	0	0	-7.70704	51.7647
1	-2.13985	GO:0071634	M1	1	0	GO Biological Processes	19	regulation of transforming growth factor beta production	19_GO:0032501 multicellular organismal process	-2.13985	7.57532	4.16096	28160	41	272	3	1.10294	0.633262	3965|7305|10859	LGALS9|TYROBP|LILRB1	-0.825717	0	57	0	0	-7.70704	51.7647
1	-2.08239	GO:0071604	M1	1	0	GO Biological Processes	19	transforming growth factor beta production	19_GO:0032501 multicellular organismal process	-2.08239	7.22298	4.03304	28160	43	272	3	1.10294	0.633262	3965|7305|10859	LGALS9|TYROBP|LILRB1	-0.772656	0	57	0	0	-7.70704	51.7647
1	-7.61121	GO:0048017	M1	1	0	GO Biological Processes	19	inositol lipid-mediated signaling	19_GO:0023052 signaling	-7.61121	7.47712	8.60952	28160	180	272	13	4.77941	1.29351	1436|3059|3717|5293|5294|5724|5777|6352|10870|23533|54209|55803|197358	CSF1R|HCLS1|JAK2|PIK3CD|PIK3CG|PTAFR|PTPN6|CCL5|HCST|PIK3R5|TREM2|ADAP2|NLRC3	-5.79837	0	58	1	1	-7.61121	16.1765
1	-6.79616	GO:0048015	M1	1	0	GO Biological Processes	19	phosphatidylinositol-mediated signaling	19_GO:0023052 signaling	-6.79616	7.05882	7.96295	28160	176	272	12	4.41176	1.24516	1436|3059|3717|5293|5294|5724|5777|6352|10870|23533|54209|197358	CSF1R|HCLS1|JAK2|PIK3CD|PIK3CG|PTAFR|PTPN6|CCL5|HCST|PIK3R5|TREM2|NLRC3	-5.03753	0	58	0	0	-7.61121	16.1765
1	-5.88607	GO:0014065	M1	1	0	GO Biological Processes	19	phosphatidylinositol 3-kinase signaling	19_GO:0023052 signaling	-5.88607	7.2908	7.42192	28160	142	272	10	3.67647	1.14103	3059|3717|5293|5294|5777|6352|10870|23533|54209|197358	HCLS1|JAK2|PIK3CD|PIK3CG|PTPN6|CCL5|HCST|PIK3R5|TREM2|NLRC3	-4.20902	0	58	0	0	-7.61121	16.1765
1	-4.88	GO:0043548	M1	1	0	GO Molecular Functions	21	phosphatidylinositol 3-kinase binding		-4.88	16.1765	8.48322	28160	32	272	5	1.83824	0.814493	3717|3932|10870|11151|197358	JAK2|LCK|HCST|CORO1A|NLRC3	-3.29673	0	58	0	0	-7.61121	16.1765
1	-4.02912	GO:0014066	M1	1	0	GO Biological Processes	19	regulation of phosphatidylinositol 3-kinase signaling	19_GO:0023052 signaling	-4.02912	6.64868	5.8354	28160	109	272	7	2.57353	0.960105	3059|3717|5777|6352|10870|54209|197358	HCLS1|JAK2|PTPN6|CCL5|HCST|TREM2|NLRC3	-2.53934	0	58	0	0	-7.61121	16.1765
1	-3.92671	GO:0014068	M1	1	0	GO Biological Processes	19	positive regulation of phosphatidylinositol 3-kinase signaling	19_GO:0048518 positive regulation of biological process	-3.92671	7.86299	6.03261	28160	79	272	6	2.20588	0.89056	3059|3717|5777|6352|10870|54209	HCLS1|JAK2|PTPN6|CCL5|HCST|TREM2	-2.44753	0	58	0	0	-7.61121	16.1765
1	-7.54388	GO:0042277	M1	1	0	GO Molecular Functions	21	peptide binding		-7.54388	5.31722	7.80286	28160	331	272	17	6.25	1.46771	712|929|972|1240|3115|3122|3689|4481|6890|6891|7096|7097|10148|10288|10859|54209|64127	C1QA|CD14|CD74|CMKLR1|HLA-DPB1|HLA-DRA|ITGB2|MSR1|TAP1|TAP2|TLR1|TLR2|EBI3|LILRB2|LILRB1|TREM2|NOD2	-5.73974	0	59	1	1	-7.54388	9.41176
1	-6.89163	GO:0033218	M1	1	0	GO Molecular Functions	21	amide binding		-6.89163	4.52313	7.11452	28160	412	272	18	6.61765	1.5073	712|929|972|1240|3115|3122|3689|4481|6890|6891|7096|7097|10148|10288|10859|54209|64127|146722	C1QA|CD14|CD74|CMKLR1|HLA-DPB1|HLA-DRA|ITGB2|MSR1|TAP1|TAP2|TLR1|TLR2|EBI3|LILRB2|LILRB1|TREM2|NOD2|CD300LF	-5.12518	0	59	0	0	-7.54388	9.41176
1	-5.64708	GO:0001540	M1	1	0	GO Molecular Functions	21	amyloid-beta binding		-5.64708	9.41176	7.80506	28160	88	272	8	2.94118	1.02446	712|972|3689|4481|7097|10288|10859|54209	C1QA|CD74|ITGB2|MSR1|TLR2|LILRB2|LILRB1|TREM2	-3.98625	0	59	0	0	-7.54388	9.41176
1	-7.44724	GO:0098883	M1	1	0	GO Biological Processes	19	synapse pruning	19_GO:0009987 cellular process	-7.44724	47.0588	15.0891	28160	11	272	5	1.83824	0.814493	712|713|714|1524|54209	C1QA|C1QB|C1QC|CX3CR1|TREM2	-5.65284	0	60	1	1	-7.44724	47.0588
1	-5.83773	GO:0150146	M1	1	0	GO Biological Processes	19	cell junction disassembly	19_GO:0009987 cellular process	-5.83773	24.6499	10.707	28160	21	272	5	1.83824	0.814493	712|713|714|1524|54209	C1QA|C1QB|C1QC|CX3CR1|TREM2	-4.16524	0	60	0	0	-7.44724	47.0588
1	-4.62004	GO:0002455	M1	1	0	GO Biological Processes	19	humoral immune response mediated by circulating immunoglobulin	19_GO:0002376 immune system process	-4.62004	6.84492	6.36318	28160	121	272	8	2.94118	1.02446	710|712|713|714|5777|5788|54209|64127	SERPING1|C1QA|C1QB|C1QC|PTPN6|PTPRC|TREM2|NOD2	-3.06953	0	60	0	0	-7.44724	47.0588
1	-3.52444	GO:0006959	M1	1	0	GO Biological Processes	19	humoral immune response	19_GO:0002376 immune system process	-3.52444	3.56998	4.55897	28160	319	272	11	4.04412	1.19444	710|712|713|714|5777|5788|6039|10148|54209|64127|729230	SERPING1|C1QA|C1QB|C1QC|PTPN6|PTPRC|RNASE6|EBI3|TREM2|NOD2|CCR2	-2.09029	0	60	0	0	-7.44724	47.0588
1	-2.39514	GO:0006958	M1	1	0	GO Biological Processes	19	complement activation, classical pathway	19_GO:0002376 immune system process	-2.39514	4.79303	3.90032	28160	108	272	5	1.83824	0.814493	710|712|713|714|54209	SERPING1|C1QA|C1QB|C1QC|TREM2	-1.05607	0	60	0	0	-7.44724	47.0588
1	-2.04591	GO:0006956	M1	1	0	GO Biological Processes	19	complement activation	19_GO:0002376 immune system process	-2.04591	3.9515	3.34395	28160	131	272	5	1.83824	0.814493	710|712|713|714|54209	SERPING1|C1QA|C1QB|C1QC|TREM2	-0.739317	0	60	0	0	-7.44724	47.0588
1	-6.9888	GO:0007259	M1	1	0	GO Biological Processes	19	receptor signaling pathway via JAK-STAT	19_GO:0023052 signaling	-6.9888	7.3512	8.17851	28160	169	272	12	4.41176	1.24516	1436|3059|3587|3717|4067|5788|6352|6772|11314|51379|54625|729230	CSF1R|HCLS1|IL10RA|JAK2|LYN|PTPRC|CCL5|STAT1|CD300A|CRLF3|PARP14|CCR2	-5.21667	0	61	1	1	-6.9888	20.7059
1	-6.69008	GO:0097696	M1	1	0	GO Biological Processes	19	receptor signaling pathway via STAT	19_GO:0023052 signaling	-6.69008	6.90196	7.845	28160	180	272	12	4.41176	1.24516	1436|3059|3587|3717|4067|5788|6352|6772|11314|51379|54625|729230	CSF1R|HCLS1|IL10RA|JAK2|LYN|PTPRC|CCL5|STAT1|CD300A|CRLF3|PARP14|CCR2	-4.93914	0	61	0	0	-6.9888	20.7059
1	-4.74642	GO:0010922	M1	1	0	GO Biological Processes	19	positive regulation of phosphatase activity	19_GO:0048518 positive regulation of biological process	-4.74642	15.2249	8.19633	28160	34	272	5	1.83824	0.814493	945|3717|5341|5788|11314	CD33|JAK2|PLEK|PTPRC|CD300A	-3.18055	0	61	0	0	-6.9888	20.7059
1	-4.64696	GO:0035306	M1	1	0	GO Biological Processes	19	positive regulation of dephosphorylation	19_GO:0048518 positive regulation of biological process	-4.64696	10.5284	7.23553	28160	59	272	6	2.20588	0.89056	945|3717|5341|5788|10288|11314	CD33|JAK2|PLEK|PTPRC|LILRB2|CD300A	-3.09092	0	61	0	0	-6.9888	20.7059
1	-4.34902	GO:0032516	M1	1	0	GO Biological Processes	19	positive regulation of phosphoprotein phosphatase activity	19_GO:0048518 positive regulation of biological process	-4.34902	19.7199	8.47506	28160	21	272	4	1.47059	0.729868	945|3717|5788|11314	CD33|JAK2|PTPRC|CD300A	-2.82383	0	61	0	0	-6.9888	20.7059
1	-4.257	GO:0042531	M1	1	0	GO Biological Processes	19	positive regulation of tyrosine phosphorylation of STAT protein	19_GO:0048518 positive regulation of biological process	-4.257	9.00256	6.57286	28160	69	272	6	2.20588	0.89056	1436|3059|3717|4067|6352|54625	CSF1R|HCLS1|JAK2|LYN|CCL5|PARP14	-2.74268	0	61	0	0	-6.9888	20.7059
1	-4.23934	GO:0046425	M1	1	0	GO Biological Processes	19	regulation of receptor signaling pathway via JAK-STAT	19_GO:0023052 signaling	-4.23934	7.17531	6.13999	28160	101	272	7	2.57353	0.960105	3587|3717|5788|6352|11314|51379|54625	IL10RA|JAK2|PTPRC|CCL5|CD300A|CRLF3|PARP14	-2.72628	0	61	0	0	-6.9888	20.7059
1	-4.18925	GO:0046427	M1	1	0	GO Biological Processes	19	positive regulation of receptor signaling pathway via JAK-STAT	19_GO:0048518 positive regulation of biological process	-4.18925	11.7647	7.05726	28160	44	272	5	1.83824	0.814493	3587|3717|6352|11314|51379	IL10RA|JAK2|CCL5|CD300A|CRLF3	-2.68057	0	61	0	0	-6.9888	20.7059
1	-4.14152	GO:0035307	M1	1	0	GO Biological Processes	19	positive regulation of protein dephosphorylation	19_GO:0048518 positive regulation of biological process	-4.14152	11.5033	6.9638	28160	45	272	5	1.83824	0.814493	945|3717|5788|10288|11314	CD33|JAK2|PTPRC|LILRB2|CD300A	-2.64353	0	61	0	0	-6.9888	20.7059
1	-3.96184	GO:1904894	M1	1	0	GO Biological Processes	19	positive regulation of receptor signaling pathway via STAT	19_GO:0048518 positive regulation of biological process	-3.96184	10.5642	6.6175	28160	49	272	5	1.83824	0.814493	3587|3717|6352|11314|51379	IL10RA|JAK2|CCL5|CD300A|CRLF3	-2.48092	0	61	0	0	-6.9888	20.7059
1	-3.95489	GO:1904892	M1	1	0	GO Biological Processes	19	regulation of receptor signaling pathway via STAT	19_GO:0023052 signaling	-3.95489	6.47059	5.72897	28160	112	272	7	2.57353	0.960105	3587|3717|5788|6352|11314|51379|54625	IL10RA|JAK2|PTPRC|CCL5|CD300A|CRLF3|PARP14	-2.47455	0	61	0	0	-6.9888	20.7059
1	-3.77911	GO:0010921	M1	1	0	GO Biological Processes	19	regulation of phosphatase activity	19_GO:0050789 regulation of biological process	-3.77911	7.39496	5.79688	28160	84	272	6	2.20588	0.89056	945|3071|3717|5341|5788|11314	CD33|NCKAP1L|JAK2|PLEK|PTPRC|CD300A	-2.31762	0	61	0	0	-6.9888	20.7059
1	-3.72289	GO:0042509	M1	1	0	GO Biological Processes	19	regulation of tyrosine phosphorylation of STAT protein	19_GO:0023052 signaling	-3.72289	7.22298	5.70795	28160	86	272	6	2.20588	0.89056	1436|3059|3717|4067|6352|54625	CSF1R|HCLS1|JAK2|LYN|CCL5|PARP14	-2.26805	0	61	0	0	-6.9888	20.7059
1	-3.64134	GO:0007260	M1	1	0	GO Biological Processes	19	tyrosine phosphorylation of STAT protein	19_GO:0023052 signaling	-3.64134	6.97951	5.57977	28160	89	272	6	2.20588	0.89056	1436|3059|3717|4067|6352|54625	CSF1R|HCLS1|JAK2|LYN|CCL5|PARP14	-2.19252	0	61	0	0	-6.9888	20.7059
1	-3.61486	GO:0035304	M1	1	0	GO Biological Processes	19	regulation of protein dephosphorylation	19_GO:0050789 regulation of biological process	-3.61486	6.90196	5.53835	28160	90	272	6	2.20588	0.89056	945|3071|3717|5788|10288|11314	CD33|NCKAP1L|JAK2|PTPRC|LILRB2|CD300A	-2.1709	0	61	0	0	-6.9888	20.7059
1	-3.6118	GO:0043666	M1	1	0	GO Biological Processes	19	regulation of phosphoprotein phosphatase activity	19_GO:0050789 regulation of biological process	-3.6118	8.92495	5.96659	28160	58	272	5	1.83824	0.814493	945|3071|3717|5788|11314	CD33|NCKAP1L|JAK2|PTPRC|CD300A	-2.16838	0	61	0	0	-6.9888	20.7059
1	-3.59512	GO:0035303	M1	1	0	GO Biological Processes	19	regulation of dephosphorylation	19_GO:0050789 regulation of biological process	-3.59512	5.66176	5.22051	28160	128	272	7	2.57353	0.960105	945|3071|3717|5341|5788|10288|11314	CD33|NCKAP1L|JAK2|PLEK|PTPRC|LILRB2|CD300A	-2.1533	0	61	0	0	-6.9888	20.7059
1	-3.42932	GO:0042976	M1	1	0	GO Biological Processes	19	activation of Janus kinase activity	19_GO:0048518 positive regulation of biological process	-3.42932	20.7059	7.5392	28160	15	272	3	1.10294	0.633262	3717|6352|11314	JAK2|CCL5|CD300A	-2.00272	0	61	0	0	-6.9888	20.7059
1	-2.86392	GO:0072677	M1	1	0	GO Biological Processes	19	eosinophil migration	19_GO:0040011 locomotion	-2.86392	13.5038	5.92451	28160	23	272	3	1.10294	0.633262	5734|6352|11314	PTGER4|CCL5|CD300A	-1.48002	0	61	0	0	-6.9888	20.7059
1	-6.8334	GO:0032689	M1	1	0	GO Biological Processes	19	negative regulation of interferon-gamma production	19_GO:0048519 negative regulation of biological process	-6.8334	17.2549	10.4112	28160	42	272	7	2.57353	0.960105	3965|7805|10225|10859|11006|64115|64127	LGALS9|LAPTM5|CD96|LILRB1|LILRB4|VSIR|NOD2	-5.07032	0	62	1	1	-6.8334	18.8235
1	-6.47725	GO:0030316	M1	1	0	GO Biological Processes	19	osteoclast differentiation	19_GO:0002376 immune system process	-6.47725	9.91239	8.54776	28160	94	272	9	3.30882	1.08454	1230|1436|3635|7305|9935|10859|11006|54209|79705	CCR1|CSF1R|INPP5D|TYROBP|MAFB|LILRB1|LILRB4|TREM2|LRRK1	-4.75065	0	62	0	0	-6.8334	18.8235
1	-5.54981	GO:0045670	M1	1	0	GO Biological Processes	19	regulation of osteoclast differentiation	19_GO:0002376 immune system process	-5.54981	11.3235	8.16545	28160	64	272	7	2.57353	0.960105	1230|3635|7305|9935|10859|11006|54209	CCR1|INPP5D|TYROBP|MAFB|LILRB1|LILRB4|TREM2	-3.89774	0	62	0	0	-6.8334	18.8235
1	-5.12003	GO:0002762	M1	1	0	GO Biological Processes	19	negative regulation of myeloid leukocyte differentiation	19_GO:0002376 immune system process	-5.12003	12.6771	8.07938	28160	49	272	6	2.20588	0.89056	714|3635|4067|9935|10859|11006	C1QC|INPP5D|LYN|MAFB|LILRB1|LILRB4	-3.51553	0	62	0	0	-6.8334	18.8235
1	-4.26517	GO:0032693	M1	1	0	GO Biological Processes	19	negative regulation of interleukin-10 production	19_GO:0048519 negative regulation of biological process	-4.26517	18.8235	8.25929	28160	22	272	4	1.47059	0.729868	7305|10859|11006|64115	TYROBP|LILRB1|LILRB4|VSIR	-2.75022	0	62	0	0	-6.8334	18.8235
1	-3.83796	GO:0045671	M1	1	0	GO Biological Processes	19	negative regulation of osteoclast differentiation	19_GO:0002376 immune system process	-3.83796	14.7899	7.20982	28160	28	272	4	1.47059	0.729868	3635|9935|10859|11006	INPP5D|MAFB|LILRB1|LILRB4	-2.37275	0	62	0	0	-6.8334	18.8235
1	-3.61486	GO:0045638	M1	1	0	GO Biological Processes	19	negative regulation of myeloid cell differentiation	19_GO:0002376 immune system process	-3.61486	6.90196	5.53835	28160	90	272	6	2.20588	0.89056	714|3635|4067|9935|10859|11006	C1QC|INPP5D|LYN|MAFB|LILRB1|LILRB4	-2.1709	0	62	0	0	-6.8334	18.8235
1	-2.65838	GO:0002719	M1	1	0	GO Biological Processes	19	negative regulation of cytokine production involved in immune response	19_GO:0002376 immune system process	-2.65838	11.5033	5.39241	28160	27	272	3	1.10294	0.633262	10225|10859|11006	CD96|LILRB1|LILRB4	-1.29324	0	62	0	0	-6.8334	18.8235
1	-2.20057	GO:0002701	M1	1	0	GO Biological Processes	19	negative regulation of production of molecular mediator of immune response	19_GO:0002376 immune system process	-2.20057	7.9638	4.29781	28160	39	272	3	1.10294	0.633262	10225|10859|11006	CD96|LILRB1|LILRB4	-0.878923	0	62	0	0	-6.8334	18.8235
1	-6.77272	GO:0005884	M1	1	0	GO Cellular Components	20	actin filament		-6.77272	9.08153	8.53876	28160	114	272	10	3.67647	1.14103	199|3055|3059|3936|5880|7456|9050|9051|11151|92241	AIF1|HCK|HCLS1|LCP1|RAC2|WIPF1|PSTPIP2|PSTPIP1|CORO1A|RCSD1	-5.0163	0	63	1	1	-6.77272	9.08153
1	-5.58164	GO:0015629	M1	1	0	GO Cellular Components	20	actin cytoskeleton		-5.58164	3.66836	5.99374	28160	508	272	18	6.61765	1.5073	199|2037|2533|3055|3059|3936|4542|5579|5880|7456|9050|9051|9404|11151|51411|64098|83706|92241	AIF1|EPB41L2|FYB1|HCK|HCLS1|LCP1|MYO1F|PRKCB|RAC2|WIPF1|PSTPIP2|PSTPIP1|LPXN|CORO1A|BIN2|PARVG|FERMT3|RCSD1	-3.92608	0	63	0	0	-6.77272	9.08153
1	-3.94504	GO:0003779	M1	1	0	GO Molecular Functions	21	actin binding		-3.94504	3.27921	4.76979	28160	442	272	14	5.14706	1.33974	199|1234|2037|3059|3936|4542|7456|9050|9051|11151|22846|64098|64127|92241	AIF1|CCR5|EPB41L2|HCLS1|LCP1|MYO1F|WIPF1|PSTPIP2|PSTPIP1|CORO1A|VASH1|PARVG|NOD2|RCSD1	-2.46528	0	63	0	0	-6.77272	9.08153
1	-2.92726	GO:0051015	M1	1	0	GO Molecular Functions	21	actin filament binding		-2.92726	3.87026	4.16248	28160	214	272	8	2.94118	1.02446	199|3059|3936|4542|9050|9051|11151|92241	AIF1|HCLS1|LCP1|MYO1F|PSTPIP2|PSTPIP1|CORO1A|RCSD1	-1.53534	0	63	0	0	-6.77272	9.08153
1	-6.64809	GO:0002468	M1	1	0	GO Biological Processes	19	dendritic cell antigen processing and presentation	19_GO:0002376 immune system process	-6.64809	34.5098	12.8204	28160	15	272	5	1.83824	0.814493	972|3122|10875|50856|64127	CD74|HLA-DRA|FGL2|CLEC4A|NOD2	-4.90148	0	64	1	1	-6.64809	34.5098
1	-4.95036	GO:0002828	M1	1	0	GO Biological Processes	19	regulation of type 2 immune response	19_GO:0002376 immune system process	-4.95036	16.6983	8.63655	28160	31	272	5	1.83824	0.814493	942|972|64127|114548|729230	CD86|CD74|NOD2|NLRP3|CCR2	-3.36337	0	64	0	0	-6.64809	34.5098
1	-4.84948	GO:0002830	M1	1	0	GO Biological Processes	19	positive regulation of type 2 immune response	19_GO:0002376 immune system process	-4.84948	25.8824	9.83202	28160	16	272	4	1.47059	0.729868	942|972|64127|114548	CD86|CD74|NOD2|NLRP3	-3.27209	0	64	0	0	-6.64809	34.5098
1	-4.62138	GO:0042092	M1	1	0	GO Biological Processes	19	type 2 immune response	19_GO:0002376 immune system process	-4.62138	14.3791	7.93275	28160	36	272	5	1.83824	0.814493	942|972|64127|114548|729230	CD86|CD74|NOD2|NLRP3|CCR2	-3.07019	0	64	0	0	-6.64809	34.5098
1	-3.85741	GO:0002604	M1	1	0	GO Biological Processes	19	regulation of dendritic cell antigen processing and presentation	19_GO:0002376 immune system process	-3.85741	28.2353	8.92239	28160	11	272	3	1.10294	0.633262	972|10875|64127	CD74|FGL2|NOD2	-2.38802	0	64	0	0	-6.64809	34.5098
1	-2.92152	GO:0045624	M1	1	0	GO Biological Processes	19	positive regulation of T-helper cell differentiation	19_GO:0022610 biological adhesion	-2.92152	14.1176	6.07862	28160	22	272	3	1.10294	0.633262	942|3594|114548	CD86|IL12RB1|NLRP3	-1.53245	0	64	0	0	-6.64809	34.5098
1	-6.36805	GO:0019900	M1	1	0	GO Molecular Functions	21	kinase binding		-6.36805	3.27366	6.27115	28160	759	272	24	8.82353	1.7198	834|914|916|919|920|1050|1130|3059|3689|3717|3932|5341|5579|5724|5777|5788|5880|6850|9830|26191|50852|54209|64127|84106	CASP1|CD2|CD3E|CD247|CD4|CEBPA|LYST|HCLS1|ITGB2|JAK2|LCK|PLEK|PRKCB|PTAFR|PTPN6|PTPRC|RAC2|SYK|TRIM14|PTPN22|TRAT1|TREM2|NOD2|PRAM1	-4.65062	0	65	1	1	-6.36805	3.27366
1	-5.49557	GO:0019901	M1	1	0	GO Molecular Functions	21	protein kinase binding		-5.49557	3.20666	5.74396	28160	678	272	21	7.72059	1.61843	914|916|919|920|1130|3059|3689|3717|3932|5341|5579|5724|5777|5788|5880|6850|9830|50852|54209|64127|84106	CD2|CD3E|CD247|CD4|LYST|HCLS1|ITGB2|JAK2|LCK|PLEK|PRKCB|PTAFR|PTPN6|PTPRC|RAC2|SYK|TRIM14|TRAT1|TREM2|NOD2|PRAM1	-3.84952	0	65	0	0	-6.36805	3.27366
1	-2.2506	GO:1903829	M1	1	0	GO Biological Processes	19	positive regulation of cellular protein localization	19_GO:0048518 positive regulation of biological process	-2.2506	3.00085	3.29896	28160	276	272	8	2.94118	1.02446	919|2037|3059|3689|3717|5880|7305|54209	CD247|EPB41L2|HCLS1|ITGB2|JAK2|RAC2|TYROBP|TREM2	-0.925631	0	65	0	0	-6.36805	3.27366
1	-6.35546	GO:0050798	M1	1	0	GO Biological Processes	19	activated T cell proliferation	19_GO:0002376 immune system process	-6.35546	14.7899	9.54126	28160	49	272	7	2.57353	0.960105	3594|3965|10385|11006|11119|29108|56253	IL12RB1|LGALS9|BTN2A2|LILRB4|BTN3A1|PYCARD|CRTAM	-4.64104	0	66	1	1	-6.35546	27.6078
1	-5.34072	GO:0046006	M1	1	0	GO Biological Processes	19	regulation of activated T cell proliferation	19_GO:0002376 immune system process	-5.34072	13.8039	8.48916	28160	45	272	6	2.20588	0.89056	3594|3965|10385|11006|29108|56253	IL12RB1|LGALS9|BTN2A2|LILRB4|PYCARD|CRTAM	-3.71226	0	66	0	0	-6.35546	27.6078
1	-4.97111	GO:0046007	M1	1	0	GO Biological Processes	19	negative regulation of activated T cell proliferation	19_GO:0022610 biological adhesion	-4.97111	27.6078	10.1798	28160	15	272	4	1.47059	0.729868	3965|10385|11006|56253	LGALS9|BTN2A2|LILRB4|CRTAM	-3.38038	0	66	0	0	-6.35546	27.6078
1	-2.84871	GO:0098586	M1	1	0	GO Biological Processes	19	cellular response to virus	19_GO:0044419 biological process involved in interspecies interaction between organisms	-2.84871	6.08997	4.6414	28160	85	272	5	1.83824	0.814493	3965|4940|6352|51284|57705	LGALS9|OAS3|CCL5|TLR7|WDFY4	-1.46575	0	66	0	0	-6.35546	27.6078
1	-2.70644	GO:0032682	M1	1	0	GO Biological Processes	19	negative regulation of chemokine production	19_GO:0048519 negative regulation of biological process	-2.70644	11.9457	5.51441	28160	26	272	3	1.10294	0.633262	3965|4940|11006	LGALS9|OAS3|LILRB4	-1.33635	0	66	0	0	-6.35546	27.6078
1	-6.34229	GO:0005126	M1	1	0	GO Molecular Functions	21	cytokine receptor binding		-6.34229	5.34838	7.10363	28160	271	272	14	5.14706	1.33974	356|944|1524|3594|3717|4050|6352|6772|6850|7100|10673|29108|146722|729230	FASLG|TNFSF8|CX3CR1|IL12RB1|JAK2|LTB|CCL5|STAT1|SYK|TLR5|TNFSF13B|PYCARD|CD300LF|CCR2	-4.62887	0	67	1	1	-6.34229	16.6983
1	-4.95036	GO:0005164	M1	1	0	GO Molecular Functions	21	tumor necrosis factor receptor binding		-4.95036	16.6983	8.63655	28160	31	272	5	1.83824	0.814493	356|944|4050|6772|10673	FASLG|TNFSF8|LTB|STAT1|TNFSF13B	-3.36337	0	67	0	0	-6.34229	16.6983
1	-3.96184	GO:0032813	M1	1	0	GO Molecular Functions	21	tumor necrosis factor receptor superfamily binding		-3.96184	10.5642	6.6175	28160	49	272	5	1.83824	0.814493	356|944|4050|6772|10673	FASLG|TNFSF8|LTB|STAT1|TNFSF13B	-2.48092	0	67	0	0	-6.34229	16.6983
1	-2.67165	GO:0005125	M1	1	0	GO Molecular Functions	21	cytokine activity		-2.67165	3.52441	3.83779	28160	235	272	8	2.94118	1.02446	356|944|3603|4050|6352|6398|10148|10673	FASLG|TNFSF8|IL16|LTB|CCL5|SECTM1|EBI3|TNFSF13B	-1.30471	0	67	0	0	-6.34229	16.6983
1	-6.20308	GO:0150079	M1	1	0	GO Biological Processes	19	negative regulation of neuroinflammatory response	19_GO:0048519 negative regulation of biological process	-6.20308	28.7582	11.6341	28160	18	272	5	1.83824	0.814493	5788|7133|8530|54209|131450	PTPRC|TNFRSF1B|CST7|TREM2|CD200R1	-4.50342	0	68	1	1	-6.20308	44.3697
1	-4.63045	GO:0002923	M1	1	0	GO Biological Processes	19	regulation of humoral immune response mediated by circulating immunoglobulin	19_GO:0002376 immune system process	-4.63045	23.0065	9.22348	28160	18	272	4	1.47059	0.729868	5777|5788|54209|64127	PTPN6|PTPRC|TREM2|NOD2	-3.07788	0	68	0	0	-6.20308	44.3697
1	-4.51837	GO:0002925	M1	1	0	GO Biological Processes	19	positive regulation of humoral immune response mediated by circulating immunoglobulin	19_GO:0002376 immune system process	-4.51837	44.3697	11.3333	28160	7	272	3	1.10294	0.633262	5788|54209|64127	PTPRC|TREM2|NOD2	-2.97937	0	68	0	0	-6.20308	44.3697
1	-4.39317	GO:0150077	M1	1	0	GO Biological Processes	19	regulation of neuroinflammatory response	19_GO:0050896 response to stimulus	-4.39317	12.9412	7.46369	28160	40	272	5	1.83824	0.814493	5788|7133|8530|54209|131450	PTPRC|TNFRSF1B|CST7|TREM2|CD200R1	-2.86408	0	68	0	0	-6.20308	44.3697
1	-4.18925	GO:0150076	M1	1	0	GO Biological Processes	19	neuroinflammatory response	19_GO:0050896 response to stimulus	-4.18925	11.7647	7.05726	28160	44	272	5	1.83824	0.814493	5788|7133|8530|54209|131450	PTPRC|TNFRSF1B|CST7|TREM2|CD200R1	-2.68057	0	68	0	0	-6.20308	44.3697
1	-4.09496	GO:0002920	M1	1	0	GO Biological Processes	19	regulation of humoral immune response	19_GO:0002376 immune system process	-4.09496	11.2532	6.87324	28160	46	272	5	1.83824	0.814493	710|5777|5788|54209|64127	SERPING1|PTPN6|PTPRC|TREM2|NOD2	-2.60038	0	68	0	0	-6.20308	44.3697
1	-3.54237	GO:0002712	M1	1	0	GO Biological Processes	19	regulation of B cell mediated immunity	19_GO:0002376 immune system process	-3.54237	8.62745	5.84099	28160	60	272	5	1.83824	0.814493	695|5777|5788|54209|64127	BTK|PTPN6|PTPRC|TREM2|NOD2	-2.1048	0	68	0	0	-6.20308	44.3697
1	-3.54237	GO:0002889	M1	1	0	GO Biological Processes	19	regulation of immunoglobulin mediated immune response	19_GO:0002376 immune system process	-3.54237	8.62745	5.84099	28160	60	272	5	1.83824	0.814493	695|5777|5788|54209|64127	BTK|PTPN6|PTPRC|TREM2|NOD2	-2.1048	0	68	0	0	-6.20308	44.3697
1	-3.54237	GO:0043030	M1	1	0	GO Biological Processes	19	regulation of macrophage activation	19_GO:0002376 immune system process	-3.54237	8.62745	5.84099	28160	60	272	5	1.83824	0.814493	972|1050|5788|8530|54209	CD74|CEBPA|PTPRC|CST7|TREM2	-2.1048	0	68	0	0	-6.20308	44.3697
1	-3.22777	GO:0002714	M1	1	0	GO Biological Processes	19	positive regulation of B cell mediated immunity	19_GO:0002376 immune system process	-3.22777	10.3529	5.84595	28160	40	272	4	1.47059	0.729868	695|5788|54209|64127	BTK|PTPRC|TREM2|NOD2	-1.81886	0	68	0	0	-6.20308	44.3697
1	-3.22777	GO:0002891	M1	1	0	GO Biological Processes	19	positive regulation of immunoglobulin mediated immune response	19_GO:0002376 immune system process	-3.22777	10.3529	5.84595	28160	40	272	4	1.47059	0.729868	695|5788|54209|64127	BTK|PTPRC|TREM2|NOD2	-1.81886	0	68	0	0	-6.20308	44.3697
1	-3.11342	GO:1903978	M1	1	0	GO Biological Processes	19	regulation of microglial cell activation	19_GO:0002376 immune system process	-3.11342	16.3467	6.60857	28160	19	272	3	1.10294	0.633262	5788|8530|54209	PTPRC|CST7|TREM2	-1.71139	0	68	0	0	-6.20308	44.3697
1	-2.80902	GO:0002922	M1	1	0	GO Biological Processes	19	positive regulation of humoral immune response	19_GO:0002376 immune system process	-2.80902	12.9412	5.77971	28160	24	272	3	1.10294	0.633262	5788|54209|64127	PTPRC|TREM2|NOD2	-1.42931	0	68	0	0	-6.20308	44.3697
1	-6.05911	GO:0006968	M1	1	0	GO Biological Processes	19	cellular defense response	19_GO:0050896 response to stimulus	-6.05911	13.4205	9.02236	28160	54	272	7	2.57353	0.960105	1234|1524|4332|7305|10288|50852|729230	CCR5|CX3CR1|MNDA|TYROBP|LILRB2|TRAT1|CCR2	-4.36807	0	69	1	1	-6.05911	77.6471
1	-5.45101	GO:0002282	M1	1	0	GO Biological Processes	19	microglial cell activation involved in immune response	19_GO:0002376 immune system process	-5.45101	77.6471	15.1399	28160	4	272	3	1.10294	0.633262	1524|7305|54209	CX3CR1|TYROBP|TREM2	-3.81175	0	69	0	0	-6.05911	77.6471
1	-5.24532	GO:1903977	M1	1	0	GO Biological Processes	19	positive regulation of glial cell migration	19_GO:0040011 locomotion	-5.24532	31.8552	10.9893	28160	13	272	4	1.47059	0.729868	1524|54209|64805|729230	CX3CR1|TREM2|P2RY12|CCR2	-3.6306	0	69	0	0	-6.05911	77.6471
1	-5.05619	GO:0110088	M1	1	0	GO Biological Processes	19	hippocampal neuron apoptotic process	19_GO:0009987 cellular process	-5.05619	62.1176	13.4977	28160	5	272	3	1.10294	0.633262	1524|7305|54209	CX3CR1|TYROBP|TREM2	-3.46092	0	69	0	0	-6.05911	77.6471
1	-5.05619	GO:0110089	M1	1	0	GO Biological Processes	19	regulation of hippocampal neuron apoptotic process	19_GO:0050789 regulation of biological process	-5.05619	62.1176	13.4977	28160	5	272	3	1.10294	0.633262	1524|7305|54209	CX3CR1|TYROBP|TREM2	-3.46092	0	69	0	0	-6.05911	77.6471
1	-4.53109	GO:0002281	M1	1	0	GO Biological Processes	19	macrophage activation involved in immune response	19_GO:0002376 immune system process	-4.53109	21.7957	8.95497	28160	19	272	4	1.47059	0.729868	1524|6850|7305|54209	CX3CR1|SYK|TYROBP|TREM2	-2.98739	0	69	0	0	-6.05911	77.6471
1	-4.53109	GO:1903975	M1	1	0	GO Biological Processes	19	regulation of glial cell migration	19_GO:0040011 locomotion	-4.53109	21.7957	8.95497	28160	19	272	4	1.47059	0.729868	1524|54209|64805|729230	CX3CR1|TREM2|P2RY12|CCR2	-2.98739	0	69	0	0	-6.05911	77.6471
1	-4.51837	GO:1904141	M1	1	0	GO Biological Processes	19	positive regulation of microglial cell migration	19_GO:0040011 locomotion	-4.51837	44.3697	11.3333	28160	7	272	3	1.10294	0.633262	1524|54209|64805	CX3CR1|TREM2|P2RY12	-2.97937	0	69	0	0	-6.05911	77.6471
1	-4.31736	GO:1904124	M1	1	0	GO Biological Processes	19	microglial cell migration	19_GO:0040011 locomotion	-4.31736	38.8235	10.5666	28160	8	272	3	1.10294	0.633262	1524|54209|64805	CX3CR1|TREM2|P2RY12	-2.79796	0	69	0	0	-6.05911	77.6471
1	-4.31736	GO:1904139	M1	1	0	GO Biological Processes	19	regulation of microglial cell migration	19_GO:0040011 locomotion	-4.31736	38.8235	10.5666	28160	8	272	3	1.10294	0.633262	1524|54209|64805	CX3CR1|TREM2|P2RY12	-2.79796	0	69	0	0	-6.05911	77.6471
1	-4.18925	GO:0032691	M1	1	0	GO Biological Processes	19	negative regulation of interleukin-1 beta production	19_GO:0048519 negative regulation of biological process	-4.18925	11.7647	7.05726	28160	44	272	5	1.83824	0.814493	945|1524|11006|54209|114548	CD33|CX3CR1|LILRB4|TREM2|NLRP3	-2.68057	0	69	0	0	-6.05911	77.6471
1	-3.8781	GO:0032692	M1	1	0	GO Biological Processes	19	negative regulation of interleukin-1 production	19_GO:0048519 negative regulation of biological process	-3.8781	10.1499	6.459	28160	51	272	5	1.83824	0.814493	945|1524|11006|54209|114548	CD33|CX3CR1|LILRB4|TREM2|NLRP3	-2.40241	0	69	0	0	-6.05911	77.6471
1	-3.83761	GO:0043277	M1	1	0	GO Biological Processes	19	apoptotic cell clearance	19_GO:0051179 localization	-3.83761	9.95475	6.383	28160	52	272	5	1.83824	0.814493	5880|7305|54209|146722|729230	RAC2|TYROBP|TREM2|CD300LF|CCR2	-2.37275	0	69	0	0	-6.05911	77.6471
1	-2.86392	GO:0060143	M1	1	0	GO Biological Processes	19	positive regulation of syncytium formation by plasma membrane fusion	19_GO:0048518 positive regulation of biological process	-2.86392	13.5038	5.92451	28160	23	272	3	1.10294	0.633262	963|7305|54209	CD53|TYROBP|TREM2	-1.48002	0	69	0	0	-6.05911	77.6471
1	-2.76467	GO:0008347	M1	1	0	GO Biological Processes	19	glial cell migration	19_GO:0040011 locomotion	-2.76467	7.81354	4.90329	28160	53	272	4	1.47059	0.729868	1524|54209|64805|729230	CX3CR1|TREM2|P2RY12|CCR2	-1.38773	0	69	0	0	-6.05911	77.6471
1	-2.70644	GO:0045672	M1	1	0	GO Biological Processes	19	positive regulation of osteoclast differentiation	19_GO:0002376 immune system process	-2.70644	11.9457	5.51441	28160	26	272	3	1.10294	0.633262	1230|7305|54209	CCR1|TYROBP|TREM2	-1.33635	0	69	0	0	-6.05911	77.6471
1	-2.70644	GO:0060142	M1	1	0	GO Biological Processes	19	regulation of syncytium formation by plasma membrane fusion	19_GO:0032502 developmental process	-2.70644	11.9457	5.51441	28160	26	272	3	1.10294	0.633262	963|7305|54209	CD53|TYROBP|TREM2	-1.33635	0	69	0	0	-6.05911	77.6471
1	-2.56605	GO:0000768	M1	1	0	GO Biological Processes	19	syncytium formation by plasma membrane fusion	19_GO:0032502 developmental process	-2.56605	6.90196	4.51963	28160	60	272	4	1.47059	0.729868	963|7305|51177|54209	CD53|TYROBP|PLEKHO1|TREM2	-1.2124	0	69	0	0	-6.05911	77.6471
1	-2.56605	GO:0140253	M1	1	0	GO Biological Processes	19	cell-cell fusion	19_GO:0009987 cellular process	-2.56605	6.90196	4.51963	28160	60	272	4	1.47059	0.729868	963|7305|51177|54209	CD53|TYROBP|PLEKHO1|TREM2	-1.2124	0	69	0	0	-6.05911	77.6471
1	-2.51415	GO:0006949	M1	1	0	GO Biological Processes	19	syncytium formation	19_GO:0032502 developmental process	-2.51415	6.67932	4.42118	28160	62	272	4	1.47059	0.729868	963|7305|51177|54209	CD53|TYROBP|PLEKHO1|TREM2	-1.16441	0	69	0	0	-6.05911	77.6471
1	-2.03398	GO:0042063	M1	1	0	GO Biological Processes	19	gliogenesis	19_GO:0032502 developmental process	-2.03398	2.75161	3.01733	28160	301	272	8	2.94118	1.02446	712|1524|4067|7097|7133|54209|64805|729230	C1QA|CX3CR1|LYN|TLR2|TNFRSF1B|TREM2|P2RY12|CCR2	-0.728172	0	69	0	0	-6.05911	77.6471
1	-2.00165	GO:1900271	M1	1	0	GO Biological Processes	19	regulation of long-term synaptic potentiation	19_GO:0048518 positive regulation of biological process	-2.00165	6.75192	3.8558	28160	46	272	3	1.10294	0.633262	1524|7305|10288	CX3CR1|TYROBP|LILRB2	-0.698959	0	69	0	0	-6.05911	77.6471
1	-5.64413	GO:0034113	M1	1	0	GO Biological Processes	19	heterotypic cell-cell adhesion	19_GO:0022610 biological adhesion	-5.64413	11.6888	8.32093	28160	62	272	7	2.57353	0.960105	914|3676|3689|3932|5788|10288|131450	CD2|ITGA4|ITGB2|LCK|PTPRC|LILRB2|CD200R1	-3.98418	0	70	1	1	-5.64413	15.9276
1	-3.96795	GO:0050857	M1	1	0	GO Biological Processes	19	positive regulation of antigen receptor-mediated signaling pathway	19_GO:0002376 immune system process	-3.96795	15.9276	7.52048	28160	26	272	4	1.47059	0.729868	3932|5579|5788|50852	LCK|PRKCB|PTPRC|TRAT1	-2.48527	0	70	0	0	-5.64413	15.9276
1	-5.5847	GO:0050691	M1	1	0	GO Biological Processes	19	regulation of defense response to virus by host	19_GO:0044419 biological process involved in interspecies interaction between organisms	-5.5847	15.1506	8.95473	28160	41	272	6	2.20588	0.89056	3594|4277|6772|10859|26191|29108	IL12RB1|MICB|STAT1|LILRB1|PTPN22|PYCARD	-3.92827	0	71	1	1	-5.5847	22.1849
1	-5.32792	GO:0050688	M1	1	0	GO Biological Processes	19	regulation of defense response to virus	19_GO:0044419 biological process involved in interspecies interaction between organisms	-5.32792	10.503	7.80522	28160	69	272	7	2.57353	0.960105	3594|4277|6772|10859|10875|26191|29108	IL12RB1|MICB|STAT1|LILRB1|FGL2|PTPN22|PYCARD	-3.7017	0	71	0	0	-5.5847	22.1849
1	-4.95036	GO:0002230	M1	1	0	GO Biological Processes	19	positive regulation of defense response to virus by host	19_GO:0044419 biological process involved in interspecies interaction between organisms	-4.95036	16.6983	8.63655	28160	31	272	5	1.83824	0.814493	3594|6772|10859|26191|29108	IL12RB1|STAT1|LILRB1|PTPN22|PYCARD	-3.36337	0	71	0	0	-5.5847	22.1849
1	-3.52312	GO:0032688	M1	1	0	GO Biological Processes	19	negative regulation of interferon-beta production	19_GO:0048519 negative regulation of biological process	-3.52312	22.1849	7.83008	28160	14	272	3	1.10294	0.633262	10859|29108|197358	LILRB1|PYCARD|NLRC3	-2.09029	0	71	0	0	-5.5847	22.1849
1	-2.52524	GO:0032480	M1	1	0	GO Biological Processes	19	negative regulation of type I interferon production	19_GO:0048519 negative regulation of biological process	-2.52524	10.3529	5.06184	28160	30	272	3	1.10294	0.633262	10859|29108|197358	LILRB1|PYCARD|NLRC3	-1.17419	0	71	0	0	-5.5847	22.1849
1	-5.56654	GO:0008360	M1	1	0	GO Biological Processes	19	regulation of cell shape	19_GO:0032502 developmental process	-5.56654	6.72269	7.03266	28160	154	272	10	3.67647	1.14103	1436|3055|3689|5880|7940|10154|11151|30011|51177|89846	CSF1R|HCK|ITGB2|RAC2|LST1|PLXNC1|CORO1A|SH3KBP1|PLEKHO1|FGD3	-3.9136	0	72	1	1	-5.56654	6.72269
1	-3.64246	GO:0022604	M1	1	0	GO Biological Processes	19	regulation of cell morphogenesis	19_GO:0032502 developmental process	-3.64246	3.68551	4.68782	28160	309	272	11	4.04412	1.19444	1436|3055|3689|5880|7940|10154|11151|30011|51177|57580|89846	CSF1R|HCK|ITGB2|RAC2|LST1|PLXNC1|CORO1A|SH3KBP1|PLEKHO1|PREX1|FGD3	-2.19255	0	72	0	0	-5.56654	6.72269
1	-5.45951	GO:0002861	M1	1	0	GO Biological Processes	19	regulation of inflammatory response to antigenic stimulus	19_GO:0002376 immune system process	-5.45951	14.446	8.71417	28160	43	272	6	2.20588	0.89056	695|3055|4067|6850|54209|64127	BTK|HCK|LYN|SYK|TREM2|NOD2	-3.81613	0	73	1	1	-5.45951	44.3697
1	-5.24532	GO:0034135	M1	1	0	GO Biological Processes	19	regulation of toll-like receptor 2 signaling pathway	19_GO:0002376 immune system process	-5.24532	31.8552	10.9893	28160	13	272	4	1.47059	0.729868	4067|7096|54209|64127	LYN|TLR1|TREM2|NOD2	-3.6306	0	73	0	0	-5.45951	44.3697
1	-5.09907	GO:0002862	M1	1	0	GO Biological Processes	19	negative regulation of inflammatory response to antigenic stimulus	19_GO:0002376 immune system process	-5.09907	17.8499	8.96578	28160	29	272	5	1.83824	0.814493	3055|4067|6850|54209|64127	HCK|LYN|SYK|TREM2|NOD2	-3.49844	0	73	0	0	-5.45951	44.3697
1	-4.51837	GO:0034136	M1	1	0	GO Biological Processes	19	negative regulation of toll-like receptor 2 signaling pathway	19_GO:0002376 immune system process	-4.51837	44.3697	11.3333	28160	7	272	3	1.10294	0.633262	4067|54209|64127	LYN|TREM2|NOD2	-2.97937	0	73	0	0	-5.45951	44.3697
1	-4.39317	GO:0034122	M1	1	0	GO Biological Processes	19	negative regulation of toll-like receptor signaling pathway	19_GO:0002376 immune system process	-4.39317	12.9412	7.46369	28160	40	272	5	1.83824	0.814493	4067|11314|54209|64127|146722	LYN|CD300A|TREM2|NOD2|CD300LF	-2.86408	0	73	0	0	-5.45951	44.3697
1	-4.14152	GO:0034142	M1	1	0	GO Biological Processes	19	toll-like receptor 4 signaling pathway	19_GO:0002376 immune system process	-4.14152	11.5033	6.9638	28160	45	272	5	1.83824	0.814493	929|3965|4067|26191|54209	CD14|LGALS9|LYN|PTPN22|TREM2	-2.64353	0	73	0	0	-5.45951	44.3697
1	-4.08546	GO:0002437	M1	1	0	GO Biological Processes	19	inflammatory response to antigenic stimulus	19_GO:0002376 immune system process	-4.08546	8.39428	6.29	28160	74	272	6	2.20588	0.89056	695|3055|4067|6850|54209|64127	BTK|HCK|LYN|SYK|TREM2|NOD2	-2.59149	0	73	0	0	-5.45951	44.3697
1	-3.80781	GO:0048678	M1	1	0	GO Biological Processes	19	response to axon injury	19_GO:0050896 response to stimulus	-3.80781	7.48405	5.84245	28160	83	272	6	2.20588	0.89056	199|3717|4067|7305|54209|64805	AIF1|JAK2|LYN|TYROBP|TREM2|P2RY12	-2.34576	0	73	0	0	-5.45951	44.3697
1	-2.64774	GO:0043551	M1	1	0	GO Biological Processes	19	regulation of phosphatidylinositol 3-kinase activity	19_GO:0050789 regulation of biological process	-2.64774	7.26522	4.67608	28160	57	272	4	1.47059	0.729868	4067|23533|64127|64805	LYN|PIK3R5|NOD2|P2RY12	-1.28394	0	73	0	0	-5.45951	44.3697
1	-2.61225	GO:0034143	M1	1	0	GO Biological Processes	19	regulation of toll-like receptor 4 signaling pathway	19_GO:0002376 immune system process	-2.61225	11.0924	5.27666	28160	28	272	3	1.10294	0.633262	4067|26191|54209	LYN|PTPN22|TREM2	-1.25201	0	73	0	0	-5.45951	44.3697
1	-2.61225	GO:0051861	M1	1	0	GO Molecular Functions	21	glycolipid binding		-2.61225	11.0924	5.27666	28160	28	272	3	1.10294	0.633262	4067|6402|54209	LYN|SELL|TREM2	-1.25201	0	73	0	0	-5.45951	44.3697
1	-2.56791	GO:0046625	M1	1	0	GO Molecular Functions	21	sphingolipid binding		-2.56791	10.7099	5.16663	28160	29	272	3	1.10294	0.633262	4067|6402|146722	LYN|SELL|CD300LF	-1.21295	0	73	0	0	-5.45951	44.3697
1	-2.49518	GO:1901699	M1	1	0	GO Biological Processes	19	cellular response to nitrogen compound	19_GO:0050896 response to stimulus	-2.49518	2.24413	3.27259	28160	692	272	15	5.51471	1.38407	199|1536|3676|3717|4067|5294|5579|5724|6001|6772|7351|26191|54209|64127|64805	AIF1|CYBB|ITGA4|JAK2|LYN|PIK3CG|PRKCB|PTAFR|RGS10|STAT1|UCP2|PTPN22|TREM2|NOD2|P2RY12	-1.14759	0	73	0	0	-5.45951	44.3697
1	-2.41528	GO:0071417	M1	1	0	GO Biological Processes	19	cellular response to organonitrogen compound	19_GO:0050896 response to stimulus	-2.41528	2.27537	3.21546	28160	637	272	14	5.14706	1.33974	199|1536|3676|3717|4067|5294|5579|5724|6772|7351|26191|54209|64127|64805	AIF1|CYBB|ITGA4|JAK2|LYN|PIK3CG|PRKCB|PTAFR|STAT1|UCP2|PTPN22|TREM2|NOD2|P2RY12	-1.07409	0	73	0	0	-5.45951	44.3697
1	-2.40614	GO:0043552	M1	1	0	GO Biological Processes	19	positive regulation of phosphatidylinositol 3-kinase activity	19_GO:0048518 positive regulation of biological process	-2.40614	9.41176	4.77493	28160	33	272	3	1.10294	0.633262	4067|64127|64805	LYN|NOD2|P2RY12	-1.0658	0	73	0	0	-5.45951	44.3697
1	-2.3467	GO:0043550	M1	1	0	GO Biological Processes	19	regulation of lipid kinase activity	19_GO:0050789 regulation of biological process	-2.3467	6.00171	4.10812	28160	69	272	4	1.47059	0.729868	4067|23533|64127|64805	LYN|PIK3R5|NOD2|P2RY12	-1.01266	0	73	0	0	-5.45951	44.3697
1	-2.2649	GO:0090218	M1	1	0	GO Biological Processes	19	positive regulation of lipid kinase activity	19_GO:0048518 positive regulation of biological process	-2.2649	8.39428	4.44478	28160	37	272	3	1.10294	0.633262	4067|64127|64805	LYN|NOD2|P2RY12	-0.938293	0	73	0	0	-5.45951	44.3697
1	-2.03922	GO:1901653	M1	1	0	GO Biological Processes	19	cellular response to peptide	19_GO:0050896 response to stimulus	-2.03922	2.56684	2.96732	28160	363	272	9	3.30882	1.08454	3676|3717|4067|5579|6772|7351|26191|54209|64127	ITGA4|JAK2|LYN|PRKCB|STAT1|UCP2|PTPN22|TREM2|NOD2	-0.733019	0	73	0	0	-5.45951	44.3697
1	-5.45101	GO:0034124	M1	1	0	GO Biological Processes	19	regulation of MyD88-dependent toll-like receptor signaling pathway	19_GO:0002376 immune system process	-5.45101	77.6471	15.1399	28160	4	272	3	1.10294	0.633262	3659|11314|146722	IRF1|CD300A|CD300LF	-3.81175	0	74	1	1	-5.45101	77.6471
1	-2.86392	GO:0050765	M1	1	0	GO Biological Processes	19	negative regulation of phagocytosis	19_GO:0048519 negative regulation of biological process	-2.86392	13.5038	5.92451	28160	23	272	3	1.10294	0.633262	7097|11314|146722	TLR2|CD300A|CD300LF	-1.48002	0	74	0	0	-5.45101	77.6471
1	-5.43466	GO:0042832	M1	1	0	GO Biological Processes	19	defense response to protozoan	19_GO:0044419 biological process involved in interspecies interaction between organisms	-5.43466	20.7059	9.7348	28160	25	272	5	1.83824	0.814493	1130|3394|64581|115361|116071	LYST|IRF8|CLEC7A|GBP4|BATF2	-3.79624	0	75	1	1	-5.43466	20.7059
1	-5.34534	GO:0001562	M1	1	0	GO Biological Processes	19	response to protozoan	19_GO:0044419 biological process involved in interspecies interaction between organisms	-5.34534	19.9095	9.52654	28160	26	272	5	1.83824	0.814493	1130|3394|64581|115361|116071	LYST|IRF8|CLEC7A|GBP4|BATF2	-3.71606	0	75	0	0	-5.43466	20.7059
1	-5.37582	GO:0006911	M1	1	0	GO Biological Processes	19	phagocytosis, engulfment	19_GO:0051179 localization	-5.37582	7.33673	7.06833	28160	127	272	9	3.30882	1.08454	199|3071|3689|4481|5880|9938|11314|51411|54209	AIF1|NCKAP1L|ITGB2|MSR1|RAC2|ARHGAP25|CD300A|BIN2|TREM2	-3.74324	0	76	1	1	-5.37582	20.7059
1	-5.13244	GO:0099024	M1	1	0	GO Biological Processes	19	plasma membrane invagination	19_GO:0009987 cellular process	-5.13244	6.85121	6.75514	28160	136	272	9	3.30882	1.08454	199|3071|3689|4481|5880|9938|11314|51411|54209	AIF1|NCKAP1L|ITGB2|MSR1|RAC2|ARHGAP25|CD300A|BIN2|TREM2	-3.52561	0	76	0	0	-5.37582	20.7059
1	-4.93147	GO:0010324	M1	1	0	GO Biological Processes	19	membrane invagination	19_GO:0009987 cellular process	-4.93147	6.47059	6.49975	28160	144	272	9	3.30882	1.08454	199|3071|3689|4481|5880|9938|11314|51411|54209	AIF1|NCKAP1L|ITGB2|MSR1|RAC2|ARHGAP25|CD300A|BIN2|TREM2	-3.34558	0	76	0	0	-5.37582	20.7059
1	-4.86148	GO:0101002	M1	1	0	GO Cellular Components	20	ficolin-1-rich granule		-4.86148	5.59618	6.19416	28160	185	272	10	3.67647	1.14103	1520|2207|3071|3689|4332|10288|10875|11314|51411|374403	CTSS|FCER1G|NCKAP1L|ITGB2|MNDA|LILRB2|FGL2|CD300A|BIN2|TBC1D10C	-3.28115	0	76	0	0	-5.37582	20.7059
1	-4.56324	GO:0101003	M1	1	0	GO Cellular Components	20	ficolin-1-rich granule membrane		-4.56324	10.1832	7.09086	28160	61	272	6	2.20588	0.89056	2207|3071|3689|10288|11314|374403	FCER1G|NCKAP1L|ITGB2|LILRB2|CD300A|TBC1D10C	-3.01534	0	76	0	0	-5.37582	20.7059
1	-3.42932	GO:0060099	M1	1	0	GO Biological Processes	19	regulation of phagocytosis, engulfment	19_GO:0051179 localization	-3.42932	20.7059	7.5392	28160	15	272	3	1.10294	0.633262	3071|11314|54209	NCKAP1L|CD300A|TREM2	-2.00272	0	76	0	0	-5.37582	20.7059
1	-3.34225	GO:1905153	M1	1	0	GO Biological Processes	19	regulation of membrane invagination	19_GO:0050789 regulation of biological process	-3.34225	19.4118	7.27523	28160	16	272	3	1.10294	0.633262	3071|11314|54209	NCKAP1L|CD300A|TREM2	-1.92433	0	76	0	0	-5.37582	20.7059
1	-2.30611	GO:0030100	M1	1	0	GO Biological Processes	19	regulation of endocytosis	19_GO:0051179 localization	-2.30611	3.38648	3.4609	28160	214	272	7	2.57353	0.960105	929|3071|6850|10859|11314|54209|55589	CD14|NCKAP1L|SYK|LILRB1|CD300A|TREM2|BMP2K	-0.974143	0	76	0	0	-5.37582	20.7059
1	-2.23226	GO:0097242	M1	1	0	GO Biological Processes	19	amyloid-beta clearance	19_GO:0032501 multicellular organismal process	-2.23226	8.17337	4.36995	28160	38	272	3	1.10294	0.633262	3689|4481|54209	ITGB2|MSR1|TREM2	-0.908916	0	76	0	0	-5.37582	20.7059
1	-5.31338	GO:0030055	M1	1	0	GO Cellular Components	20	cell-substrate junction		-5.31338	3.87026	5.90931	28160	428	272	16	5.88235	1.42668	976|2037|3055|3603|3676|3689|3717|3936|5788|5880|9404|10673|30011|51056|64098|83706	ADGRE5|EPB41L2|HCK|IL16|ITGA4|ITGB2|JAK2|LCP1|PTPRC|RAC2|LPXN|TNFSF13B|SH3KBP1|LAP3|PARVG|FERMT3	-3.6882	0	77	1	1	-5.31338	3.87026
1	-4.77104	GO:0005925	M1	1	0	GO Cellular Components	20	focal adhesion		-4.77104	3.6887	5.48936	28160	421	272	15	5.51471	1.38407	976|2037|3055|3603|3676|3689|3717|3936|5788|5880|9404|10673|30011|51056|64098	ADGRE5|EPB41L2|HCK|IL16|ITGA4|ITGB2|JAK2|LCP1|PTPRC|RAC2|LPXN|TNFSF13B|SH3KBP1|LAP3|PARVG	-3.198	0	77	0	0	-5.31338	3.87026
1	-5.24422	GO:0061515	M1	1	0	GO Biological Processes	19	myeloid cell development	19_GO:0002376 immune system process	-5.24422	10.2071	7.67131	28160	71	272	7	2.57353	0.960105	2124|3071|5777|7097|7305|10859|79705	EVI2B|NCKAP1L|PTPN6|TLR2|TYROBP|LILRB1|LRRK1	-3.63029	0	78	1	1	-5.24422	18.2699
1	-3.50265	GO:0098751	M1	1	0	GO Biological Processes	19	bone cell development	19_GO:0032502 developmental process	-3.50265	12.1799	6.44183	28160	34	272	4	1.47059	0.729868	5777|7305|10859|79705	PTPN6|TYROBP|LILRB1|LRRK1	-2.07295	0	78	0	0	-5.24422	18.2699
1	-3.26103	GO:0036035	M1	1	0	GO Biological Processes	19	osteoclast development	19_GO:0002376 immune system process	-3.26103	18.2699	7.03418	28160	17	272	3	1.10294	0.633262	7305|10859|79705	TYROBP|LILRB1|LRRK1	-1.84914	0	78	0	0	-5.24422	18.2699
1	-5.17783	GO:0001891	M1	1	0	GO Cellular Components	20	phagocytic cup		-5.17783	18.4874	9.14299	28160	28	272	5	1.83824	0.814493	199|3936|9938|11151|51411	AIF1|LCP1|ARHGAP25|CORO1A|BIN2	-3.56786	0	79	1	1	-5.17783	18.4874
1	-3.7768	GO:0002102	M1	1	0	GO Cellular Components	20	podosome		-3.7768	14.2799	7.0662	28160	29	272	4	1.47059	0.729868	3936|9404|51411|83706	LCP1|LPXN|BIN2|FERMT3	-2.31698	0	79	0	0	-5.17783	18.4874
1	-3.11342	GO:0071800	M1	1	0	GO Biological Processes	19	podosome assembly	19_GO:0009987 cellular process	-3.11342	16.3467	6.60857	28160	19	272	3	1.10294	0.633262	3055|3936|51411	HCK|LCP1|BIN2	-1.71139	0	79	0	0	-5.17783	18.4874
1	-5.17325	GO:0015026	M1	1	0	GO Molecular Functions	21	coreceptor activity		-5.17325	12.9412	8.17723	28160	48	272	6	2.20588	0.89056	920|925|926|942|1234|3676	CD4|CD8A|CD8B|CD86|CCR5|ITGA4	-3.56485	0	80	1	1	-5.17325	12.9412
1	-2.15845	GO:0001618	M1	1	0	GO Molecular Functions	21	virus receptor activity		-2.15845	5.3092	3.76369	28160	78	272	4	1.47059	0.729868	920|942|1234|6404	CD4|CD86|CCR5|SELPLG	-0.842845	0	80	0	0	-5.17325	12.9412
1	-2.13913	GO:0140272	M1	1	0	GO Molecular Functions	21	exogenous protein binding		-2.13913	5.242	3.72874	28160	79	272	4	1.47059	0.729868	920|942|1234|6404	CD4|CD86|CCR5|SELPLG	-0.825442	0	80	0	0	-5.17325	12.9412
1	-5.1025	GO:0035589	M1	1	0	GO Biological Processes	19	G protein-coupled purinergic nucleotide receptor signaling pathway	19_GO:0023052 signaling	-5.1025	29.5798	10.5633	28160	14	272	4	1.47059	0.729868	2857|5724|53829|64805	GPR34|PTAFR|P2RY13|P2RY12	-3.50033	0	81	1	1	-5.1025	29.5798
1	-5.1025	GO:0045028	M1	1	0	GO Molecular Functions	21	G protein-coupled purinergic nucleotide receptor activity		-5.1025	29.5798	10.5633	28160	14	272	4	1.47059	0.729868	2857|5724|53829|64805	GPR34|PTAFR|P2RY13|P2RY12	-3.50033	0	81	0	0	-5.1025	29.5798
1	-4.34902	GO:0001614	M1	1	0	GO Molecular Functions	21	purinergic nucleotide receptor activity		-4.34902	19.7199	8.47506	28160	21	272	4	1.47059	0.729868	2857|5724|53829|64805	GPR34|PTAFR|P2RY13|P2RY12	-2.82383	0	81	0	0	-5.1025	29.5798
1	-4.34902	GO:0016502	M1	1	0	GO Molecular Functions	21	nucleotide receptor activity		-4.34902	19.7199	8.47506	28160	21	272	4	1.47059	0.729868	2857|5724|53829|64805	GPR34|PTAFR|P2RY13|P2RY12	-2.82383	0	81	0	0	-5.1025	29.5798
1	-3.50265	GO:0035590	M1	1	0	GO Biological Processes	19	purinergic nucleotide receptor signaling pathway	19_GO:0023052 signaling	-3.50265	12.1799	6.44183	28160	34	272	4	1.47059	0.729868	2857|5724|53829|64805	GPR34|PTAFR|P2RY13|P2RY12	-2.07295	0	81	0	0	-5.1025	29.5798
1	-2.67607	GO:0010518	M1	1	0	GO Biological Processes	19	positive regulation of phospholipase activity	19_GO:0065007 biological regulation	-2.67607	7.39496	4.73077	28160	56	272	4	1.47059	0.729868	942|5724|6352|64805	CD86|PTAFR|CCL5|P2RY12	-1.30869	0	81	0	0	-5.1025	29.5798
1	-2.36938	GO:0010517	M1	1	0	GO Biological Processes	19	regulation of phospholipase activity	19_GO:0065007 biological regulation	-2.36938	6.08997	4.15014	28160	68	272	4	1.47059	0.729868	942|5724|6352|64805	CD86|PTAFR|CCL5|P2RY12	-1.03213	0	81	0	0	-5.1025	29.5798
1	-2.3467	GO:0060193	M1	1	0	GO Biological Processes	19	positive regulation of lipase activity	19_GO:0065007 biological regulation	-2.3467	6.00171	4.10812	28160	69	272	4	1.47059	0.729868	942|5724|6352|64805	CD86|PTAFR|CCL5|P2RY12	-1.01266	0	81	0	0	-5.1025	29.5798
1	-2.16978	GO:0010863	M1	1	0	GO Biological Processes	19	positive regulation of phospholipase C activity	19_GO:0065007 biological regulation	-2.16978	7.76471	4.2282	28160	40	272	3	1.10294	0.633262	942|5724|64805	CD86|PTAFR|P2RY12	-0.852895	0	81	0	0	-5.1025	29.5798
1	-2.08239	GO:1900274	M1	1	0	GO Biological Processes	19	regulation of phospholipase C activity	19_GO:0065007 biological regulation	-2.08239	7.22298	4.03304	28160	43	272	3	1.10294	0.633262	942|5724|64805	CD86|PTAFR|P2RY12	-0.772656	0	81	0	0	-5.1025	29.5798
1	-2.03248	GO:0046683	M1	1	0	GO Biological Processes	19	response to organophosphorus	19_GO:0050896 response to stimulus	-2.03248	3.92157	3.3227	28160	132	272	5	1.83824	0.814493	834|5294|5724|6772|64805	CASP1|PIK3CG|PTAFR|STAT1|P2RY12	-0.727067	0	81	0	0	-5.1025	29.5798
1	-5.06802	GO:0060337	M1	1	0	GO Biological Processes	19	type I interferon signaling pathway	19_GO:0044419 biological process involved in interspecies interaction between organisms	-5.06802	12.4235	7.98434	28160	50	272	6	2.20588	0.89056	4939|4940|5777|6772|25939|84166	OAS2|OAS3|PTPN6|STAT1|SAMHD1|NLRC5	-3.46893	0	82	1	1	-5.06802	15.5294
1	-4.96744	GO:0071357	M1	1	0	GO Biological Processes	19	cellular response to type I interferon	19_GO:0044419 biological process involved in interspecies interaction between organisms	-4.96744	11.9457	7.80216	28160	52	272	6	2.20588	0.89056	4939|4940|5777|6772|25939|84166	OAS2|OAS3|PTPN6|STAT1|SAMHD1|NLRC5	-3.37745	0	82	0	0	-5.06802	15.5294
1	-4.69003	GO:0034340	M1	1	0	GO Biological Processes	19	response to type I interferon	19_GO:0044419 biological process involved in interspecies interaction between organisms	-4.69003	10.7099	7.31049	28160	58	272	6	2.20588	0.89056	4939|4940|5777|6772|25939|84166	OAS2|OAS3|PTPN6|STAT1|SAMHD1|NLRC5	-3.13051	0	82	0	0	-5.06802	15.5294
1	-3.40537	GO:0060338	M1	1	0	GO Biological Processes	19	regulation of type I interferon-mediated signaling pathway	19_GO:0044419 biological process involved in interspecies interaction between organisms	-3.40537	11.5033	6.22761	28160	36	272	4	1.47059	0.729868	4940|5777|25939|84166	OAS3|PTPN6|SAMHD1|NLRC5	-1.98237	0	82	0	0	-5.06802	15.5294
1	-3.04594	GO:0060339	M1	1	0	GO Biological Processes	19	negative regulation of type I interferon-mediated signaling pathway	19_GO:0044419 biological process involved in interspecies interaction between organisms	-3.04594	15.5294	6.41927	28160	20	272	3	1.10294	0.633262	4940|25939|84166	OAS3|SAMHD1|NLRC5	-1.64731	0	82	0	0	-5.06802	15.5294
1	-2.92152	GO:0032069	M1	1	0	GO Biological Processes	19	regulation of nuclease activity	19_GO:0050789 regulation of biological process	-2.92152	14.1176	6.07862	28160	22	272	3	1.10294	0.633262	3001|4939|4940	GZMA|OAS2|OAS3	-1.53245	0	82	0	0	-5.06802	15.5294
1	-4.93108	GO:0042803	M1	1	0	GO Molecular Functions	21	protein homodimerization activity		-4.93108	3.04498	5.33114	28160	680	272	20	7.35294	1.58257	920|1050|1436|3001|5341|6352|6772|6890|7305|8530|9830|10288|10859|11151|29108|51816|58484|115361|115362|120425	CD4|CEBPA|CSF1R|GZMA|PLEK|CCL5|STAT1|TAP1|TYROBP|CST7|TRIM14|LILRB2|LILRB1|CORO1A|PYCARD|ADA2|NLRC4|GBP4|GBP5|JAML	-3.34558	0	83	1	1	-4.93108	3.04498
1	-4.90728	GO:0046718	M1	1	0	GO Biological Processes	19	viral entry into host cell	19_GO:0016032 viral process	-4.90728	6.42596	6.46919	28160	145	272	9	3.30882	1.08454	920|942|972|1234|3965|4261|6404|6614|9830	CD4|CD86|CD74|CCR5|LGALS9|CIITA|SELPLG|SIGLEC1|TRIM14	-3.32252	0	84	1	1	-4.90728	51.7647
1	-4.75828	GO:0042289	M1	1	0	GO Molecular Functions	21	MHC class II protein binding		-4.75828	51.7647	12.2815	28160	6	272	3	1.10294	0.633262	920|972|3902	CD4|CD74|LAG3	-3.19099	0	84	0	0	-4.90728	51.7647
1	-4.74328	GO:0044409	M1	1	0	GO Biological Processes	19	entry into host	19_GO:0044419 biological process involved in interspecies interaction between organisms	-4.74328	6.13003	6.26304	28160	152	272	9	3.30882	1.08454	920|942|972|1234|3965|4261|6404|6614|9830	CD4|CD86|CD74|CCR5|LGALS9|CIITA|SELPLG|SIGLEC1|TRIM14	-3.17812	0	84	0	0	-4.90728	51.7647
1	-4.48206	GO:0050792	M1	1	0	GO Biological Processes	19	regulation of viral process	19_GO:0016032 viral process	-4.48206	5.68149	5.93803	28160	164	272	9	3.30882	1.08454	920|972|3965|4261|4939|4940|6352|6772|9830	CD4|CD74|LGALS9|CIITA|OAS2|OAS3|CCL5|STAT1|TRIM14	-2.9444	0	84	0	0	-4.90728	51.7647
1	-4.28849	GO:0046596	M1	1	0	GO Biological Processes	19	regulation of viral entry into host cell	19_GO:0016032 viral process	-4.28849	12.3249	7.25358	28160	42	272	5	1.83824	0.814493	920|972|3965|4261|9830	CD4|CD74|LGALS9|CIITA|TRIM14	-2.771	0	84	0	0	-4.90728	51.7647
1	-4.24287	GO:0052126	M1	1	0	GO Biological Processes	19	movement in host environment	19_GO:0044419 biological process involved in interspecies interaction between organisms	-4.24287	5.29412	5.64365	28160	176	272	9	3.30882	1.08454	920|942|972|1234|3965|4261|6404|6614|9830	CD4|CD86|CD74|CCR5|LGALS9|CIITA|SELPLG|SIGLEC1|TRIM14	-2.72918	0	84	0	0	-4.90728	51.7647
1	-4.16267	GO:0019058	M1	1	0	GO Biological Processes	19	viral life cycle	19_GO:0016032 viral process	-4.16267	3.90677	5.14824	28160	318	272	12	4.41176	1.24516	920|942|972|1234|3965|4261|4939|4940|6352|6404|6614|9830	CD4|CD86|CD74|CCR5|LGALS9|CIITA|OAS2|OAS3|CCL5|SELPLG|SIGLEC1|TRIM14	-2.65586	0	84	0	0	-4.90728	51.7647
1	-3.99829	GO:1903900	M1	1	0	GO Biological Processes	19	regulation of viral life cycle	19_GO:0016032 viral process	-3.99829	5.59618	5.53657	28160	148	272	8	2.94118	1.02446	920|972|3965|4261|4939|4940|6352|9830	CD4|CD74|LGALS9|CIITA|OAS2|OAS3|CCL5|TRIM14	-2.5103	0	84	0	0	-4.90728	51.7647
1	-3.96184	GO:0052372	M1	1	0	GO Biological Processes	19	modulation by symbiont of entry into host	19_GO:0044419 biological process involved in interspecies interaction between organisms	-3.96184	10.5642	6.6175	28160	49	272	5	1.83824	0.814493	920|972|3965|4261|9830	CD4|CD74|LGALS9|CIITA|TRIM14	-2.48092	0	84	0	0	-4.90728	51.7647
1	-3.85741	GO:0046598	M1	1	0	GO Biological Processes	19	positive regulation of viral entry into host cell	19_GO:0016032 viral process	-3.85741	28.2353	8.92239	28160	11	272	3	1.10294	0.633262	920|972|3965	CD4|CD74|LGALS9	-2.38802	0	84	0	0	-4.90728	51.7647
1	-3.85741	GO:0075294	M1	1	0	GO Biological Processes	19	positive regulation by symbiont of entry into host	19_GO:0044419 biological process involved in interspecies interaction between organisms	-3.85741	28.2353	8.92239	28160	11	272	3	1.10294	0.633262	920|972|3965	CD4|CD74|LGALS9	-2.38802	0	84	0	0	-4.90728	51.7647
1	-3.82926	GO:0044403	M1	1	0	GO Biological Processes	19	biological process involved in symbiotic interaction	19_GO:0044419 biological process involved in interspecies interaction between organisms	-3.82926	3.87355	4.89147	28160	294	272	11	4.04412	1.19444	920|942|972|1234|1524|3965|4261|6352|6404|6614|9830	CD4|CD86|CD74|CCR5|CX3CR1|LGALS9|CIITA|CCL5|SELPLG|SIGLEC1|TRIM14	-2.36497	0	84	0	0	-4.90728	51.7647
1	-3.7547	GO:0051701	M1	1	0	GO Biological Processes	19	biological process involved in interaction with host	19_GO:0044419 biological process involved in interspecies interaction between organisms	-3.7547	4.56747	5.05037	28160	204	272	9	3.30882	1.08454	920|942|972|1234|3965|4261|6404|6614|9830	CD4|CD86|CD74|CCR5|LGALS9|CIITA|SELPLG|SIGLEC1|TRIM14	-2.29544	0	84	0	0	-4.90728	51.7647
1	-3.64561	GO:0016032	M1	1	0	GO Biological Processes	19	viral process	19_GO:0016032 viral process	-3.64561	3.23529	4.53608	28160	416	272	13	4.77941	1.29351	920|942|972|1234|3965|4261|4939|4940|6352|6404|6614|6772|9830	CD4|CD86|CD74|CCR5|LGALS9|CIITA|OAS2|OAS3|CCL5|SELPLG|SIGLEC1|STAT1|TRIM14	-2.19461	0	84	0	0	-4.90728	51.7647
1	-3.56292	GO:0048525	M1	1	0	GO Biological Processes	19	negative regulation of viral process	19_GO:0016032 viral process	-3.56292	6.75192	5.45739	28160	92	272	6	2.20588	0.89056	4261|4939|4940|6352|6772|9830	CIITA|OAS2|OAS3|CCL5|STAT1|TRIM14	-2.12217	0	84	0	0	-4.90728	51.7647
1	-3.40537	GO:0030224	M1	1	0	GO Biological Processes	19	monocyte differentiation	19_GO:0002376 immune system process	-3.40537	11.5033	6.22761	28160	36	272	4	1.47059	0.729868	920|972|1436|3635	CD4|CD74|CSF1R|INPP5D	-1.98237	0	84	0	0	-4.90728	51.7647
1	-3.17464	GO:0043903	M1	1	0	GO Biological Processes	19	regulation of biological process involved in symbiotic interaction	19_GO:0044419 biological process involved in interspecies interaction between organisms	-3.17464	7.18954	5.19336	28160	72	272	5	1.83824	0.814493	920|972|3965|4261|9830	CD4|CD74|LGALS9|CIITA|TRIM14	-1.76967	0	84	0	0	-4.90728	51.7647
1	-2.98209	GO:0045655	M1	1	0	GO Biological Processes	19	regulation of monocyte differentiation	19_GO:0002376 immune system process	-2.98209	14.7899	6.24311	28160	21	272	3	1.10294	0.633262	920|972|3635	CD4|CD74|INPP5D	-1.58683	0	84	0	0	-4.90728	51.7647
1	-2.56791	GO:1903902	M1	1	0	GO Biological Processes	19	positive regulation of viral life cycle	19_GO:0016032 viral process	-2.56791	10.7099	5.16663	28160	29	272	3	1.10294	0.633262	920|972|3965	CD4|CD74|LGALS9	-1.21295	0	84	0	0	-4.90728	51.7647
1	-2.43983	GO:0048524	M1	1	0	GO Biological Processes	19	positive regulation of viral process	19_GO:0016032 viral process	-2.43983	6.37104	4.28139	28160	65	272	4	1.47059	0.729868	920|972|3965|6352	CD4|CD74|LGALS9|CCL5	-1.09737	0	84	0	0	-4.90728	51.7647
1	-4.84948	GO:0033631	M1	1	0	GO Biological Processes	19	cell-cell adhesion mediated by integrin	19_GO:0022610 biological adhesion	-4.84948	25.8824	9.83202	28160	16	272	4	1.47059	0.729868	916|3676|6352|83706	CD3E|ITGA4|CCL5|FERMT3	-3.27209	0	85	1	1	-4.84948	28.2353
1	-4.21925	GO:0031589	M1	1	0	GO Biological Processes	19	cell-substrate adhesion	19_GO:0022610 biological adhesion	-4.21925	3.69748	5.11566	28160	364	272	13	4.77941	1.29351	916|3676|3683|3689|3717|5880|6614|9404|10225|11151|57580|64098|83706	CD3E|ITGA4|ITGAL|ITGB2|JAK2|RAC2|SIGLEC1|LPXN|CD96|CORO1A|PREX1|PARVG|FERMT3	-2.70681	0	85	0	0	-4.84948	28.2353
1	-3.85741	GO:0033632	M1	1	0	GO Biological Processes	19	regulation of cell-cell adhesion mediated by integrin	19_GO:0022610 biological adhesion	-3.85741	28.2353	8.92239	28160	11	272	3	1.10294	0.633262	916|6352|83706	CD3E|CCL5|FERMT3	-2.38802	0	85	0	0	-4.84948	28.2353
1	-2.68313	GO:0007160	M1	1	0	GO Biological Processes	19	cell-matrix adhesion	19_GO:0022610 biological adhesion	-2.68313	3.53947	3.85239	28160	234	272	8	2.94118	1.02446	916|3676|3683|3689|6614|10225|64098|83706	CD3E|ITGA4|ITGAL|ITGB2|SIGLEC1|CD96|PARVG|FERMT3	-1.31484	0	85	0	0	-4.84948	28.2353
1	-2.39514	GO:0034446	M1	1	0	GO Biological Processes	19	substrate adhesion-dependent cell spreading	19_GO:0022610 biological adhesion	-2.39514	4.79303	3.90032	28160	108	272	5	1.83824	0.814493	3676|9404|57580|64098|83706	ITGA4|LPXN|PREX1|PARVG|FERMT3	-1.05607	0	85	0	0	-4.84948	28.2353
1	-4.75828	GO:0035723	M1	1	0	GO Biological Processes	19	interleukin-15-mediated signaling pathway	19_GO:0023052 signaling	-4.75828	51.7647	12.2815	28160	6	272	3	1.10294	0.633262	920|3560|3561	CD4|IL2RB|IL2RG	-3.19099	0	86	1	1	-4.75828	51.7647
1	-4.75828	GO:0071350	M1	1	0	GO Biological Processes	19	cellular response to interleukin-15	19_GO:0050896 response to stimulus	-4.75828	51.7647	12.2815	28160	6	272	3	1.10294	0.633262	920|3560|3561	CD4|IL2RB|IL2RG	-3.19099	0	86	0	0	-4.75828	51.7647
1	-4.14439	GO:0070672	M1	1	0	GO Biological Processes	19	response to interleukin-15	19_GO:0050896 response to stimulus	-4.14439	34.5098	9.92957	28160	9	272	3	1.10294	0.633262	920|3560|3561	CD4|IL2RB|IL2RG	-2.64495	0	86	0	0	-4.75828	51.7647
1	-4.73629	GO:0061702	M1	1	0	GO Cellular Components	20	inflammasome complex		-4.73629	24.3599	9.51467	28160	17	272	4	1.47059	0.729868	834|29108|58484|114548	CASP1|PYCARD|NLRC4|NLRP3	-3.17254	0	87	1	1	-4.73629	34.5098
1	-4.34902	GO:0070269	M1	1	0	GO Biological Processes	19	pyroptosis	19_GO:0009987 cellular process	-4.34902	19.7199	8.47506	28160	21	272	4	1.47059	0.729868	834|3001|54209|58484	CASP1|GZMA|TREM2|NLRC4	-2.82383	0	87	0	0	-4.73629	34.5098
1	-4.14439	GO:0072559	M1	1	0	GO Cellular Components	20	NLRP3 inflammasome complex		-4.14439	34.5098	9.92957	28160	9	272	3	1.10294	0.633262	834|29108|114548	CASP1|PYCARD|NLRP3	-2.64495	0	87	0	0	-4.73629	34.5098
1	-3.10717	GO:0016504	M1	1	0	GO Molecular Functions	21	peptidase activator activity		-3.10717	9.63064	5.59342	28160	43	272	4	1.47059	0.729868	834|29108|58484|64115	CASP1|PYCARD|NLRC4|VSIR	-1.70562	0	87	0	0	-4.73629	34.5098
1	-2.1398	GO:0061134	M1	1	0	GO Molecular Functions	21	peptidase regulator activity		-2.1398	3.1509	3.23469	28160	230	272	7	2.57353	0.960105	710|834|1475|8530|29108|58484|64115	SERPING1|CASP1|CSTA|CST7|PYCARD|NLRC4|VSIR	-0.825717	0	87	0	0	-4.73629	34.5098
1	-4.72619	GO:0060205	M1	1	0	GO Cellular Components	20	cytoplasmic vesicle lumen		-4.72619	4.14118	5.625	28160	325	272	13	4.77941	1.29351	356|710|1521|1794|4125|4332|5777|23526|29108|51411|51816|64333|83706	FASLG|SERPING1|CTSW|DOCK2|MAN2B1|MNDA|PTPN6|ARHGAP45|PYCARD|BIN2|ADA2|ARHGAP9|FERMT3	-3.16386	0	88	1	1	-4.72619	5.68843
1	-4.69831	GO:0031983	M1	1	0	GO Cellular Components	20	vesicle lumen		-4.69831	4.11585	5.59699	28160	327	272	13	4.77941	1.29351	356|710|1521|1794|4125|4332|5777|23526|29108|51411|51816|64333|83706	FASLG|SERPING1|CTSW|DOCK2|MAN2B1|MNDA|PTPN6|ARHGAP45|PYCARD|BIN2|ADA2|ARHGAP9|FERMT3	-3.13738	0	88	0	0	-4.72619	5.68843
1	-4.28134	GO:0005775	M1	1	0	GO Cellular Components	20	vacuolar lumen		-4.28134	5.35497	5.69081	28160	174	272	9	3.30882	1.08454	356|972|1520|4125|4332|9672|23526|29108|51816	FASLG|CD74|CTSS|MAN2B1|MNDA|SDC3|ARHGAP45|PYCARD|ADA2	-2.76512	0	88	0	0	-4.72619	5.68843
1	-4.11112	GO:0034774	M1	1	0	GO Cellular Components	20	secretory granule lumen		-4.11112	3.85824	5.09439	28160	322	272	12	4.41176	1.24516	710|1521|1794|4125|4332|5777|23526|29108|51411|51816|64333|83706	SERPING1|CTSW|DOCK2|MAN2B1|MNDA|PTPN6|ARHGAP45|PYCARD|BIN2|ADA2|ARHGAP9|FERMT3	-2.61444	0	88	0	0	-4.72619	5.68843
1	-2.71742	GO:0035578	M1	1	0	GO Cellular Components	20	azurophil granule lumen		-2.71742	5.68843	4.42404	28160	91	272	5	1.83824	0.814493	4125|4332|23526|29108|51816	MAN2B1|MNDA|ARHGAP45|PYCARD|ADA2	-1.3446	0	88	0	0	-4.72619	5.68843
1	-2.596	GO:0043202	M1	1	0	GO Cellular Components	20	lysosomal lumen		-2.596	5.33657	4.22522	28160	97	272	5	1.83824	0.814493	356|972|1520|4125|9672	FASLG|CD74|CTSS|MAN2B1|SDC3	-1.23664	0	88	0	0	-4.72619	5.68843
1	-2.36524	GO:0005766	M1	1	0	GO Cellular Components	20	primary lysosome		-2.36524	3.95654	3.66873	28160	157	272	6	2.20588	0.89056	719|4125|4332|23526|29108|51816	C3AR1|MAN2B1|MNDA|ARHGAP45|PYCARD|ADA2	-1.02911	0	88	0	0	-4.72619	5.68843
1	-2.36524	GO:0042582	M1	1	0	GO Cellular Components	20	azurophil granule		-2.36524	3.95654	3.66873	28160	157	272	6	2.20588	0.89056	719|4125|4332|23526|29108|51816	C3AR1|MAN2B1|MNDA|ARHGAP45|PYCARD|ADA2	-1.02911	0	88	0	0	-4.72619	5.68843
1	-4.60971	GO:0002262	M1	1	0	GO Biological Processes	19	myeloid cell homeostasis	19_GO:0002376 immune system process	-4.60971	5.89724	6.09635	28160	158	272	9	3.30882	1.08454	3059|3071|3635|3717|4067|5293|6772|9935|729230	HCLS1|NCKAP1L|INPP5D|JAK2|LYN|PIK3CD|STAT1|MAFB|CCR2	-3.05988	0	89	1	1	-4.60971	10.7843
1	-4.00517	GO:0045646	M1	1	0	GO Biological Processes	19	regulation of erythrocyte differentiation	19_GO:0002376 immune system process	-4.00517	10.7843	6.70023	28160	48	272	5	1.83824	0.814493	3071|3635|4067|6772|9935	NCKAP1L|INPP5D|LYN|STAT1|MAFB	-2.51658	0	89	0	0	-4.60971	10.7843
1	-3.74556	GO:0030218	M1	1	0	GO Biological Processes	19	erythrocyte differentiation	19_GO:0002376 immune system process	-3.74556	5.9893	5.4317	28160	121	272	7	2.57353	0.960105	3059|3071|3635|3717|4067|6772|9935	HCLS1|NCKAP1L|INPP5D|JAK2|LYN|STAT1|MAFB	-2.28685	0	89	0	0	-4.60971	10.7843
1	-3.55394	GO:0034101	M1	1	0	GO Biological Processes	19	erythrocyte homeostasis	19_GO:0002376 immune system process	-3.55394	5.57466	5.16302	28160	130	272	7	2.57353	0.960105	3059|3071|3635|3717|4067|6772|9935	HCLS1|NCKAP1L|INPP5D|JAK2|LYN|STAT1|MAFB	-2.11456	0	89	0	0	-4.60971	10.7843
1	-2.3691	GO:0045648	M1	1	0	GO Biological Processes	19	positive regulation of erythrocyte differentiation	19_GO:0002376 immune system process	-2.3691	9.13495	4.68732	28160	34	272	3	1.10294	0.633262	3071|3635|6772	NCKAP1L|INPP5D|STAT1	-1.03213	0	89	0	0	-4.60971	10.7843
1	-4.53109	GO:0032695	M1	1	0	GO Biological Processes	19	negative regulation of interleukin-12 production	19_GO:0048519 negative regulation of biological process	-4.53109	21.7957	8.95497	28160	19	272	4	1.47059	0.729868	1240|10859|51311|64127	CMKLR1|LILRB1|TLR8|NOD2	-2.98739	0	90	1	1	-4.53109	21.7957
1	-3.53744	GO:0032088	M1	1	0	GO Biological Processes	19	negative regulation of NF-kappaB transcription factor activity	19_GO:0050789 regulation of biological process	-3.53744	6.67932	5.41781	28160	93	272	6	2.20588	0.89056	1240|29108|64127|84166|114548|197358	CMKLR1|PYCARD|NOD2|NLRC5|NLRP3|NLRC3	-2.1004	0	90	0	0	-4.53109	21.7957
1	-2.65393	GO:0043433	M1	1	0	GO Biological Processes	19	negative regulation of DNA-binding transcription factor activity	19_GO:0050789 regulation of biological process	-2.65393	3.91733	3.93161	28160	185	272	7	2.57353	0.960105	1240|8320|29108|64127|84166|114548|197358	CMKLR1|EOMES|PYCARD|NOD2|NLRC5|NLRP3|NLRC3	-1.28924	0	90	0	0	-4.53109	21.7957
1	-4.51837	GO:0035771	M1	1	0	GO Biological Processes	19	interleukin-4-mediated signaling pathway	19_GO:0023052 signaling	-4.51837	44.3697	11.3333	28160	7	272	3	1.10294	0.633262	3561|54625|146722	IL2RG|PARP14|CD300LF	-2.97937	0	91	1	1	-4.51837	44.3697
1	-3.55372	GO:0071353	M1	1	0	GO Biological Processes	19	cellular response to interleukin-4	19_GO:0050896 response to stimulus	-3.55372	12.549	6.55579	28160	33	272	4	1.47059	0.729868	3561|11151|54625|146722	IL2RG|CORO1A|PARP14|CD300LF	-2.11456	0	91	0	0	-4.51837	44.3697
1	-3.40537	GO:0070670	M1	1	0	GO Biological Processes	19	response to interleukin-4	19_GO:0050896 response to stimulus	-3.40537	11.5033	6.22761	28160	36	272	4	1.47059	0.729868	3561|11151|54625|146722	IL2RG|CORO1A|PARP14|CD300LF	-1.98237	0	91	0	0	-4.51837	44.3697
1	-4.42723	GO:0048471	M1	1	0	GO Cellular Components	20	perinuclear region of cytoplasm		-4.42723	2.80568	4.90911	28160	738	272	20	7.35294	1.58257	199|356|695|1524|1536|3936|4067|4939|6772|7133|7805|9051|9404|10673|26191|57580|115361|115362|197358|729230	AIF1|FASLG|BTK|CX3CR1|CYBB|LCP1|LYN|OAS2|STAT1|TNFRSF1B|LAPTM5|PSTPIP1|LPXN|TNFSF13B|PTPN22|PREX1|GBP4|GBP5|NLRC3|CCR2	-2.89289	0	92	1	1	-4.42723	2.80568
1	-4.39593	GO:0017124	M1	1	0	GO Molecular Functions	21	SH3 domain binding		-4.39593	6.37104	6.06182	28160	130	272	8	2.94118	1.02446	916|3059|3635|4067|5777|7456|26191|30011	CD3E|HCLS1|INPP5D|LYN|PTPN6|WIPF1|PTPN22|SH3KBP1	-2.86422	0	93	1	1	-4.39593	6.37104
1	-3.73292	GO:0019904	M1	1	0	GO Molecular Functions	21	protein domain specific binding		-3.73292	2.65082	4.3776	28160	703	272	18	6.61765	1.5073	834|916|2037|3059|3635|3717|3932|4067|5777|6850|7456|7462|10859|26191|29108|30011|64127|89790	CASP1|CD3E|EPB41L2|HCLS1|INPP5D|JAK2|LCK|LYN|PTPN6|SYK|WIPF1|LAT2|LILRB1|PTPN22|PYCARD|SH3KBP1|NOD2|SIGLEC10	-2.27698	0	93	0	0	-4.39593	6.37104
1	-4.14439	GO:0002578	M1	1	0	GO Biological Processes	19	negative regulation of antigen processing and presentation	19_GO:0002376 immune system process	-4.14439	34.5098	9.92957	28160	9	272	3	1.10294	0.633262	3111|10288|10875	HLA-DOA|LILRB2|FGL2	-2.64495	0	94	1	1	-4.14439	34.5098
1	-4.14439	GO:0042609	M1	1	0	GO Molecular Functions	21	CD4 receptor binding		-4.14439	34.5098	9.92957	28160	9	272	3	1.10294	0.633262	972|3603|3932	CD74|IL16|LCK	-2.64495	0	95	1	1	-4.14439	34.5098
1	-3.34225	GO:0016004	M1	1	0	GO Molecular Functions	21	phospholipase activator activity		-3.34225	19.4118	7.27523	28160	16	272	3	1.10294	0.633262	695|3932|6352	BTK|LCK|CCL5	-1.92433	0	95	0	0	-4.14439	34.5098
1	-3.18495	GO:0060229	M1	1	0	GO Molecular Functions	21	lipase activator activity		-3.18495	17.2549	6.81283	28160	18	272	3	1.10294	0.633262	695|3932|6352	BTK|LCK|CCL5	-1.77851	0	95	0	0	-4.14439	34.5098
1	-3.11342	GO:0002902	M1	1	0	GO Biological Processes	19	regulation of B cell apoptotic process	19_GO:0050789 regulation of biological process	-3.11342	16.3467	6.60857	28160	19	272	3	1.10294	0.633262	695|972|4067	BTK|CD74|LYN	-1.71139	0	95	0	0	-4.14439	34.5098
1	-2.80902	GO:0001783	M1	1	0	GO Biological Processes	19	B cell apoptotic process	19_GO:0009987 cellular process	-2.80902	12.9412	5.77971	28160	24	272	3	1.10294	0.633262	695|972|4067	BTK|CD74|LYN	-1.42931	0	95	0	0	-4.14439	34.5098
1	-2.80902	GO:0043274	M1	1	0	GO Molecular Functions	21	phospholipase binding		-2.80902	12.9412	5.77971	28160	24	272	3	1.10294	0.633262	695|3932|6850	BTK|LCK|SYK	-1.42931	0	95	0	0	-4.14439	34.5098
1	-4.14114	GO:0030246	M1	1	0	GO Molecular Functions	21	carbohydrate binding		-4.14114	4.2023	5.23136	28160	271	272	11	4.04412	1.19444	945|971|3122|3965|4125|6402|6614|50856|64581|89790|160364	CD33|CD72|HLA-DRA|LGALS9|MAN2B1|SELL|SIGLEC1|CLEC4A|CLEC7A|SIGLEC10|CLEC12A	-2.64353	0	96	1	1	-4.14114	4.2023
1	-4.04953	GO:0002686	M1	1	0	GO Biological Processes	19	negative regulation of leukocyte migration	19_GO:0040011 locomotion	-4.04953	11.0138	6.78543	28160	47	272	5	1.83824	0.814493	2841|5734|11314|56833|131450	GPR18|PTGER4|CD300A|SLAMF8|CD200R1	-2.55795	0	97	1	1	-4.04953	11.0138
1	-2.70549	GO:0030336	M1	1	0	GO Biological Processes	19	negative regulation of cell migration	19_GO:0040011 locomotion	-2.70549	3.01835	3.71426	28160	343	272	10	3.67647	1.14103	199|397|972|1524|2841|5734|11314|22846|56833|131450	AIF1|ARHGDIB|CD74|CX3CR1|GPR18|PTGER4|CD300A|VASH1|SLAMF8|CD200R1	-1.33585	0	97	0	0	-4.04953	11.0138
1	-2.57143	GO:2000146	M1	1	0	GO Biological Processes	19	negative regulation of cell motility	19_GO:0040011 locomotion	-2.57143	2.89188	3.55781	28160	358	272	10	3.67647	1.14103	199|397|972|1524|2841|5734|11314|22846|56833|131450	AIF1|ARHGDIB|CD74|CX3CR1|GPR18|PTGER4|CD300A|VASH1|SLAMF8|CD200R1	-1.21383	0	97	0	0	-4.04953	11.0138
1	-2.50314	GO:0051271	M1	1	0	GO Biological Processes	19	negative regulation of cellular component movement	19_GO:0048519 negative regulation of biological process	-2.50314	2.82867	3.47765	28160	366	272	10	3.67647	1.14103	199|397|972|1524|2841|5734|11314|22846|56833|131450	AIF1|ARHGDIB|CD74|CX3CR1|GPR18|PTGER4|CD300A|VASH1|SLAMF8|CD200R1	-1.15426	0	97	0	0	-4.04953	11.0138
1	-2.31058	GO:0040013	M1	1	0	GO Biological Processes	19	negative regulation of locomotion	19_GO:0040011 locomotion	-2.31058	2.6546	3.24954	28160	390	272	10	3.67647	1.14103	199|397|972|1524|2841|5734|11314|22846|56833|131450	AIF1|ARHGDIB|CD74|CX3CR1|GPR18|PTGER4|CD300A|VASH1|SLAMF8|CD200R1	-0.978199	0	97	0	0	-4.04953	11.0138
1	-4.0372	GO:0033622	M1	1	0	GO Biological Processes	19	integrin activation	19_GO:0009987 cellular process	-4.0372	16.5647	7.68904	28160	25	272	4	1.47059	0.729868	5341|5734|64805|83706	PLEK|PTGER4|P2RY12|FERMT3	-2.54682	0	98	1	1	-4.0372	18.2699
1	-3.26103	GO:0033623	M1	1	0	GO Biological Processes	19	regulation of integrin activation	19_GO:0050789 regulation of biological process	-3.26103	18.2699	7.03418	28160	17	272	3	1.10294	0.633262	5341|5734|64805	PLEK|PTGER4|P2RY12	-1.84914	0	98	0	0	-4.0372	18.2699
1	-2.64774	GO:0031529	M1	1	0	GO Biological Processes	19	ruffle organization	19_GO:0009987 cellular process	-2.64774	7.26522	4.67608	28160	57	272	4	1.47059	0.729868	199|1436|5341|64805	AIF1|CSF1R|PLEK|P2RY12	-1.28394	0	98	0	0	-4.0372	18.2699
1	-3.9926	GO:0035747	M1	1	0	GO Biological Processes	19	natural killer cell chemotaxis	19_GO:0040011 locomotion	-3.9926	31.0588	9.38895	28160	10	272	3	1.10294	0.633262	5293|5294|6352	PIK3CD|PIK3CG|CCL5	-2.50757	0	99	1	1	-3.9926	31.0588
1	-3.83796	GO:0010818	M1	1	0	GO Biological Processes	19	T cell chemotaxis	19_GO:0040011 locomotion	-3.83796	14.7899	7.20982	28160	28	272	4	1.47059	0.729868	5293|5294|6352|729230	PIK3CD|PIK3CG|CCL5|CCR2	-2.37275	0	99	0	0	-3.9926	31.0588
1	-3.52312	GO:0072672	M1	1	0	GO Biological Processes	19	neutrophil extravasation	19_GO:0040011 locomotion	-3.52312	22.1849	7.83008	28160	14	272	3	1.10294	0.633262	5293|5294|120425	PIK3CD|PIK3CG|JAML	-2.09029	0	99	0	0	-3.9926	31.0588
1	-2.95079	GO:0051897	M1	1	0	GO Biological Processes	19	positive regulation of protein kinase B signaling	19_GO:0048518 positive regulation of biological process	-2.95079	5.17647	4.52789	28160	120	272	6	2.20588	0.89056	1524|3059|5293|5294|23533|64805	CX3CR1|HCLS1|PIK3CD|PIK3CG|PIK3R5|P2RY12	-1.55697	0	99	0	0	-3.9926	31.0588
1	-2.61225	GO:0005942	M1	1	0	GO Cellular Components	20	phosphatidylinositol 3-kinase complex		-2.61225	11.0924	5.27666	28160	28	272	3	1.10294	0.633262	5293|5294|23533	PIK3CD|PIK3CG|PIK3R5	-1.25201	0	99	0	0	-3.9926	31.0588
1	-2.46416	GO:0048247	M1	1	0	GO Biological Processes	19	lymphocyte chemotaxis	19_GO:0040011 locomotion	-2.46416	6.47059	4.32699	28160	64	272	4	1.47059	0.729868	5293|5294|6352|729230	PIK3CD|PIK3CG|CCL5|CCR2	-1.11999	0	99	0	0	-3.9926	31.0588
1	-2.33915	GO:0043491	M1	1	0	GO Biological Processes	19	protein kinase B signaling	19_GO:0023052 signaling	-2.33915	3.43463	3.5057	28160	211	272	7	2.57353	0.960105	1524|3059|5293|5294|6352|23533|64805	CX3CR1|HCLS1|PIK3CD|PIK3CG|CCL5|PIK3R5|P2RY12	-1.00552	0	99	0	0	-3.9926	31.0588
1	-2.02738	GO:0051896	M1	1	0	GO Biological Processes	19	regulation of protein kinase B signaling	19_GO:0023052 signaling	-2.02738	3.35771	3.17743	28160	185	272	6	2.20588	0.89056	1524|3059|5293|5294|23533|64805	CX3CR1|HCLS1|PIK3CD|PIK3CG|PIK3R5|P2RY12	-0.723524	0	99	0	0	-3.9926	31.0588
1	-3.96795	GO:1900017	M1	1	0	GO Biological Processes	19	positive regulation of cytokine production involved in inflammatory response	19_GO:0048518 positive regulation of biological process	-3.96795	15.9276	7.52048	28160	26	272	4	1.47059	0.729868	63940|64127|64581|115362	GPSM3|NOD2|CLEC7A|GBP5	-2.48527	0	100	1	1	-3.96795	15.9276
1	-3.73558	GO:0060907	M1	1	0	GO Biological Processes	19	positive regulation of macrophage cytokine production	19_GO:0002376 immune system process	-3.73558	25.8824	8.51418	28160	12	272	3	1.10294	0.633262	972|7805|10859	CD74|LAPTM5|LILRB1	-2.27909	0	101	1	1	-3.73558	25.8824
1	-3.26103	GO:0010934	M1	1	0	GO Biological Processes	19	macrophage cytokine production	19_GO:0002376 immune system process	-3.26103	18.2699	7.03418	28160	17	272	3	1.10294	0.633262	972|7805|10859	CD74|LAPTM5|LILRB1	-1.84914	0	101	0	0	-3.73558	25.8824
1	-3.26103	GO:0010935	M1	1	0	GO Biological Processes	19	regulation of macrophage cytokine production	19_GO:0002376 immune system process	-3.26103	18.2699	7.03418	28160	17	272	3	1.10294	0.633262	972|7805|10859	CD74|LAPTM5|LILRB1	-1.84914	0	101	0	0	-3.73558	25.8824
1	-2.92152	GO:0061081	M1	1	0	GO Biological Processes	19	positive regulation of myeloid leukocyte cytokine production involved in immune response	19_GO:0002376 immune system process	-2.92152	14.1176	6.07862	28160	22	272	3	1.10294	0.633262	972|7805|10859	CD74|LAPTM5|LILRB1	-1.53245	0	101	0	0	-3.73558	25.8824
1	-2.56791	GO:0061082	M1	1	0	GO Biological Processes	19	myeloid leukocyte cytokine production	19_GO:0002376 immune system process	-2.56791	10.7099	5.16663	28160	29	272	3	1.10294	0.633262	972|7805|10859	CD74|LAPTM5|LILRB1	-1.21295	0	101	0	0	-3.73558	25.8824
1	-3.64134	GO:0030101	M1	1	0	GO Biological Processes	19	natural killer cell activation	19_GO:0002376 immune system process	-3.64134	6.97951	5.57977	28160	89	272	6	2.20588	0.89056	914|5293|5788|7305|11151|26191	CD2|PIK3CD|PTPRC|TYROBP|CORO1A|PTPN22	-2.19252	0	102	1	1	-3.64134	6.97951
1	-3.62475	GO:0001768	M1	1	0	GO Biological Processes	19	establishment of T cell polarity	19_GO:0002376 immune system process	-3.62475	23.8914	8.15291	28160	13	272	3	1.10294	0.633262	1794|56253|81704	DOCK2|CRTAM|DOCK8	-2.17917	0	103	1	1	-3.62475	23.8914
1	-3.52312	GO:0001767	M1	1	0	GO Biological Processes	19	establishment of lymphocyte polarity	19_GO:0002376 immune system process	-3.52312	22.1849	7.83008	28160	14	272	3	1.10294	0.633262	1794|56253|81704	DOCK2|CRTAM|DOCK8	-2.09029	0	103	0	0	-3.62475	23.8914
1	-3.42932	GO:0001771	M1	1	0	GO Biological Processes	19	immunological synapse formation	19_GO:0002376 immune system process	-3.42932	20.7059	7.5392	28160	15	272	3	1.10294	0.633262	1794|11151|81704	DOCK2|CORO1A|DOCK8	-2.00272	0	103	0	0	-3.62475	23.8914
1	-2.17989	GO:0008037	M1	1	0	GO Biological Processes	19	cell recognition	19_GO:0009987 cellular process	-2.17989	3.20666	3.28933	28160	226	272	7	2.57353	0.960105	1794|11151|54209|56253|64581|81704|133418	DOCK2|CORO1A|TREM2|CRTAM|CLEC7A|DOCK8|EMB	-0.861803	0	103	0	0	-3.62475	23.8914
1	-3.60654	GO:0035456	M1	1	0	GO Biological Processes	19	response to interferon-beta	19_GO:0050896 response to stimulus	-3.60654	12.9412	6.67478	28160	32	272	4	1.47059	0.729868	3659|4332|6772|54739	IRF1|MNDA|STAT1|XAF1	-2.16419	0	104	1	1	-3.60654	12.9412
1	-2.80902	GO:0035458	M1	1	0	GO Biological Processes	19	cellular response to interferon-beta	19_GO:0050896 response to stimulus	-2.80902	12.9412	5.77971	28160	24	272	3	1.10294	0.633262	3659|4332|6772	IRF1|MNDA|STAT1	-1.42931	0	104	0	0	-3.60654	12.9412
1	-3.50864	GO:0030865	M1	1	0	GO Biological Processes	19	cortical cytoskeleton organization	19_GO:0009987 cellular process	-3.50864	8.48602	5.78036	28160	61	272	5	1.83824	0.814493	2037|3071|3936|5341|5880	EPB41L2|NCKAP1L|LCP1|PLEK|RAC2	-2.07685	0	105	1	1	-3.50864	10.3529
1	-3.22777	GO:0030866	M1	1	0	GO Biological Processes	19	cortical actin cytoskeleton organization	19_GO:0009987 cellular process	-3.22777	10.3529	5.84595	28160	40	272	4	1.47059	0.729868	2037|3071|3936|5341	EPB41L2|NCKAP1L|LCP1|PLEK	-1.81886	0	105	0	0	-3.50864	10.3529
1	-3.37973	GO:0045453	M1	1	0	GO Biological Processes	19	bone resorption	19_GO:0032501 multicellular organismal process	-3.37973	7.9638	5.55102	28160	65	272	5	1.83824	0.814493	1436|3635|5880|6850|79705	CSF1R|INPP5D|RAC2|SYK|LRRK1	-1.95775	0	106	1	1	-3.37973	7.9638
1	-2.90041	GO:0001894	M1	1	0	GO Biological Processes	19	tissue homeostasis	19_GO:0032501 multicellular organismal process	-2.90041	3.47673	4.02338	28160	268	272	9	3.30882	1.08454	1436|3635|5880|6850|11151|54440|64127|79705|729230	CSF1R|INPP5D|RAC2|SYK|CORO1A|SASH3|NOD2|LRRK1|CCR2	-1.5137	0	106	0	0	-3.37973	7.9638
1	-2.71742	GO:0046849	M1	1	0	GO Biological Processes	19	bone remodeling	19_GO:0032501 multicellular organismal process	-2.71742	5.68843	4.42404	28160	91	272	5	1.83824	0.814493	1436|3635|5880|6850|79705	CSF1R|INPP5D|RAC2|SYK|LRRK1	-1.3446	0	106	0	0	-3.37973	7.9638
1	-2.43774	GO:0060249	M1	1	0	GO Biological Processes	19	anatomical structure homeostasis	19_GO:0065007 biological regulation	-2.43774	2.9674	3.46227	28160	314	272	9	3.30882	1.08454	1436|3635|5880|6850|11151|54440|64127|79705|729230	CSF1R|INPP5D|RAC2|SYK|CORO1A|SASH3|NOD2|LRRK1|CCR2	-1.0957	0	106	0	0	-3.37973	7.9638
1	-2.36398	GO:0048871	M1	1	0	GO Biological Processes	19	multicellular organismal homeostasis	19_GO:0032501 multicellular organismal process	-2.36398	2.43122	3.22449	28160	511	272	12	4.41176	1.24516	1240|1436|3635|3717|5880|6850|7351|11151|54440|64127|79705|729230	CMKLR1|CSF1R|INPP5D|JAK2|RAC2|SYK|UCP2|CORO1A|SASH3|NOD2|LRRK1|CCR2	-1.02826	0	106	0	0	-3.37973	7.9638
1	-2.11677	GO:0048771	M1	1	0	GO Biological Processes	19	tissue remodeling	19_GO:0032501 multicellular organismal process	-2.11677	3.50947	3.30755	28160	177	272	6	2.20588	0.89056	1436|3635|5880|6850|79705|729230	CSF1R|INPP5D|RAC2|SYK|LRRK1|CCR2	-0.804271	0	106	0	0	-3.37973	7.9638
1	-2.05478	GO:0045124	M1	1	0	GO Biological Processes	19	regulation of bone resorption	19_GO:0032501 multicellular organismal process	-2.05478	7.05882	3.97212	28160	44	272	3	1.10294	0.633262	1436|3635|6850	CSF1R|INPP5D|SYK	-0.747801	0	106	0	0	-3.37973	7.9638
1	-3.34225	GO:0070431	M1	1	0	GO Biological Processes	19	nucleotide-binding oligomerization domain containing 2 signaling pathway	19_GO:0002376 immune system process	-3.34225	19.4118	7.27523	28160	16	272	3	1.10294	0.633262	26191|51296|64127	PTPN22|SLC15A3|NOD2	-1.92433	0	107	1	1	-3.34225	19.4118
1	-2.7566	GO:0070423	M1	1	0	GO Biological Processes	19	nucleotide-binding oligomerization domain containing signaling pathway	19_GO:0002376 immune system process	-2.7566	12.4235	5.64328	28160	25	272	3	1.10294	0.633262	26191|51296|64127	PTPN22|SLC15A3|NOD2	-1.38149	0	107	0	0	-3.34225	19.4118
1	-2.70644	GO:0035872	M1	1	0	GO Biological Processes	19	nucleotide-binding domain, leucine rich repeat containing receptor signaling pathway	19_GO:0023052 signaling	-2.70644	11.9457	5.51441	28160	26	272	3	1.10294	0.633262	26191|51296|64127	PTPN22|SLC15A3|NOD2	-1.33635	0	107	0	0	-3.34225	19.4118
1	-2.53986	GO:0002753	M1	1	0	GO Biological Processes	19	cytoplasmic pattern recognition receptor signaling pathway	19_GO:0002376 immune system process	-2.53986	6.78881	4.46986	28160	61	272	4	1.47059	0.729868	4940|26191|51296|64127	OAS3|PTPN22|SLC15A3|NOD2	-1.18707	0	107	0	0	-3.34225	19.4118
1	-3.21125	GO:0034451	M1	1	0	GO Cellular Components	20	centriolar satellite		-3.21125	5.80539	4.9183	28160	107	272	6	2.20588	0.89056	942|6890|23533|27128|50852|197358	CD86|TAP1|PIK3R5|CYTH4|TRAT1|NLRC3	-1.80333	0	108	1	1	-3.21125	5.80539
1	-3.08718	GO:0097305	M1	1	0	GO Biological Processes	19	response to alcohol	19_GO:0050896 response to stimulus	-3.08718	3.69748	4.24794	28160	252	272	9	3.30882	1.08454	113|929|1234|1536|5734|6916|10287|11184|114548	ADCY7|CD14|CCR5|CYBB|PTGER4|TBXAS1|RGS19|MAP4K1|NLRP3	-1.68612	0	109	1	1	-3.08718	4.50128
1	-2.64165	GO:0045471	M1	1	0	GO Biological Processes	19	response to ethanol	19_GO:0050896 response to stimulus	-2.64165	4.50128	4.07194	28160	138	272	6	2.20588	0.89056	113|929|1536|6916|10287|114548	ADCY7|CD14|CYBB|TBXAS1|RGS19|NLRP3	-1.2783	0	109	0	0	-3.08718	4.50128
1	-3.04594	GO:0006925	M1	1	0	GO Biological Processes	19	inflammatory cell apoptotic process	19_GO:0009987 cellular process	-3.04594	15.5294	6.41927	28160	20	272	3	1.10294	0.633262	356|5293|64127	FASLG|PIK3CD|NOD2	-1.64731	0	110	1	1	-3.04594	15.5294
1	-2.1682	GO:0045765	M1	1	0	GO Biological Processes	19	regulation of angiogenesis	19_GO:0032502 developmental process	-2.1682	2.69296	3.12923	28160	346	272	9	3.30882	1.08454	356|719|1524|1536|5293|5579|6772|22846|729230	FASLG|C3AR1|CX3CR1|CYBB|PIK3CD|PRKCB|STAT1|VASH1|CCR2	-0.851715	0	110	0	0	-3.04594	15.5294
1	-2.12163	GO:1901342	M1	1	0	GO Biological Processes	19	regulation of vasculature development	19_GO:0032502 developmental process	-2.12163	2.64706	3.071	28160	352	272	9	3.30882	1.08454	356|719|1524|1536|5293|5579|6772|22846|729230	FASLG|C3AR1|CX3CR1|CYBB|PIK3CD|PRKCB|STAT1|VASH1|CCR2	-0.80834	0	110	0	0	-3.04594	15.5294
1	-3.03891	GO:0031252	M1	1	0	GO Cellular Components	20	cell leading edge		-3.03891	2.937	3.9642	28160	423	272	12	4.41176	1.24516	199|3936|5341|5880|7456|9051|9459|11151|23526|51177|81704|89846	AIF1|LCP1|PLEK|RAC2|WIPF1|PSTPIP1|ARHGEF6|CORO1A|ARHGAP45|PLEKHO1|DOCK8|FGD3	-1.64076	0	111	1	1	-3.03891	5.17647
1	-2.73476	GO:0001726	M1	1	0	GO Cellular Components	20	ruffle		-2.73476	4.04864	4.04096	28160	179	272	7	2.57353	0.960105	199|3936|5341|7456|23526|51177|89846	AIF1|LCP1|PLEK|WIPF1|ARHGAP45|PLEKHO1|FGD3	-1.36057	0	111	0	0	-3.03891	5.17647
1	-2.5386	GO:0032587	M1	1	0	GO Cellular Components	20	ruffle membrane		-2.5386	5.17647	4.1319	28160	100	272	5	1.83824	0.814493	199|3936|5341|23526|51177	AIF1|LCP1|PLEK|ARHGAP45|PLEKHO1	-1.18625	0	111	0	0	-3.03891	5.17647
1	-2.4421	GO:0030027	M1	1	0	GO Cellular Components	20	lamellipodium		-2.4421	3.58765	3.64513	28160	202	272	7	2.57353	0.960105	199|5880|9051|9459|11151|81704|89846	AIF1|RAC2|PSTPIP1|ARHGEF6|CORO1A|DOCK8|FGD3	-1.09921	0	111	0	0	-3.03891	5.17647
1	-2.07143	GO:0031256	M1	1	0	GO Cellular Components	20	leading edge membrane		-2.07143	3.43191	3.24157	28160	181	272	6	2.20588	0.89056	199|3936|5341|23526|51177|81704	AIF1|LCP1|PLEK|ARHGAP45|PLEKHO1|DOCK8	-0.762484	0	111	0	0	-3.03891	5.17647
1	-2.98209	GO:0007252	M1	1	0	GO Biological Processes	19	I-kappaB phosphorylation	19_GO:0023052 signaling	-2.98209	14.7899	6.24311	28160	21	272	3	1.10294	0.633262	1524|7097|51284	CX3CR1|TLR2|TLR7	-1.58683	0	112	1	1	-2.98209	14.7899
1	-2.05861	GO:0010720	M1	1	0	GO Biological Processes	19	positive regulation of cell development	19_GO:0048518 positive regulation of biological process	-2.05861	2.77931	3.04957	28160	298	272	8	2.94118	1.02446	1524|4067|7097|7133|7305|10154|57580|64581	CX3CR1|LYN|TLR2|TNFRSF1B|TYROBP|PLXNC1|PREX1|CLEC7A	-0.750058	0	112	0	0	-2.98209	14.7899
1	-2.94245	GO:0046209	M1	1	0	GO Biological Processes	19	nitric oxide metabolic process	19_GO:0008152 metabolic process	-2.94245	6.3907	4.79824	28160	81	272	5	1.83824	0.814493	199|1524|3717|7097|64581	AIF1|CX3CR1|JAK2|TLR2|CLEC7A	-1.5491	0	113	1	1	-2.94245	7.76471
1	-2.91851	GO:2001057	M1	1	0	GO Biological Processes	19	reactive nitrogen species metabolic process	19_GO:0008152 metabolic process	-2.91851	6.31277	4.75805	28160	82	272	5	1.83824	0.814493	199|1524|3717|7097|64581	AIF1|CX3CR1|JAK2|TLR2|CLEC7A	-1.52992	0	113	0	0	-2.94245	7.76471
1	-2.51415	GO:0045428	M1	1	0	GO Biological Processes	19	regulation of nitric oxide biosynthetic process	19_GO:0050789 regulation of biological process	-2.51415	6.67932	4.42118	28160	62	272	4	1.47059	0.729868	199|1524|3717|64581	AIF1|CX3CR1|JAK2|CLEC7A	-1.16441	0	113	0	0	-2.94245	7.76471
1	-2.4652	GO:0048661	M1	1	0	GO Biological Processes	19	positive regulation of smooth muscle cell proliferation	19_GO:0048518 positive regulation of biological process	-2.4652	4.97738	4.01314	28160	104	272	5	1.83824	0.814493	199|3717|5724|6352|6772	AIF1|JAK2|PTAFR|CCL5|STAT1	-1.11999	0	113	0	0	-2.94245	7.76471
1	-2.46416	GO:0080164	M1	1	0	GO Biological Processes	19	regulation of nitric oxide metabolic process	19_GO:0050789 regulation of biological process	-2.46416	6.47059	4.32699	28160	64	272	4	1.47059	0.729868	199|1524|3717|64581	AIF1|CX3CR1|JAK2|CLEC7A	-1.11999	0	113	0	0	-2.94245	7.76471
1	-2.198	GO:0006809	M1	1	0	GO Biological Processes	19	nitric oxide biosynthetic process	19_GO:0008152 metabolic process	-2.198	5.44892	3.83545	28160	76	272	4	1.47059	0.729868	199|1524|3717|64581	AIF1|CX3CR1|JAK2|CLEC7A	-0.878702	0	113	0	0	-2.94245	7.76471
1	-2.16978	GO:0045429	M1	1	0	GO Biological Processes	19	positive regulation of nitric oxide biosynthetic process	19_GO:0048518 positive regulation of biological process	-2.16978	7.76471	4.2282	28160	40	272	3	1.10294	0.633262	199|3717|64581	AIF1|JAK2|CLEC7A	-0.852895	0	113	0	0	-2.94245	7.76471
1	-2.13985	GO:1904407	M1	1	0	GO Biological Processes	19	positive regulation of nitric oxide metabolic process	19_GO:0048518 positive regulation of biological process	-2.13985	7.57532	4.16096	28160	41	272	3	1.10294	0.633262	199|3717|64581	AIF1|JAK2|CLEC7A	-0.825717	0	113	0	0	-2.94245	7.76471
1	-2.90446	GO:0000139	M1	1	0	GO Cellular Components	20	Golgi membrane		-2.90446	2.47678	3.69324	28160	627	272	15	5.51471	1.38407	972|3115|3122|6252|7940|27128|29108|29940|51284|51311|80342|114548|115361|115362|170575	CD74|HLA-DPB1|HLA-DRA|RTN1|LST1|CYTH4|PYCARD|DSE|TLR7|TLR8|TRAF3IP3|NLRP3|GBP4|GBP5|GIMAP1	-1.51728	0	114	1	1	-2.90446	2.47678
1	-2.8233	GO:0098742	M1	1	0	GO Biological Processes	19	cell-cell adhesion via plasma-membrane adhesion molecules	19_GO:0022610 biological adhesion	-2.8233	3.38824	3.93045	28160	275	272	9	3.30882	1.08454	1004|3683|3689|6402|8832|56253|120425|133418|284021	CDH6|ITGAL|ITGB2|SELL|CD84|CRTAM|JAML|EMB|MILR1	-1.44081	0	115	1	1	-2.8233	6.75192
1	-2.00165	GO:0007157	M1	1	0	GO Biological Processes	19	heterophilic cell-cell adhesion via plasma membrane cell adhesion molecules	19_GO:0022610 biological adhesion	-2.00165	6.75192	3.8558	28160	46	272	3	1.10294	0.633262	3683|56253|120425	ITGAL|CRTAM|JAML	-0.698959	0	115	0	0	-2.8233	6.75192
1	-2.7566	GO:2000316	M1	1	0	GO Biological Processes	19	regulation of T-helper 17 type immune response	19_GO:0002376 immune system process	-2.7566	12.4235	5.64328	28160	25	272	3	1.10294	0.633262	3594|64581|84695	IL12RB1|CLEC7A|LOXL3	-1.38149	0	116	1	1	-2.7566	12.4235
1	-2.61225	GO:0001968	M1	1	0	GO Molecular Functions	21	fibronectin binding		-2.61225	11.0924	5.27666	28160	28	272	3	1.10294	0.633262	1520|3676|84695	CTSS|ITGA4|LOXL3	-1.25201	0	116	0	0	-2.7566	12.4235
1	-2.23226	GO:0072538	M1	1	0	GO Biological Processes	19	T-helper 17 type immune response	19_GO:0002376 immune system process	-2.23226	8.17337	4.36995	28160	38	272	3	1.10294	0.633262	3594|64581|84695	IL12RB1|CLEC7A|LOXL3	-0.908916	0	116	0	0	-2.7566	12.4235
1	-2.67786	GO:0005543	M1	1	0	GO Molecular Functions	21	phospholipid binding		-2.67786	2.66028	3.57306	28160	467	272	12	4.41176	1.24516	695|4689|5724|11314|51411|54209|55803|57580|64333|80183|124460|146722	BTK|NCF4|PTAFR|CD300A|BIN2|TREM2|ADAP2|PREX1|ARHGAP9|RUBCNL|SNX20|CD300LF	-1.31002	0	117	1	1	-2.67786	7.9638
1	-2.20057	GO:0005547	M1	1	0	GO Molecular Functions	21	phosphatidylinositol-3,4,5-trisphosphate binding		-2.20057	7.9638	4.29781	28160	39	272	3	1.10294	0.633262	695|55803|64333	BTK|ADAP2|ARHGAP9	-0.878923	0	117	0	0	-2.67786	7.9638
1	-2.16347	GO:1901981	M1	1	0	GO Molecular Functions	21	phosphatidylinositol phosphate binding		-2.16347	3.59062	3.37545	28160	173	272	6	2.20588	0.89056	695|4689|55803|64333|80183|124460	BTK|NCF4|ADAP2|ARHGAP9|RUBCNL|SNX20	-0.847387	0	117	0	0	-2.67786	7.9638
1	-2.08239	GO:0032266	M1	1	0	GO Molecular Functions	21	phosphatidylinositol-3-phosphate binding		-2.08239	7.22298	4.03304	28160	43	272	3	1.10294	0.633262	4689|80183|124460	NCF4|RUBCNL|SNX20	-0.772656	0	117	0	0	-2.67786	7.9638
1	-2.596	GO:0120162	M1	1	0	GO Biological Processes	19	positive regulation of cold-induced thermogenesis	19_GO:0048518 positive regulation of biological process	-2.596	5.33657	4.22522	28160	97	272	5	1.83824	0.814493	1240|3717|6850|7351|729230	CMKLR1|JAK2|SYK|UCP2|CCR2	-1.23664	0	118	1	1	-2.596	5.33657
1	-2.59495	GO:0070851	M1	1	0	GO Molecular Functions	21	growth factor receptor binding		-2.59495	4.40551	4.00359	28160	141	272	6	2.20588	0.89056	3594|3717|4067|7100|29108|146722	IL12RB1|JAK2|LYN|TLR5|PYCARD|CD300LF	-1.23603	0	119	1	1	-2.59495	4.40551
1	-2.48021	GO:0005911	M1	1	0	GO Cellular Components	20	cell-cell junction		-2.48021	2.51488	3.3547	28160	494	272	12	4.41176	1.24516	914|916|963|1004|3937|4067|5777|7409|11151|30011|120425|387357	CD2|CD3E|CD53|CDH6|LCP2|LYN|PTPN6|VAV1|CORO1A|SH3KBP1|JAML|THEMIS	-1.13348	0	120	1	1	-2.48021	2.51488
1	-2.46416	GO:0070542	M1	1	0	GO Biological Processes	19	response to fatty acid	19_GO:0050896 response to stimulus	-2.46416	6.47059	4.32699	28160	64	272	4	1.47059	0.729868	5724|6916|7097|7351	PTAFR|TBXAS1|TLR2|UCP2	-1.11999	0	121	1	1	-2.46416	8.87395
1	-2.33326	GO:0006691	M1	1	0	GO Biological Processes	19	leukotriene metabolic process	19_GO:0008152 metabolic process	-2.33326	8.87395	4.60325	28160	35	272	3	1.10294	0.633262	6850|7097|64174	SYK|TLR2|DPEP2	-1.00005	0	121	0	0	-2.46416	8.87395
1	-2.15813	GO:0006690	M1	1	0	GO Biological Processes	19	icosanoid metabolic process	19_GO:0008152 metabolic process	-2.15813	4.20851	3.52188	28160	123	272	5	1.83824	0.814493	972|6850|6916|7097|64174	CD74|SYK|TBXAS1|TLR2|DPEP2	-0.842845	0	121	0	0	-2.46416	8.87395
1	-2.40614	GO:0002335	M1	1	0	GO Biological Processes	19	mature B cell differentiation	19_GO:0002376 immune system process	-2.40614	9.41176	4.77493	28160	33	272	3	1.10294	0.633262	3394|55619|56833	IRF8|DOCK10|SLAMF8	-1.0658	0	122	1	1	-2.40614	9.41176
1	-2.08286	GO:0002312	M1	1	0	GO Biological Processes	19	B cell activation involved in immune response	19_GO:0002376 immune system process	-2.08286	5.05022	3.62732	28160	82	272	4	1.47059	0.729868	3394|5788|55619|202309	IRF8|PTPRC|DOCK10|GAPT	-0.772656	0	122	0	0	-2.40614	9.41176
1	-2.40464	GO:0005525	M1	1	0	GO Molecular Functions	21	GTP binding		-2.40464	2.73887	3.36137	28160	378	272	10	3.67647	1.14103	4261|5880|25939|26157|55303|79705|115361|115362|115761|170575	CIITA|RAC2|SAMHD1|GIMAP2|GIMAP4|LRRK1|GBP4|GBP5|ARL11|GIMAP1	-1.06472	0	123	1	1	-2.40464	2.73887
1	-2.24278	GO:0019001	M1	1	0	GO Molecular Functions	21	guanyl nucleotide binding		-2.24278	2.59472	3.16839	28160	399	272	10	3.67647	1.14103	4261|5880|25939|26157|55303|79705|115361|115362|115761|170575	CIITA|RAC2|SAMHD1|GIMAP2|GIMAP4|LRRK1|GBP4|GBP5|ARL11|GIMAP1	-0.918625	0	123	0	0	-2.40464	2.73887
1	-2.24278	GO:0032561	M1	1	0	GO Molecular Functions	21	guanyl ribonucleotide binding		-2.24278	2.59472	3.16839	28160	399	272	10	3.67647	1.14103	4261|5880|25939|26157|55303|79705|115361|115362|115761|170575	CIITA|RAC2|SAMHD1|GIMAP2|GIMAP4|LRRK1|GBP4|GBP5|ARL11|GIMAP1	-0.918625	0	123	0	0	-2.40464	2.73887
1	-2.3691	GO:0051482	M1	1	0	GO Biological Processes	19	positive regulation of cytosolic calcium ion concentration involved in phospholipase C-activating G protein-coupled signaling pathway	19_GO:0023052 signaling	-2.3691	9.13495	4.68732	28160	34	272	3	1.10294	0.633262	719|2841|8477	C3AR1|GPR18|GPR65	-1.03213	0	124	1	1	-2.3691	9.13495
1	-2.29855	GO:0043394	M1	1	0	GO Molecular Functions	21	proteoglycan binding		-2.29855	8.62745	4.52248	28160	36	272	3	1.10294	0.633262	1520|5788|51816	CTSS|PTPRC|ADA2	-0.968237	0	125	1	1	-2.29855	8.62745
1	-2.27981	GO:0090630	M1	1	0	GO Biological Processes	19	activation of GTPase activity	19_GO:0065007 biological regulation	-2.27981	4.50128	3.71563	28160	115	272	5	1.83824	0.814493	8477|9938|23526|51291|374403	GPR65|ARHGAP25|ARHGAP45|GMIP|TBC1D10C	-0.951563	0	126	1	1	-2.27981	4.50128
1	-2.2649	GO:0031646	M1	1	0	GO Biological Processes	19	positive regulation of nervous system process	19_GO:0048518 positive regulation of biological process	-2.2649	8.39428	4.44478	28160	37	272	3	1.10294	0.633262	5724|7133|8530	PTAFR|TNFRSF1B|CST7	-0.938293	0	127	1	1	-2.2649	8.39428
1	-2.25357	GO:0006914	M1	1	0	GO Biological Processes	19	autophagy	19_GO:0008152 metabolic process	-2.25357	2.35294	3.09937	28160	528	272	12	4.41176	1.24516	834|3394|3587|8832|9830|10287|26191|29108|54209|57705|64127|80183	CASP1|IRF8|IL10RA|CD84|TRIM14|RGS19|PTPN22|PYCARD|TREM2|WDFY4|NOD2|RUBCNL	-0.928194	0	128	1	1	-2.25357	2.35294
1	-2.25357	GO:0061919	M1	1	0	GO Biological Processes	19	process utilizing autophagic mechanism	19_GO:0009987 cellular process	-2.25357	2.35294	3.09937	28160	528	272	12	4.41176	1.24516	834|3394|3587|8832|9830|10287|26191|29108|54209|57705|64127|80183	CASP1|IRF8|IL10RA|CD84|TRIM14|RGS19|PTPN22|PYCARD|TREM2|WDFY4|NOD2|RUBCNL	-0.928194	0	128	0	0	-2.25357	2.35294
1	-2.19943	GO:0031225	M1	1	0	GO Cellular Components	20	anchored component of membrane		-2.19943	3.65398	3.42772	28160	170	272	6	2.20588	0.89056	914|929|962|1043|64127|64174	CD2|CD14|CD48|CD52|NOD2|DPEP2	-0.878923	0	129	1	1	-2.19943	3.65398
1	-2.11073	GO:0016601	M1	1	0	GO Biological Processes	19	Rac protein signal transduction	19_GO:0023052 signaling	-2.11073	7.39496	4.09595	28160	42	272	3	1.10294	0.633262	199|5294|5880	AIF1|PIK3CG|RAC2	-0.799419	0	130	1	1	-2.11073	7.39496
1	-2.11073	GO:0042088	M1	1	0	GO Biological Processes	19	T-helper 1 type immune response	19_GO:0002376 immune system process	-2.11073	7.39496	4.09595	28160	42	272	3	1.10294	0.633262	3594|10148|729230	IL12RB1|EBI3|CCR2	-0.799419	0	131	1	1	-2.11073	7.39496
1	-2.07314	GO:0007498	M1	1	0	GO Biological Processes	19	mesoderm development	19_GO:0032502 developmental process	-2.07314	4.01277	3.38708	28160	129	272	5	1.83824	0.814493	695|3055|3717|6398|8320	BTK|HCK|JAK2|SECTM1|EOMES	-0.763804	0	132	1	1	-2.07314	4.01277
1	-2.05478	GO:0004180	M1	1	0	GO Molecular Functions	21	carboxypeptidase activity		-2.05478	7.05882	3.97212	28160	44	272	3	1.10294	0.633262	22846|51056|54504	VASH1|LAP3|CPVL	-0.747801	0	133	1	1	-2.05478	7.05882
1	-2.02296	GO:0008233	M1	1	0	GO Molecular Functions	21	peptidase activity		-2.02296	2.11285	2.8057	28160	637	272	13	4.77941	1.29351	834|1520|1521|3001|5698|10863|10875|22846|29108|51056|54491|54504|64174	CASP1|CTSS|CTSW|GZMA|PSMB9|ADAM28|FGL2|VASH1|PYCARD|LAP3|OTULINL|CPVL|DPEP2	-0.719486	0	133	0	0	-2.05478	7.05882
1	-2.02788	GO:0071354	M1	1	0	GO Biological Processes	19	cellular response to interleukin-6	19_GO:0050896 response to stimulus	-2.02788	6.90196	3.91307	28160	45	272	3	1.10294	0.633262	1050|3717|6404	CEBPA|JAK2|SELPLG	-0.723633	0	134	1	1	-2.02788	6.90196
1	-16.8588	hsa05340	M1	1	0	KEGG Pathway	24	Primary immunodeficiency		-16.8588	36.3752	21.2644	28160	37	272	13	4.77941	1.29351	695|915|916|920|925|926|3561|3932|4261|5788|5993|6890|6891	BTK|CD3D|CD3E|CD4|CD8A|CD8B|IL2RG|LCK|CIITA|PTPRC|RFX5|TAP1|TAP2	-14.2606	0	1	1	1	-16.8588	36.3752
1	-16.8588	ko05340	M1	1	0	KEGG Pathway	24	Primary immunodeficiency		-16.8588	36.3752	21.2644	28160	37	272	13	4.77941	1.29351	695|915|916|920|925|926|3561|3932|4261|5788|5993|6890|6891	BTK|CD3D|CD3E|CD4|CD8A|CD8B|IL2RG|LCK|CIITA|PTPRC|RFX5|TAP1|TAP2	-14.2606	0	1	0	0	-16.8588	36.3752
1	-9.4403	hsa04660	M1	1	0	KEGG Pathway	24	T cell receptor signaling pathway		-9.4403	12.0617	11.1072	28160	103	272	12	4.41176	1.24516	915|916|919|920|925|926|3932|3937|5293|5777|5788|7409	CD3D|CD3E|CD247|CD4|CD8A|CD8B|LCK|LCP2|PIK3CD|PTPN6|PTPRC|VAV1	-8.12119	0	1	0	0	-16.8588	36.3752
1	-9.4403	ko04660	M1	1	0	KEGG Pathway	24	T cell receptor signaling pathway		-9.4403	12.0617	11.1072	28160	103	272	12	4.41176	1.24516	915|916|919|920|925|926|3932|3937|5293|5777|5788|7409	CD3D|CD3E|CD247|CD4|CD8A|CD8B|LCK|LCP2|PIK3CD|PTPN6|PTPRC|VAV1	-8.12119	0	1	0	0	-16.8588	36.3752
1	-16.197	hsa04640	M1	1	0	KEGG Pathway	24	Hematopoietic cell lineage		-16.197	18.1443	16.7041	28160	97	272	17	6.25	1.46771	914|915|916|920|925|926|929|945|951|1436|1438|3108|3109|3111|3115|3122|3676	CD2|CD3D|CD3E|CD4|CD8A|CD8B|CD14|CD33|CD37|CSF1R|CSF2RA|HLA-DMA|HLA-DMB|HLA-DOA|HLA-DPB1|HLA-DRA|ITGA4	-13.9729	0	2	1	1	-16.197	25.8824
1	-16.197	ko04640	M1	1	0	KEGG Pathway	24	Hematopoietic cell lineage		-16.197	18.1443	16.7041	28160	97	272	17	6.25	1.46771	914|915|916|920|925|926|929|945|951|1436|1438|3108|3109|3111|3115|3122|3676	CD2|CD3D|CD3E|CD4|CD8A|CD8B|CD14|CD33|CD37|CSF1R|CSF2RA|HLA-DMA|HLA-DMB|HLA-DOA|HLA-DPB1|HLA-DRA|ITGA4	-13.9729	0	2	0	0	-16.197	25.8824
1	-16.1732	ko05152	M1	1	0	KEGG Pathway	24	Tuberculosis		-16.1732	12.1459	14.7739	28160	179	272	21	7.72059	1.61843	929|972|1520|2207|3108|3109|3111|3115|3122|3587|3689|3717|4261|5993|6772|6850|7096|7097|11151|64127|64581	CD14|CD74|CTSS|FCER1G|HLA-DMA|HLA-DMB|HLA-DOA|HLA-DPB1|HLA-DRA|IL10RA|ITGB2|JAK2|CIITA|RFX5|STAT1|SYK|TLR1|TLR2|CORO1A|NOD2|CLEC7A	-13.9729	0	2	0	0	-16.197	25.8824
1	-15.7502	ko05150	M1	1	0	KEGG Pathway	24	Staphylococcus aureus infection		-15.7502	25.8824	18.4071	28160	56	272	14	5.14706	1.33974	712|713|714|719|2359|3108|3109|3111|3115|3122|3683|3689|5724|6404	C1QA|C1QB|C1QC|C3AR1|FPR3|HLA-DMA|HLA-DMB|HLA-DOA|HLA-DPB1|HLA-DRA|ITGAL|ITGB2|PTAFR|SELPLG	-13.6291	0	2	0	0	-16.197	25.8824
1	-15.5449	hsa05152	M1	1	0	KEGG Pathway	24	Tuberculosis		-15.5449	11.3235	14.1753	28160	192	272	21	7.72059	1.61843	929|972|1520|2207|3108|3109|3111|3115|3122|3587|3689|3717|4261|5993|6772|6850|7096|7097|11151|64127|64581	CD14|CD74|CTSS|FCER1G|HLA-DMA|HLA-DMB|HLA-DOA|HLA-DPB1|HLA-DRA|IL10RA|ITGB2|JAK2|CIITA|RFX5|STAT1|SYK|TLR1|TLR2|CORO1A|NOD2|CLEC7A	-13.4907	0	2	0	0	-16.197	25.8824
1	-15.2196	ko04658	M1	1	0	KEGG Pathway	24	Th1 and Th2 cell differentiation		-15.2196	18.0051	16.1344	28160	92	272	16	5.88235	1.42668	864|915|916|919|920|3108|3109|3111|3115|3122|3560|3561|3594|3717|3932|6772	RUNX3|CD3D|CD3E|CD247|CD4|HLA-DMA|HLA-DMB|HLA-DOA|HLA-DPB1|HLA-DRA|IL2RB|IL2RG|IL12RB1|JAK2|LCK|STAT1	-13.2234	0	2	0	0	-16.197	25.8824
1	-14.764	hsa04658	M1	1	0	KEGG Pathway	24	Th1 and Th2 cell differentiation		-14.764	16.9028	15.5744	28160	98	272	16	5.88235	1.42668	864|915|916|919|920|3108|3109|3111|3115|3122|3560|3561|3594|3717|3932|6772	RUNX3|CD3D|CD3E|CD247|CD4|HLA-DMA|HLA-DMB|HLA-DOA|HLA-DPB1|HLA-DRA|IL2RB|IL2RG|IL12RB1|JAK2|LCK|STAT1	-12.819	0	2	0	0	-16.197	25.8824
1	-14.4258	hsa04514	M1	1	0	KEGG Pathway	24	Cell adhesion molecules (CAMs)		-14.4258	12.9412	14.1876	28160	144	272	18	6.61765	1.5073	914|920|925|926|942|3108|3109|3111|3115|3122|3676|3683|3689|5788|6402|6404|6614|9672	CD2|CD4|CD8A|CD8B|CD86|HLA-DMA|HLA-DMB|HLA-DOA|HLA-DPB1|HLA-DRA|ITGA4|ITGAL|ITGB2|PTPRC|SELL|SELPLG|SIGLEC1|SDC3	-12.568	0	2	0	0	-16.197	25.8824
[truncated: 102 more rows]
