# Supplementary material for: P2RY13 is a prognostic biomarker and associated with immune infiltrates in renal clear cell carcinoma: A comprehensive bioinformatic study
Source: Health Sci Rep. 2023 Dec 1;6(12):e1646. doi: 10.1002/hsr2.1646 (PMC10691167; doi:10.1002/hsr2.1646)
Supplement: Supplementary file 5 — Supporting information. [file HSR2-6-e1646-s006.xlsx]

## Sheet: GO
	ID	Description	setSize	enrichmentScore	NES	pvalue	p.adjust	qvalues	rank	leading_edge	core_enrichment
GOBP_ACTIN_FILAMENT_ORGANIZATION	GOBP_ACTIN_FILAMENT_ORGANIZATION	GOBP_ACTIN_FILAMENT_ORGANIZATION	422	-0.501196	-1.37186	0.000999001	0.0118808	0.00919224	4465	tags=39%, list=24%, signal=31%	HSP90B1/CDC42EP3/PPFIA1/LIMCH1/EPHA1/CDC42/GHRL/CLASP1/RHOA/CAPZB/CARMIL1/ARFGEF1/CUL3/PAK3/CTNNA1/NCK2/CCN2/ARHGAP28/MYO6/ARAP1/ARHGAP12/LIMK1/MTOR/TENM1/PPARGC1B/ENAH/TMOD3/FCHSD1/FLII/PPM1F/MYO1E/PRKN/AP1AR/ESAM/EPS8/EVL/SHANK3/RGCC/DIAPH1/DIAPH2/SORBS2/ADD1/FER/PAK2/TPM4/ROCK2/NEDD9/SPTBN1/CGNL1/CD47/FAM171A1/CARMIL2/PHACTR1/RHOG/CYFIP2/TMOD2/MET/FLNA/WASHC2C/PHLDB2/WASHC5/PIK3CA/CAPG/ARHGEF1…
GOBP_ACTIVATION_OF_IMMUNE_RESPONSE	GOBP_ACTIVATION_OF_IMMUNE_RESPONSE	GOBP_ACTIVATION_OF_IMMUNE_RESPONSE	446	-0.676842	-1.85408	0.000999001	0.0118808	0.00919224	2473	tags=39%, list=13%, signal=35%	EP300/TOMM70/DENND1B/PIK3CA/RAP1A/TRIM5/APPL1/BLNK/ARPC5/CEACAM1/NCR3/CD226/MALT1/PSMB8/PRKCQ/C1RL/PLSCR1/ACTR3/RUNX1/WASF2/ZBP1/RC3H2/MFAP4/ERMAP/MS4A1/BTN2A1/TXK/ARPC1B/SLC39A10/ARPC2/TAB2/PIK3R1/GRB2/CGAS/TNFRSF21/CSK/PLCL2/CARD9/FCRL3/PAK1/PDE4B/ABI1/NRAS/ELMO1/STING1/CYFIP1/C5AR1/CTLA4/PTPRJ/NCK1/NFKB1/HLA-A/BCL2/CFB/GRAP2/CFH/PSMB10/CLEC4E/PRKACB/PIK3CB/TESPA1/FOXP3/CFD/ELF1/PAG1/MICB/IFI16…
GOBP_ADAPTIVE_IMMUNE_RESPONSE	GOBP_ADAPTIVE_IMMUNE_RESPONSE	GOBP_ADAPTIVE_IMMUNE_RESPONSE	410	-0.753341	-2.06045	0.000999001	0.0118808	0.00919224	2306	tags=50%, list=12%, signal=45%	RIF1/CEACAM1/IL10/CD226/TNFRSF11A/MALT1/ADAM17/PRKCQ/TMEM98/C1RL/CD40/CTSH/RAB27A/TNFRSF17/ANXA1/RC3H2/IL18/BTLA/TXK/LILRA6/IL6R/TBX21/IL4I1/SHLD2/CD1E/RIPK3/LILRB5/TNFRSF21/CSK/IL33/PTK2B/LAMP3/RNF125/IL18R1/LILRB3/FCGR1B/IL6ST/NBN/CTLA4/CD1D/JAG1/MCOLN2/XCL1/LTA/CD1C/HLA-A/RNF19B/UNC93B1/SWAP70/CD8B2/IL20RB/SEMA4A/MARCHF8/MR1/TNF/CD7/ZNF683/IL17RA/DUSP10/SLAMF1/TNFSF13/ENTPD7/UNC13D/FOXP3/HLA-C…
GOBP_ADAPTIVE_IMMUNE_RESPONSE_BASED_ON_SOMATIC_RECOMBINATION_OF_IMMUNE_RECEPTORS_BUILT_FROM_IMMUNOGLOBULIN_SUPERFAMILY_DOMAINS	GOBP_ADAPTIVE_IMMUNE_RESPONSE_BASED_ON_SOMATIC_RECOMBINATION_OF_IMMUNE_RECEPTORS_BUILT_FROM_IMMUNOGLOBULIN_SUPERFAMILY_DOMAINS	GOBP_ADAPTIVE_IMMUNE_RESPONSE_BASED_ON_SOMATIC_RECOMBINATION_OF_IMMUNE_RECEPTORS_BUILT_FROM_IMMUNOGLOBULIN_SUPERFAMILY_DOMAINS	253	-0.708957	-1.9203	0.000999001	0.0118808	0.00919224	2700	tags=47%, list=14%, signal=41%	PLA2G4A/CD274/TNFSF4/STAT3/LY9/DENND1B/FZD5/RORA/RIF1/CEACAM1/IL10/CD226/MALT1/ADAM17/PRKCQ/TMEM98/C1RL/CD40/CTSH/RAB27A/ANXA1/RC3H2/IL18/IL6R/TBX21/SHLD2/CD1E/RIPK3/IL33/IL18R1/NBN/CD1D/JAG1/XCL1/LTA/CD1C/HLA-A/SWAP70/IL20RB/SEMA4A/MR1/TNF/TNFSF13/ENTPD7/UNC13D/FOXP3/LOXL3/GZMM/IRF4/CD28/JAK3/CD40LG/HLA-E/HLA-F/HLA-B/NOD2/ICAM1/TNFAIP3/MEF2C/PTPN6/RSAD2/B2M/KLHL6/MYD88/C7/C4B/FCGR2B/IL1B/IL18BP/…
GOBP_ADENYLATE_CYCLASE_MODULATING_G_PROTEIN_COUPLED_RECEPTOR_SIGNALING_PATHWAY	GOBP_ADENYLATE_CYCLASE_MODULATING_G_PROTEIN_COUPLED_RECEPTOR_SIGNALING_PATHWAY	GOBP_ADENYLATE_CYCLASE_MODULATING_G_PROTEIN_COUPLED_RECEPTOR_SIGNALING_PATHWAY	227	-0.533896	-1.44389	0.000999001	0.0118808	0.00919224	2934	tags=23%, list=15%, signal=20%	PDE2A/ADRA2A/ADM2/ADCY9/ADGRL2/GRK5/S1PR2/FLNA/AKAP5/GNA14/ADRB2/GPR176/AKAP13/WASF2/RAPGEF2/NPY1R/GNAI2/RAMP3/AKAP12/GNA13/OPRL1/PDE4B/ARRDC3/ATP2B4/S1PR1/P2RY1/ADGRE2/PLN/PRKACB/ADGRL4/S1PR4/MARCO/PTH2R/ADGRE1/GNG2/PSAP/ABCA1/ADGRE5/GNA15/CALCRL/ADCY7/EDN1/NPR3/FPR1/RGS1/PTGER4/ADGRG6/GPR65/P2RY12/CXCL11/CXCL10/CXCL9
GOBP_AMEBOIDAL_TYPE_CELL_MIGRATION	GOBP_AMEBOIDAL_TYPE_CELL_MIGRATION	GOBP_AMEBOIDAL_TYPE_CELL_MIGRATION	403	-0.50705	-1.38663	0.000999001	0.0118808	0.00919224	3336	tags=36%, list=18%, signal=30%	SEMA4C/TNFSF12/EVL/PKN2/RGCC/MAPRE2/EGR3/VEGFA/FER/STARD13/NF1/DOCK1/ROCK2/ANGPT2/AKT3/SEMA7A/GJA1/APPL2/MAP4K4/SIRT1/PTEN/PTPN11/ADGRA2/CRB2/FSTL1/PIK3C2A/SASH1/ITGB3/MET/SGPL1/ITGA2/SP100/ANXA6/PIK3CA/MAP3K3/CYP1B1/AMOTL1/NR2F2/APPL1/SMURF2/CEACAM1/PIK3R3/RCC2/ADAM17/RFFL/PLXND1/ENPP2/HDAC9/CD40/DDR2/ID1/CTSH/RIN2/SEMA4G/MIA3/WASF2/NOS3/ANXA1/PRKX/TMSB4X/ARID5B/CORO1C/CDH5/ACVRL1/TGFBR1/SEMA5A/…
GOBP_ANATOMICAL_STRUCTURE_HOMEOSTASIS	GOBP_ANATOMICAL_STRUCTURE_HOMEOSTASIS	GOBP_ANATOMICAL_STRUCTURE_HOMEOSTASIS	461	-0.484095	-1.32598	0.000999001	0.0118808	0.00919224	4483	tags=34%, list=24%, signal=26%	TSPOAP1/VCL/SLC22A5/HNRNPU/BRCA2/ABCA12/YLPM1/XRCC5/CTC1/BBS10/PRKAA1/POLA1/CCN2/LDB1/SMARCAL1/ABCA3/CLCN3/TNKS/H4C8/SMC5/MDM1/RPA2/TCIRG1/MRE11/TRAF6/JAM2/SMC6/DMD/PPARGC1B/FGGY/PML/FOXC1/TJP2/PRKN/LAMC1/DCLRE1C/POLD3/ESAM/MBP/GCNT2/ADGRF5/ADD1/VEGFA/PRIM1/VPS54/ERCC4/SPP1/NF1/MAPK1/ITGB6/AKT3/DCLRE1A/GJA1/SMG6/ATP2B1/RFC1/GPR55/AKR1B1/PTPN11/LPCAT1/CRB2/EPAS1/ITGB3/PRKDC/RPA1/PDK4/SP100/MAPK15/…
GOBP_ANTIGEN_PROCESSING_AND_PRESENTATION	GOBP_ANTIGEN_PROCESSING_AND_PRESENTATION	GOBP_ANTIGEN_PROCESSING_AND_PRESENTATION	231	-0.670157	-1.81413	0.000999001	0.0118808	0.00919224	2286	tags=37%, list=12%, signal=33%	CLTC/SEC24A/TAPBPL/AP1S3/VAMP3/LNPEP/PSMB8/CTSH/RAB27A/CD36/IDE/AP1B1/SEC24D/PIKFYVE/CANX/RAB32/SNAP23/CAPZA1/DYNC1LI2/CD1E/LGMN/AP1S2/FCGR1B/CD1D/CD1C/HLA-A/MARCHF8/SEC24C/MR1/PSMB10/TAPBP/ITGAV/HLA-C/KIF2A/CCL21/RAB8B/CCR7/CTSE/HLA-E/CD209/HLA-F/HLA-B/NOD2/ICAM1/TAP2/PYCARD/ERAP1/B2M/THBS1/FCGR2B/PSMB9/RFTN1/TAP1/NCF1/CCL19/ERAP2/LILRB2/WDFY4/NCF4/LAG3/MARCHF1/CLEC4A/HLA-DOB/FCGR1A/HLA-DMA/WAS/…
GOBP_ANTIGEN_PROCESSING_AND_PRESENTATION_OF_PEPTIDE_ANTIGEN	GOBP_ANTIGEN_PROCESSING_AND_PRESENTATION_OF_PEPTIDE_ANTIGEN	GOBP_ANTIGEN_PROCESSING_AND_PRESENTATION_OF_PEPTIDE_ANTIGEN	191	-0.660052	-1.77171	0.000999001	0.0118808	0.00919224	2497	tags=37%, list=13%, signal=32%	CYBA/CD207/KIF11/CLTC/SEC24A/TAPBPL/AP1S3/VAMP3/LNPEP/PSMB8/CD36/IDE/AP1B1/SEC24D/PIKFYVE/CANX/SNAP23/CAPZA1/DYNC1LI2/LGMN/AP1S2/FCGR1B/HLA-A/MARCHF8/SEC24C/MR1/PSMB10/TAPBP/ITGAV/HLA-C/KIF2A/CTSE/HLA-E/CD209/HLA-F/HLA-B/TAP2/PYCARD/ERAP1/B2M/FCGR2B/PSMB9/TAP1/NCF1/ERAP2/NCF4/LAG3/MARCHF1/CLEC4A/HLA-DOB/FCGR1A/HLA-DMA/HLA-G/NCF2/CD74/HLA-DQB1/FCER1G/TREM2/HLA-DRB1/HLA-DQB2/HLA-DMB/HLA-DRB5/HLA-DQ…
GOBP_ANTIGEN_RECEPTOR_MEDIATED_SIGNALING_PATHWAY	GOBP_ANTIGEN_RECEPTOR_MEDIATED_SIGNALING_PATHWAY	GOBP_ANTIGEN_RECEPTOR_MEDIATED_SIGNALING_PATHWAY	238	-0.690822	-1.86945	0.000999001	0.0118808	0.00919224	2453	tags=42%, list=13%, signal=37%	DENND1B/PIK3CA/BLNK/CEACAM1/CD226/MALT1/PSMB8/PRKCQ/RUNX1/RC3H2/ERMAP/MS4A1/BTN2A1/TXK/SLC39A10/TAB2/PIK3R1/TNFRSF21/CSK/PLCL2/FCRL3/PAK1/PDE4B/CTLA4/PTPRJ/NCK1/NFKB1/HLA-A/BCL2/GRAP2/PSMB10/PIK3CB/TESPA1/FOXP3/ELF1/PAG1/CD28/CCR7/PRAM1/ZAP70/PRKCH/ITK/CD79A/MEF2C/LAX1/PTPN6/BTN2A2/RAB29/NFATC2/KLHL6/THEMIS2/FCGR2B/PSMB9/UBASH3A/PTPN22/RFTN1/TRAT1/SLA2/CD38/NFAM1/PIK3CD/THEMIS/CD247/PRKCB/BTN3A2/…
GOBP_B_CELL_ACTIVATION	GOBP_B_CELL_ACTIVATION	GOBP_B_CELL_ACTIVATION	252	-0.67677	-1.8329	0.000999001	0.0118808	0.00919224	2530	tags=40%, list=13%, signal=35%	PRKDC/EP300/SP3/BLNK/CMTM7/RIF1/IL10/MALT1/ADAM17/HDAC9/CD40/FLT3/POU2AF1/SKAP2/MS4A1/INHBA/CASP8/BST2/PELI1/SLC39A10/TBX21/PIK3R1/SHLD2/IL7/TNFRSF21/PLCL2/FCRL3/PTK2B/ZFP36L2/BST1/BANK1/NBN/CTLA4/PTPRJ/ATM/LYL1/SWAP70/BCL2/ITGB1/ATP11C/TNFSF13/HHEX/FOXP3/AHR/LFNG/CD28/JAK3/CD40LG/ZAP70/NOD2/TNFAIP3/CD79A/MFNG/NOTCH2/MZB1/MEF2C/LAX1/PTPN6/NFATC2/SH3KBP1/FCGR2B/GPR183/TBC1D10C/DOCK10/ITM2A/CD38/NF…
GOBP_BIOLOGICAL_PROCESS_INVOLVED_IN_INTERACTION_WITH_HOST	GOBP_BIOLOGICAL_PROCESS_INVOLVED_IN_INTERACTION_WITH_HOST	GOBP_BIOLOGICAL_PROCESS_INVOLVED_IN_INTERACTION_WITH_HOST	219	-0.531509	-1.43399	0.000999001	0.0118808	0.00919224	3661	tags=37%, list=19%, signal=30%	PML/KPNB1/TPCN2/TNIP1/CR1/ITCH/BCL2L11/INSR/KPNA6/ITGB6/GPR15/ATG7/CTNNB1/CD80/IFITM1/SCARB2/CAV1/ITGB3/MET/WWP1/ITGA2/UVRAG/TRIM5/KPNA3/VPS4B/EIF2AK2/PLSCR1/IDE/NUP153/TRIM26/EPS15/EXOC2/TRIM25/PIKFYVE/XPR1/TRIM10/CASP8/TRIM15/CDH1/TRIM21/TYMS/GRB2/GRK2/CTNND1/HIPK2/TRIM6/CBL/ITGB7/EFNB2/TRIM38/ITGB1/IFIT1/SLAMF1/LY6E/ITGAV/CLDN1/CXCR4/NRP1/FCN1/DPP4/CD209/CLEC5A/ICAM1/SERPINB9/EGFR/LGALS9/MRC1/…
GOBP_CALCIUM_ION_TRANSPORT	GOBP_CALCIUM_ION_TRANSPORT	GOBP_CALCIUM_ION_TRANSPORT	399	-0.492747	-1.34666	0.000999001	0.0118808	0.00919224	3743	tags=27%, list=20%, signal=22%	DMD/CAMK2D/PML/PDPK1/TPCN2/PDE4D/ATP2A2/PDGFRB/LILRA5/TRPM3/ORAI2/RYR1/CAMK2G/DIAPH1/FYN/STIM2/TRPM7/TMEM38B/GJA1/ADRA2A/IBTK/CTNNB1/SARAF/ATP2B1/PKD2L1/YME1L1/BHLHA15/CAV1/EHD3/ANXA6/ITPR2/UBASH3B/CCL2/KCNE3/CACNA2D1/CCL8/MS4A1/CX3CL1/GNAI2/HTR2B/RAMP3/TRPV4/PDGFB/ANK2/ITPR3/FCRL3/PTK2B/PDE4B/PKD2/RASA3/CYSLTR1/MCOLN2/ATP2B4/XCL1/P2RY6/ANO6/BCL2/TMEM37/AHNAK/SLC30A1/PLN/STAC3/ITGAV/F2R/CXCR4/FGF…
GOBP_CALCIUM_MEDIATED_SIGNALING	GOBP_CALCIUM_MEDIATED_SIGNALING	GOBP_CALCIUM_MEDIATED_SIGNALING	196	-0.640564	-1.72155	0.000999001	0.0118808	0.00919224	1461	tags=26%, list=8%, signal=24%	ANK2/ACKR4/PTK2B/BST1/DYRK2/PTPRJ/NFATC3/ATP2B4/TNF/SELP/EDN2/PLN/EDNRB/CXCR4/CCR7/ZAP70/XCR1/ERBB3/NFATC2/SLC8A1/CCR4/EGFR/TBC1D10C/TRAT1/CLIC2/SLA2/P2RX7/KDR/CXCR6/EDN1/SYK/TRPM2/LRRK2/CCL3/BTK/LAT2/CMKLR1/CXCR3/GBP1/CCL4/P2RY12/TREM2/CCR2/CCR1/CD3E/CD4/VCAM1/PLEK/CCR5/PTPRC/CX3CR1
GOBP_CELL_CELL_ADHESION_VIA_PLASMA_MEMBRANE_ADHESION_MOLECULES	GOBP_CELL_CELL_ADHESION_VIA_PLASMA_MEMBRANE_ADHESION_MOLECULES	GOBP_CELL_CELL_ADHESION_VIA_PLASMA_MEMBRANE_ADHESION_MOLECULES	218	-0.557445	-1.5042	0.000999001	0.0118808	0.00919224	3395	tags=30%, list=18%, signal=25%	ESAM/KIFAP3/MBP/PTPRD/CDH11/CELSR2/PLXNB2/ROBO4/LRRC4/AMIGO1/CADM1/WNK1/CRB2/DCHS1/DSC2/CEACAM1/IL10/CLDN10/PCDH12/CLSTN3/BMP2/CDH4/PALLD/CDH5/CX3CL1/MMP24/CELSR1/FXYD5/CDH1/CADM3/CDH13/MPZL2/AJUBA/MAPK14/IGSF21/FAT4/SELP/ITGB1/PCDH17/CLDN1/PTPRM/TGFBR2/CD209/FAT1/ICAM1/CDHR2/PECAM1/NLGN1/CDHR1/CDH2/GPC4/CRTAM/CD6/FLRT3/CDHR5/JAML/MILR1/SELL/EMB/ITGAM/CDH6/ITGAL/ITGB2/CD84/CLDN2/VCAM1
GOBP_CELL_CHEMOTAXIS	GOBP_CELL_CHEMOTAXIS	GOBP_CELL_CHEMOTAXIS	294	-0.660705	-1.79432	0.000999001	0.0118808	0.00919224	2279	tags=39%, list=12%, signal=35%	IL10/TNFRSF11A/ADAM8/CCRL2/CCL2/ADAM17/ABCC1/PRKCQ/MPP1/ANXA1/TMSB4X/CCL8/SEMA5A/CX3CL1/PIKFYVE/SAA1/IL6R/ITGA1/PDGFB/CCL22/IL34/CYP7B1/ADAM10/LGMN/ACKR4/RIN3/PTK2B/PDE4B/NOTCH1/BST1/C5AR1/F2RL1/XCL1/CAMK1D/SWAP70/ANO6/PDGFD/S1PR1/HGF/EDN2/ADGRE2/EDNRB/PADI2/LYST/CXCR4/TIAM1/FGF2/NRP1/CCL21/ARRB2/DPP4/CCR7/S100A9/LOX/FLT1/XCL2/XCR1/NOD2/PTPRO/CSF1/THBS1/CCR4/RIPOR2/GPR183/DOCK4/PLA2G7/LGALS9/CCL3…
GOBP_CELL_JUNCTION_ASSEMBLY	GOBP_CELL_JUNCTION_ASSEMBLY	GOBP_CELL_JUNCTION_ASSEMBLY	408	-0.452618	-1.23785	0.000999001	0.0118808	0.00919224	4528	tags=34%, list=24%, signal=26%	CLASP2/ITGA6/GPBAR1/VCL/GPC6/FBLIM1/LIMCH1/CDC42/LGI2/CBFB/GHRL/CLASP1/RHOA/PARD6B/CTNNA1/AGRN/RAP1B/LDB1/GJA4/THSD1/NTRK2/VPS35/DST/PDPK1/EPHB2/PPM1F/LAMC1/SMAD7/ESAM/CRKL/ILK/GJC1/PTPRD/SHANK3/PKN2/CDH11/NLGN4Y/EPHA3/IKBKB/VEGFA/TESK2/PAK2/PATJ/PLXNB2/ROCK2/LIMS2/EEF2K/SYNDIG1/GJA1/LRRC4/CTNNB1/RAPGEF1/MAP4K4/AMIGO1/LAMC2/PTEN/DUSP22/CAV1/ADGRL2/FLNA/PARD3/STRN/ITGA2/PDLIM5/PHLDB2/FZD5/RAP1A/SL…
GOBP_CELL_KILLING	GOBP_CELL_KILLING	GOBP_CELL_KILLING	174	-0.681338	-1.82467	0.000999001	0.0118808	0.00919224	2407	tags=36%, list=13%, signal=31%	GZMB/HAMP/CEACAM1/NCR3/CD226/CTSH/RAB27A/IL18/CASP8/PIK3R6/CD1E/RIPK3/F2RL1/CD1D/XCL1/CD1C/HLA-A/RNF19B/MR1/CFH/UNC13D/LYST/GZMM/ARRB2/HLA-E/HLA-F/CD5L/IFNG/HLA-B/ICAM1/PTPN6/B2M/SERPINB9/FCGR2B/CTSC/LGALS9/CRTAM/P2RX7/LTF/IL12RB1/RASGRP1/SYK/APOL1/HAVCR2/LILRB1/SH2D1A/IL7R/LAG3/PRF1/HLA-G/ITGAM/SLAMF6/VAV1/TYROBP/CORO1A/HLA-DRB1/CLEC7A/SLAMF7/C3/PTPRC/HLA-DRA/LYZ
GOBP_CELL_MATRIX_ADHESION	GOBP_CELL_MATRIX_ADHESION	GOBP_CELL_MATRIX_ADHESION	223	-0.581065	-1.56992	0.000999001	0.0118808	0.00919224	3232	tags=43%, list=17%, signal=36%	GSK3B/MSLN/ITGA11/PDPK1/PPM1F/BCL2L11/ILK/ITGBL1/NID2/EPHA3/VEGFA/TESK2/TRPM7/NF1/ITGB6/ROCK2/MKLN1/MAP4K4/PTEN/DUSP22/CCL28/ITGB3/CD44/ITGA2/PHLDB2/SLK/RCC2/ECM2/MINK1/PTPRK/SORBS1/NID1/RIN2/CD36/DLC1/CORO1C/ACVRL1/CX3CL1/ITGA1/RASA1/ROCK1/PLAU/CDH13/LYVE1/FGG/PIK3R1/AJUBA/PEAK1/DISC1/ITGA3/PTK2B/MACF1/IQGAP1/BST1/CD34/ITGB4/LRP1/PTPRJ/JAG1/ITGB7/BCL2/COL3A1/ITGA8/ITGB1/ADAM9/ACER2/PIK3CB/ITGAV/…
GOBP_CELL_RECOGNITION	GOBP_CELL_RECOGNITION	GOBP_CELL_RECOGNITION	157	-0.552892	-1.4739	0.000999001	0.0118808	0.00919224	3186	tags=25%, list=17%, signal=21%	EPHA3/NTM/ROBO4/CASP3/AMIGO1/CADM1/PEAR1/NCR3/CD226/PCDH12/CD36/PALLD/SEMA5A/MYO18A/TNFRSF21/EPHA4/MSN/CXCR4/CCL21/FOLR1/FCN1/CCR7/CD209/PECAM1/C4B/HVCN1/DOCK8/CRTAM/CD6/CCL19/CD5/HAVCR2/PRF1/FOLR2/EMB/IGLL5/VCAN/DOCK2/CLEC7A
GOBP_CELL_SUBSTRATE_ADHESION	GOBP_CELL_SUBSTRATE_ADHESION	GOBP_CELL_SUBSTRATE_ADHESION	350	-0.561297	-1.52944	0.000999001	0.0118808	0.00919224	3745	tags=45%, list=20%, signal=37%	CLASP2/ITGA6/MEGF9/RREB1/VCL/PPFIA1/LIMCH1/EPHA1/CDC42/ATRN/CLASP1/RHOA/NPNT/CARMIL1/CCN2/LDB1/LYPD5/THSD1/SPOCK1/GSK3B/MSLN/ITGA11/PDPK1/PPM1F/EDIL3/SMAD6/BCL2L11/LAMC1/AP1AR/DNM2/CCDC80/CRKL/ILK/GCNT2/ITGBL1/NID2/EPHA3/VEGFA/FER/TESK2/TRPM7/NF1/DOCK1/ITGB6/ROCK2/ANGPT2/RSU1/LIMS2/NEDD9/MKLN1/MAP4K4/PTEN/DUSP22/CCL28/ITGB3/CD44/FLNA/ITGA2/WASHC2C/PHLDB2/SLK/RCC2/VAMP3/ECM2/MINK1/PTPRK/SORBS1/ID1…
GOBP_CELLULAR_RESPONSE_TO_ABIOTIC_STIMULUS	GOBP_CELLULAR_RESPONSE_TO_ABIOTIC_STIMULUS	GOBP_CELLULAR_RESPONSE_TO_ABIOTIC_STIMULUS	329	-0.481781	-1.31122	0.000999001	0.0118808	0.00919224	4019	tags=35%, list=21%, signal=28%	FIGNL1/TSPYL5/ZFP36L1/BCL10/TP53BP1/DDB2/FADD/NMT1/RAD51AP1/IMPACT/C9orf116/DNM2/GNB1/POLD3/ZBTB1/CASP2/EGR1/POLK/LIG4/MME/MAPK13/PIEZO1/TMEM109/INO80/ERCC4/TP53/TAF1/ITGB6/BNIP3/TANK/MAP2K4/PDE2A/CASP3/GJA1/TENT2/MMP2/CASP5/DDX3X/RHBDD1/PKD2L1/ENG/SIRT1/CASP8AP2/PTEN/SDE2/AKR1B1/PTPN11/NET1/PIEZO2/MDM2/ITGA2/NIPBL/EP300/PIK3CA/XPC/NMT2/HAMP/ARHGEF2/TNFRSF10A/MAP3K14/MTPN/REST/PTPRK/CLOCK/SFRP2/C…
GOBP_CELLULAR_RESPONSE_TO_BIOTIC_STIMULUS	GOBP_CELLULAR_RESPONSE_TO_BIOTIC_STIMULUS	GOBP_CELLULAR_RESPONSE_TO_BIOTIC_STIMULUS	221	-0.663363	-1.78996	0.000999001	0.0118808	0.00919224	2762	tags=40%, list=15%, signal=34%	CD80/PDCD4/IL24/CD274/TNFSF4/TIGAR/SASH1/FZD5/CDC73/TRIM5/HAMP/LITAF/IL10/SMC1A/CCL2/MALT1/CD40/CD36/MTDH/IL18/CX3CL1/TFPI/CDK19/NR1H4/CARD8/APAF1/MAPK14/TXNIP/KMO/PDE4B/NFKB1/TNF/NUGGC/ADAM9/EDNRB/ABCC2/PLSCR4/SIRPA/CARD16/GFI1/TLR6/NOD2/ICAM1/TNFAIP3/CMPK2/MEF2C/PYCARD/LILRA2/MYD88/FCGR2B/IL1B/PTPN22/LY96/NLRP3/PDCD1LG2/CD6/MRC1/LTF/AXL/SYK/TNFRSF1B/LILRB2/CXCL13/HAVCR2/LILRB1/CD180/CASP1/LYN/T…
GOBP_CELLULAR_RESPONSE_TO_EXTERNAL_STIMULUS	GOBP_CELLULAR_RESPONSE_TO_EXTERNAL_STIMULUS	GOBP_CELLULAR_RESPONSE_TO_EXTERNAL_STIMULUS	299	-0.485251	-1.31827	0.000999001	0.0118808	0.00919224	4113	tags=36%, list=22%, signal=29%	PRKAA1/EHMT2/PIK3C3/BMT2/HFE/TNKS/BCL10/FOS/MTOR/FADD/FNIP1/PPM1D/PIK3R4/NUAK2/IMPACT/IL15/CASP2/VPS41/PIEZO1/CPEB4/USP33/TP53/MAPK1/BNIP3/MAP2K4/PDE2A/GJA1/CASP5/ATG7/ATP2B1/SESN1/BHLHA15/ENG/SIRT1/CASP8AP2/PTPN11/PIEZO2/BECN1/PDK4/ITGA2/NCOA1/TNFRSF10A/DSC2/STK26/MAP3K14/SH3GLB1/MTPN/EIF2AK2/PRKAA2/SFRP2/CD40/PPP1R9B/FES/AKR1C3/COL1A1/MAP3K5/WNT2B/MAP3K2/TMEM150C/RALB/XPR1/MED1/CASP8/NR1H4/CNN2…
GOBP_CELLULAR_RESPONSE_TO_MOLECULE_OF_BACTERIAL_ORIGIN	GOBP_CELLULAR_RESPONSE_TO_MOLECULE_OF_BACTERIAL_ORIGIN	GOBP_CELLULAR_RESPONSE_TO_MOLECULE_OF_BACTERIAL_ORIGIN	197	-0.681401	-1.83152	0.000999001	0.0118808	0.00919224	2762	tags=41%, list=15%, signal=35%	CD80/PDCD4/IL24/CD274/TNFSF4/SASH1/FZD5/CDC73/TRIM5/HAMP/LITAF/IL10/CCL2/MALT1/CD40/CD36/MTDH/IL18/CX3CL1/TFPI/CDK19/NR1H4/CARD8/MAPK14/KMO/PDE4B/NFKB1/TNF/NUGGC/ADAM9/EDNRB/ABCC2/PLSCR4/SIRPA/CARD16/GFI1/TLR6/NOD2/ICAM1/TNFAIP3/CMPK2/MEF2C/PYCARD/LILRA2/MYD88/FCGR2B/IL1B/PTPN22/LY96/NLRP3/PDCD1LG2/CD6/MRC1/LTF/AXL/TNFRSF1B/LILRB2/CXCL13/HAVCR2/LILRB1/CD180/CASP1/LYN/TLR4/CCL3/SCIMP/TLR2/TLR1/CD1…
GOBP_COAGULATION	GOBP_COAGULATION	GOBP_COAGULATION	344	-0.540966	-1.47445	0.000999001	0.0118808	0.00919224	2749	tags=29%, list=15%, signal=26%	ENPP4/PLA2G4A/PTPN11/CAV1/PEAR1/EHD3/ITGB3/FLNA/ITGA2/PIK3CA/ITPR2/PROC/GNA14/CEACAM1/CBX5/UBASH3B/TLN1/DGKA/PRKCQ/TREML1/AKAP10/CD40/PLSCR1/RAB27A/DOCK9/COL1A1/JMJD1C/CD36/NOS3/THBD/DGKH/SAA1/TXK/HPS5/F8/TFPI/PIK3R6/GNA13/PDGFB/MICAL1/PLAU/FGG/PIK3R1/CAPZA1/ITPR3/IRF2/COL1A2/CD34/F2RL1/H3C6/ANO6/COL3A1/SELP/P2RY1/RAP2B/PRKACB/PIK3CB/F2R/ENTPD1/ARRB2/FGB/GNG2/ARRB1/A2M/CD40LG/PRKCH/VWF/SH2B3/MERT…
GOBP_CYTOSOLIC_CALCIUM_ION_TRANSPORT	GOBP_CYTOSOLIC_CALCIUM_ION_TRANSPORT	GOBP_CYTOSOLIC_CALCIUM_ION_TRANSPORT	169	-0.585441	-1.56604	0.000999001	0.0118808	0.00919224	1835	tags=25%, list=10%, signal=23%	MS4A1/CX3CL1/HTR2B/RAMP3/TRPV4/ANK2/ITPR3/PTK2B/PKD2/RASA3/MCOLN2/ATP2B4/XCL1/P2RY6/BCL2/PLN/F2R/FGF2/CCL21/TRPV2/APLNR/ATP2A3/MCUB/CCR7/XCR1/PTPN6/SLC8A1/CLIC2/P2RX7/CCL19/FASLG/TRPM2/LYN/CCL3/LCK/CXCL11/CORO1A/CD4/CCR5/PTPRC/CXCL10/CXCL9
GOBP_DEFENSE_RESPONSE_TO_BACTERIUM	GOBP_DEFENSE_RESPONSE_TO_BACTERIUM	GOBP_DEFENSE_RESPONSE_TO_BACTERIUM	264	-0.576293	-1.5632	0.000999001	0.0118808	0.00919224	2398	tags=23%, list=13%, signal=20%	ANKRD17/HAMP/IL10/GSDMA/OPTN/ADAM17/NLRP1/IL22RA1/CD36/GRN/IL6R/NR1H4/CARD9/C5AR1/F2RL1/LTA/HLA-A/PLAC8/MR1/TNF/SELP/LYST/S100A9/FGB/SYT11/HLA-E/TLR6/STAB1/NOD2/NOTCH2/PYCARD/MYD88/TLR5/NLRC4/FGR/AQP1/GBP2/LTF/SYK/CXCL13/HAVCR2/TNFSF8/C10orf99/IL7R/LYG1/TLR4/TLR3/IGLL5/SPN/TLR2/FCER1G/TREM2/IRF8/GBP4/SLAMF8/CD4/RNASE6/JCHAIN/MPEG1/LYZ
GOBP_DEFENSE_RESPONSE_TO_VIRUS	GOBP_DEFENSE_RESPONSE_TO_VIRUS	GOBP_DEFENSE_RESPONSE_TO_VIRUS	258	-0.664892	-1.80128	0.000999001	0.0118808	0.00919224	3805	tags=48%, list=20%, signal=39%	TBK1/NT5C3A/VAMP8/FADD/USP15/PML/TICAM1/TRAF3/IFNLR1/ITCH/PUM1/IL15/TSPAN32/APOBEC3F/ELMOD2/PUM2/TRIM56/G3BP1/TRAF3IP1/BNIP3/ATG7/DHX9/ILRUN/RNF135/IFITM1/ZMYND11/IL10RB/DDX21/BECN1/HERC5/FLNA/TOMM70/RIOK3/CD207/ANKRD17/TRIM5/MX2/IFI27/MAP3K14/NLRP1/EIF2AK2/BIRC2/RNASEL/CD40/PLSCR1/IFIT5/ZBP1/TRIM44/SEC14L1/ADARB1/TRIM15/BST2/MLKL/DNAJC3/CGAS/RIPK3/ADAR/CARD9/IL33/IRF2/RNF125/STING1/BNIP3L/F2RL1/…
GOBP_DETECTION_OF_CHEMICAL_STIMULUS	GOBP_DETECTION_OF_CHEMICAL_STIMULUS	GOBP_DETECTION_OF_CHEMICAL_STIMULUS	477	-0.551396	-1.51069	0.000999001	0.0118808	0.00919224	1049	tags=3%, list=6%, signal=3%	CYB5R4/KCNMB1/OR2T10/FFAR4/TLR6/NOD2/RTP4/C4B/PIGR/LY96/TLR4/TLR2/TLR1/TREM2/CLEC7A
GOBP_DIVALENT_INORGANIC_CATION_HOMEOSTASIS	GOBP_DIVALENT_INORGANIC_CATION_HOMEOSTASIS	GOBP_DIVALENT_INORGANIC_CATION_HOMEOSTASIS	491	-0.538858	-1.47705	0.000999001	0.0118808	0.00919224	1996	tags=23%, list=11%, signal=21%	SLC41A1/CD36/CACNA2D1/CCL8/CDH5/MS4A1/CX3CL1/ATP13A3/HTR2B/SAA1/RAMP3/SLC39A10/TRPV4/SLC39A8/GNA13/SLC30A7/DISC1/ANK2/ITPR3/ACKR4/OPRL1/PTK2B/PKD2/RASA3/C5AR1/F2RL1/AVPR1B/LRP1/CYSLTR1/MCOLN2/ATP2B4/XCL1/SNX10/SWAP70/P2RY6/BCL2/S1PR1/TMTC2/P2RY1/EDN2/SLC30A1/PLN/EDNRB/ITGAV/TGM2/S1PR4/FFAR4/F2R/CXCR4/GPR18/FGF2/CCL21/TRPV2/SCGN/APLNR/ATP2A3/MCUB/CCR7/S100A9/PKHD1/XCR1/P2RY8/PTPN6/GNA15/SLC8A1/CCR…
GOBP_ENDOTHELIAL_CELL_MIGRATION	GOBP_ENDOTHELIAL_CELL_MIGRATION	GOBP_ENDOTHELIAL_CELL_MIGRATION	212	-0.534689	-1.44218	0.000999001	0.0118808	0.00919224	3448	tags=41%, list=18%, signal=34%	CCN3/LGALS8/TNFSF12/RGCC/EGR3/VEGFA/STARD13/NF1/ROCK2/ANGPT2/AKT3/SIRT1/PTEN/ADGRA2/FSTL1/PIK3C2A/SASH1/ITGB3/MET/SP100/PIK3CA/MAP3K3/CYP1B1/NR2F2/CEACAM1/PIK3R3/ADAM17/PLXND1/HDAC9/CD40/ID1/RIN2/MIA3/NOS3/ANXA1/PRKX/TMSB4X/CDH5/ACVRL1/TGFBR1/SEMA5A/CARD10/SP1/GRN/PDGFB/BMPR2/CDH13/AGT/LGMN/PTK2B/NOTCH1/CLEC14A/NRP2/SERPINF1/ATP2B4/JCAD/SPRED1/SEMA4A/EFNB2/TNF/AMOT/MMRN2/GLUL/PIK3CB/FGF2/NRP1/PTP…
GOBP_ENTRY_INTO_HOST	GOBP_ENTRY_INTO_HOST	GOBP_ENTRY_INTO_HOST	153	-0.60813	-1.6213	0.000999001	0.0118808	0.00919224	3000	tags=41%, list=16%, signal=35%	ITGB6/GPR15/CTNNB1/CD80/IFITM1/SCARB2/CAV1/ITGB3/MET/WWP1/ITGA2/UVRAG/TRIM5/KPNA3/PLSCR1/IDE/NUP153/TRIM26/EPS15/EXOC2/TRIM25/PIKFYVE/XPR1/TRIM10/CDH1/TRIM21/GRB2/GRK2/CTNND1/TRIM6/CBL/ITGB7/EFNB2/TRIM38/ITGB1/SLAMF1/LY6E/ITGAV/CLDN1/CXCR4/NRP1/FCN1/DPP4/CD209/CLEC5A/ICAM1/EGFR/LGALS9/MRC1/TRIM14/AXL/ANPEP/TRIM22/SIGLEC1/CIITA/SELPLG/CD74/CD86/ACE2/HLA-DRB1/CD4/CCR5/HAVCR1
GOBP_ERK1_AND_ERK2_CASCADE	GOBP_ERK1_AND_ERK2_CASCADE	GOBP_ERK1_AND_ERK2_CASCADE	300	-0.60792	-1.65169	0.000999001	0.0118808	0.00919224	3011	tags=37%, list=16%, signal=32%	MAPK1/FGFR4/CNKSR3/SEMA7A/DSTYK/RAPGEF1/CCL17/GPR55/CCL15/PTEN/SPRY1/PTPN11/CD44/RAP1A/MFHAS1/ALKAL2/CEACAM1/TNFRSF11A/RGS14/CCL2/TIMP3/CTSH/FGFR2/BMP2/CD36/RAPGEF2/GAREM1/CCL8/CX3CL1/FGFR3/GNAI2/HTR2B/SPRY4/EIF3A/RAMP3/AKAP12/PDGFB/CCL22/FGG/DUSP4/CSK/CFLAR/PTK2B/ZFP36L2/NOTCH1/C5AR1/F2RL1/LRP1/XCL1/P2RY6/SPRED1/PDGFD/TNF/P2RY1/DUSP10/SLAMF1/ITGAV/GLIPR2/MARCO/FFAR4/F2R/TIAM1/FGF2/NRP1/CCL21/SEM…
GOBP_EXTERNAL_ENCAPSULATING_STRUCTURE_ORGANIZATION	GOBP_EXTERNAL_ENCAPSULATING_STRUCTURE_ORGANIZATION	GOBP_EXTERNAL_ENCAPSULATING_STRUCTURE_ORGANIZATION	393	-0.520505	-1.42202	0.000999001	0.0118808	0.00919224	4310	tags=38%, list=23%, signal=30%	TIE1/SPARC/CLASP1/TGFB2/NPNT/DCN/CTSG/AGRN/ICAM2/ADAMTS3/CCN2/SPINT1/ATP7A/CAV2/EXT1/SMOC2/JAM2/ITGA11/COLGALT1/MMP25/BMP1/ADAMTS5/MYO1E/FOXC1/LAMC1/PAPLN/CST3/CCDC80/HPN/RGCC/TNXB/NID2/PXDN/ADAMTSL2/SPP1/NF1/ITGB6/FGFR4/ADAMTS1/EXOC8/TMEM38B/MMP2/LAMA4/ENG/LAMC2/COL12A1/CAV1/CD47/CARMIL2/AEBP1/ITGB3/CD44/ITGA2/PHLDB2/ADAMTS2/CYP1B1/COL4A2/ADAMTS10/ELN/ADAM8/ECM2/COL5A2/SFRP2/DDR2/NID1/OLFML2A/CO…
GOBP_EXTRINSIC_APOPTOTIC_SIGNALING_PATHWAY	GOBP_EXTRINSIC_APOPTOTIC_SIGNALING_PATHWAY	GOBP_EXTRINSIC_APOPTOTIC_SIGNALING_PATHWAY	214	-0.513644	-1.38497	0.000999001	0.0118808	0.00919224	3994	tags=38%, list=21%, signal=30%	DEPTOR/BMP4/BCL10/MCL1/GCLM/FADD/GSK3B/PML/PDPK1/BCL2L11/FEM1B/CASP2/TNFSF12/EYA3/MADD/FYN/SKIL/PAK2/CASP3/DDX3X/CASP8AP2/PTEN/SORT1/RIPK1/CAV1/ZMYND11/SGPP1/SP100/ARHGEF2/PEA15/APPL1/TNFRSF10A/IFI27/RFFL/SFRP2/UNC5B/TIMP3/PHIP/NOS3/TGFBR1/INHBA/FGFR3/HIPK1/CASP8/IL6R/BIRC6/FGG/PIK3R1/AGT/IL7/CFLAR/IL33/AR/BCL2/STK4/HGF/TNF/ITGAV/TRAF1/CYLD/FGB/IFNG/FAS/ICAM1/TNFAIP3/ERBB3/PYCARD/BCL2A1/THBS1/JAK…
GOBP_FC_RECEPTOR_SIGNALING_PATHWAY	GOBP_FC_RECEPTOR_SIGNALING_PATHWAY	GOBP_FC_RECEPTOR_SIGNALING_PATHWAY	177	-0.6204	-1.6619	0.000999001	0.0118808	0.00919224	3958	tags=47%, list=21%, signal=38%	YES1/BCL10/LIMK1/NFATC1/FOS/WIPF2/TRAF6/MAPK9/PDPK1/MS4A2/CHUK/FYN/IKBKB/FER/PAK2/BTRC/PLD2/DOCK1/MAPK1/MAP2K4/GAB2/APPL2/RAPGEF1/PSME4/FBXW11/CD47/CYFIP2/PIK3CA/RAP1A/APPL1/ARPC5/MALT1/PSMB8/PRKCQ/ACTR3/WASF2/ARPC1B/ARPC2/TAB2/PIK3R1/GRB2/SOS1/PAK1/ABI1/ELMO1/FCGR1B/CYFIP1/PTPRJ/NCK1/NFKB1/NFATC3/GRAP2/PSMB10/PIK3CB/LILRA4/ACTR2/MAP3K1/ITK/NFATC2/FCER1A/FCGR2B/PSMB9/WIPF1/PIGR/MYO1G/FGR/CD247/CD…
GOBP_GLIOGENESIS	GOBP_GLIOGENESIS	GOBP_GLIOGENESIS	274	-0.490492	-1.33076	0.000999001	0.0118808	0.00919224	3236	tags=28%, list=17%, signal=24%	NAB1/UFL1/VIM/NF1/MAPK1/BNIP3/MXRA8/CERS2/PTEN/PTPN11/LGI4/STAT3/PAFAH1B1/DICER1/PARD3/ARHGEF10/CCL2/TMEM98/NDRG1/B4GALT5/SKI/BMP2/ANXA1/SLC45A3/PAX2/CX3CL1/MMP24/GRN/ASCL2/LEPR/IL34/CREB1/DISC1/TNFRSF21/CSK/IL33/PTK2B/NOTCH1/ITGB4/C5AR1/IL6ST/LRP1/ETV5/LTA/EPHA4/TNF/P2RY1/DUSP10/CXCR4/TIAM1/CDK6/ASPA/IFNGR1/S100A9/PRKCH/IFNG/CSF1/ERBB3/EGR2/EGFR/GPR183/IL1B/NRROS/CDH2/TNFRSF1B/LYN/TLR4/CCL3/ADGR…
GOBP_HOMEOSTASIS_OF_NUMBER_OF_CELLS	GOBP_HOMEOSTASIS_OF_NUMBER_OF_CELLS	GOBP_HOMEOSTASIS_OF_NUMBER_OF_CELLS	244	-0.598137	-1.61916	0.000999001	0.0118808	0.00919224	3971	tags=47%, list=21%, signal=38%	ZFP36L1/BMP4/BCL10/TCIRG1/WDR48/FADD/SMAP1/TMOD3/EZH2/RBFOX2/BCL2L11/SMAD5/CCN3/CXCL6/STAT5B/ZFX/ARID4A/ADGRF5/UFL1/SKIL/ADD1/VEGFA/VPS54/DNASE2/RC3H1/L3MBTL3/AKT3/CASP3/KLF13/NAPEPLD/PTPN11/FSTL1/STAT3/ARNT/EPAS1/PRKDC/SP3/MFHAS1/HAMP/KLF2/ITPKB/ADAM17/IREB2/LPCAT3/FLT3/TNFRSF17/NOS3/ANXA1/RC3H2/PTBP3/KMT2E/INHBA/MED1/TRIM10/MYCT1/SOS1/RIPK3/MAPK14/IL7/ADAR/PDE4B/NOTCH1/HIPK2/IL20RB/BCL2/IL2RA/T…
GOBP_HUMORAL_IMMUNE_RESPONSE	GOBP_HUMORAL_IMMUNE_RESPONSE	GOBP_HUMORAL_IMMUNE_RESPONSE	270	-0.665503	-1.80498	0.000999001	0.0118808	0.00919224	1471	tags=24%, list=8%, signal=23%	IL7/TNFRSF21/NOTCH1/BST1/C5AR1/LTA/HLA-A/BCL2/CFB/TNF/CFH/PSMB10/SPNS2/CD83/CFD/CD28/FCN1/CCR7/S100A9/FGB/A2M/HLA-E/CD5L/IFNG/NOD2/POU2F2/NOTCH2/MEF2C/PTPN6/PROS1/C7/C4B/FCGR2B/GPR183/IL1B/CFI/SERPING1/C4A/C1R/LTF/PDCD1/CXCL13/C2/SH2D1A/EBI3/C1S/IGLL5/ALOX5/REG1A/CXCL11/HLA-DQB1/TREM2/CXCL14/HLA-DRB1/RNASE6/C1QA/VSIG4/C3/PTPRC/C3AR1/JCHAIN/C1QC/C1QB/CXCL10/CXCL9/LYZ
GOBP_I_KAPPAB_KINASE_NF_KAPPAB_SIGNALING	GOBP_I_KAPPAB_KINASE_NF_KAPPAB_SIGNALING	GOBP_I_KAPPAB_KINASE_NF_KAPPAB_SIGNALING	276	-0.610433	-1.65661	0.000999001	0.0118808	0.00919224	3824	tags=45%, list=20%, signal=36%	NUP62/TBK1/TRAF6/FADD/TNIP3/PDPK1/TICAM1/NDFIP2/TNIP1/TRAF3/PRKN/TIRAP/CHUK/TIFAB/UFL1/FYN/IKBKB/BTRC/ROCK2/TANK/GJA1/ERC1/SIRT1/RIPK1/ZMYND11/ALPK1/DDX21/FLNA/RIOK3/REL/MAP3K3/ANKRD17/TRIM5/MIER1/RORA/LITAF/MAP3K14/OPTN/MALT1/BIRC2/CD40/AKAP13/IFIT5/CD36/S100B/MTDH/CX3CL1/TRIM25/HTR2B/TRAF5/CASP8/BST2/TRIM21/PELI1/NR1H4/CARD8/ROCK1/TIFA/S100A4/TAB2/ASH1L/AJUBA/EDA2R/RIPK3/CFLAR/CARD9/IKBKE/F2RL1…
GOBP_IMMUNE_RESPONSE_REGULATING_SIGNALING_PATHWAY	GOBP_IMMUNE_RESPONSE_REGULATING_SIGNALING_PATHWAY	GOBP_IMMUNE_RESPONSE_REGULATING_SIGNALING_PATHWAY	395	-0.670915	-1.83341	0.000999001	0.0118808	0.00919224	3095	tags=44%, list=16%, signal=38%	FER/PAK2/BTRC/PLD2/DOCK1/MAPK1/RC3H1/MAP2K4/GAB2/CBLB/APPL2/RAPGEF1/PSME4/FBXW11/CD47/WNK1/CYFIP2/CD24/EP300/DENND1B/PIK3CA/RAP1A/APPL1/BLNK/ARPC5/CEACAM1/NCR3/CD226/MALT1/PSMB8/PRKCQ/CD40/PLSCR1/CTSH/ACTR3/RUNX1/WASF2/RC3H2/ERMAP/MS4A1/BTLA/BTN2A1/TXK/ARPC1B/SLC39A10/ARPC2/TAB2/PIK3R1/GRB2/SOS1/TNFRSF21/CSK/PLCL2/CARD9/FCRL3/PAK1/PDE4B/ABI1/NRAS/ELMO1/FCGR1B/CYFIP1/C5AR1/CTLA4/PTPRJ/NCK1/NFKB1/N…
GOBP_IMPORT_ACROSS_PLASMA_MEMBRANE	GOBP_IMPORT_ACROSS_PLASMA_MEMBRANE	GOBP_IMPORT_ACROSS_PLASMA_MEMBRANE	158	-0.570865	-1.52381	0.000999001	0.0118808	0.00919224	1990	tags=25%, list=11%, signal=23%	CD36/CACNA2D1/SLC31A1/SLC12A7/RAMP3/SLC39A10/TRPV4/SLC39A8/SLC12A6/SLC36A1/KCNJ2/ATP2B4/ITGB1/SLC30A1/SLC9A3/KCNJ15/TRPV2/FOLR1/SLC5A1/IFNG/SLC6A6/THBS1/SLC8A1/SLC2A5/KCNJ5/SLC1A1/SLC39A5/KCNJ16/ACSL5/SLC6A13/SLC47A1/SLC9A9/TRPM2/SLC15A3/FOLR2/CLTRN/ACE2/SLC1A3/LRP2/SLC22A2
GOBP_IMPORT_INTO_CELL	GOBP_IMPORT_INTO_CELL	GOBP_IMPORT_INTO_CELL	227	-0.538981	-1.45765	0.000999001	0.0118808	0.00919224	2632	tags=26%, list=14%, signal=22%	WNK1/SLC38A1/ITGB3/ARL6IP5/MAPK15/EPRS1/SLC1A4/MX2/SLC6A3/CD36/CACNA2D1/SLC31A1/EPS15/SLC12A7/RAMP3/SLC39A10/TRPV4/SLC39A8/SLC12A6/SLC36A1/KCNJ2/ATP2B4/MX1/GLUL/ITGB1/SLC30A1/SLC9A3/NEURL1B/KCNJ15/TRPV2/FOLR1/SLC5A1/IFNG/SLC6A6/THBS1/SLC8A1/SLC2A5/SLC27A2/KCNJ5/SLC1A1/SLC39A5/KCNJ16/LTF/ACSL5/SLC6A13/SLC47A1/SLC9A9/TRPM2/SLC15A3/FOLR2/ITGA4/CLTRN/ACE2/SLC1A3/TREM2/LRP2/IL10RA/SLC22A2
GOBP_INOSITOL_LIPID_MEDIATED_SIGNALING	GOBP_INOSITOL_LIPID_MEDIATED_SIGNALING	GOBP_INOSITOL_LIPID_MEDIATED_SIGNALING	189	-0.574395	-1.54115	0.000999001	0.0118808	0.00919224	3358	tags=39%, list=18%, signal=32%	PLCB1/PLD1/INSR/FYN/NF1/PLD2/MAPK1/INPP5F/PIP4K2B/GAB2/SIRT1/PTEN/PTPN13/PEAR1/PIK3C2A/BECN1/PLCH1/GAB1/PIK3CA/PREX2/CEACAM1/UNC5B/FLT3/DIPK2A/IL18/HTR2B/NEDD4/PDGFB/PIK3C2B/PIK3R1/AGT/PIK3IP1/PLCL2/PLCB4/F2RL1/CBL/PDGFD/HGF/TNF/SEMA4D/SELP/PIK3CB/PRR5L/F2R/FGF2/CD28/PIP4K2A/TEK/FLT1/NLRC3/ERBB3/PTPN6/FN1/EGFR/JAK2/PPP1R16B/HCST/FGR/NCF1/PIK3CD/KDR/EDN1/PIK3R5/ADAP2/NPR3/LYN/PLCB2/PIK3CG/HCLS1/CC…
GOBP_LEUKOCYTE_CELL_CELL_ADHESION	GOBP_LEUKOCYTE_CELL_CELL_ADHESION	GOBP_LEUKOCYTE_CELL_CELL_ADHESION	349	-0.69824	-1.90316	0.000999001	0.0118808	0.00919224	2697	tags=48%, list=14%, signal=42%	CD274/TNFSF4/PTPN11/CAV1/CD47/WNK1/CCL28/CD44/CD24/GCNT1/FUT4/PIK3CA/NFAT5/CEACAM1/IL10/ITPKB/ADAM8/CCL2/MALT1/NRARP/NT5E/PRKCQ/MIA3/RUNX1/MAP3K8/ANXA1/RC3H2/IL18/TMEM131L/BTLA/LRRC32/PELI1/SLC39A8/PIK3R6/ROCK1/TBX21/PIK3R1/TNFSF9/GRB2/IL7/TNFRSF21/CSK/SOCS6/PAK1/IL6ST/CTLA4/CD1D/NCK1/ITGB7/XCL1/HLA-A/IL20RB/GRAP2/TNF/SEMA4D/SELP/SIRPB1/DUSP10/ITGB1/IL2RA/CLECL1/TNFSF14/MSN/TESPA1/CD83/FOXP3/LOXL…
GOBP_LEUKOCYTE_CHEMOTAXIS	GOBP_LEUKOCYTE_CHEMOTAXIS	GOBP_LEUKOCYTE_CHEMOTAXIS	220	-0.68544	-1.84938	0.000999001	0.0118808	0.00919224	2279	tags=42%, list=12%, signal=37%	IL10/TNFRSF11A/ADAM8/CCL2/ADAM17/MPP1/ANXA1/CCL8/CX3CL1/PIKFYVE/SAA1/IL6R/ITGA1/PDGFB/CCL22/IL34/CYP7B1/ADAM10/LGMN/RIN3/PTK2B/PDE4B/BST1/C5AR1/F2RL1/XCL1/CAMK1D/SWAP70/ANO6/S1PR1/EDN2/ADGRE2/EDNRB/PADI2/LYST/CXCR4/CCL21/DPP4/CCR7/S100A9/FLT1/XCL2/NOD2/PTPRO/CSF1/THBS1/RIPOR2/GPR183/PLA2G7/LGALS9/CCL3L3/CCL18/PIK3CD/CCL19/IL16/EDN1/SYK/CXCL16/GPSM3/JAML/CXCL13/CXCL12/TRPM2/CSF3R/C10orf99/PREX1/LY…
GOBP_LEUKOCYTE_MIGRATION	GOBP_LEUKOCYTE_MIGRATION	GOBP_LEUKOCYTE_MIGRATION	441	-0.661302	-1.81129	0.000999001	0.0118808	0.00919224	2682	tags=41%, list=14%, signal=36%	PTPN11/CAV1/CD47/WNK1/RHOG/CCL28/HSD3B7/ITGB3/CD44/ITGA2/GCNT1/PLVAP/FUT4/PIK3CA/TNFRSF10A/CEACAM1/IL10/TNFRSF11A/ADAM8/CCL2/ADAM17/MPP1/COL1A1/MIA3/ANXA1/CCL8/THBD/CX3CL1/PIKFYVE/SAA1/IL6R/ITGA1/PDGFB/ROCK1/CCL22/TBX21/PIK3R1/GRB2/IL34/SOS1/CYP7B1/RIPK3/ADAM10/LGMN/ITGA3/RIN3/IL33/PTK2B/PDE4B/COL1A2/BST1/CD34/C5AR1/F2RL1/MCOLN2/ITGB7/XCL1/CAMK1D/SWAP70/ANO6/LRCH1/PDGFD/S1PR1/TNF/SELP/EDN2/ITGB1/…
GOBP_LEUKOCYTE_PROLIFERATION	GOBP_LEUKOCYTE_PROLIFERATION	GOBP_LEUKOCYTE_PROLIFERATION	308	-0.708103	-1.92619	0.000999001	0.0118808	0.00919224	1972	tags=42%, list=10%, signal=38%	PURA/ANXA1/RC3H2/CCL8/MS4A1/IL18/CX3CL1/TMEM131L/LRRC32/BST2/PELI1/SLC39A10/TNFSF9/IL34/SOS1/RIPK3/IL7/TNFRSF21/PLCL2/FCRL3/IL33/BST1/IL6ST/F2RL1/CTLA4/CD1D/ATM/NCK1/XCL1/HLA-A/IL20RB/BCL2/PSMB10/IL2RA/CLECL1/TNFSF14/MSN/HHEX/FOXP3/AHR/CD28/CCDC88B/JAK3/IDO1/TGFBR2/CD40LG/HLA-E/CD209/ZAP70/TNFAIP3/CD79A/CSF1/MZB1/MEF2C/PYCARD/PTPN6/BTN2A2/PLA2G2D/NFATC2/MYD88/VSIR/FCGR2B/GPR183/IL1B/PTPN22/RASAL3…
GOBP_LYMPHOCYTE_ACTIVATION_INVOLVED_IN_IMMUNE_RESPONSE	GOBP_LYMPHOCYTE_ACTIVATION_INVOLVED_IN_IMMUNE_RESPONSE	GOBP_LYMPHOCYTE_ACTIVATION_INVOLVED_IN_IMMUNE_RESPONSE	188	-0.679881	-1.82464	0.000999001	0.0118808	0.00919224	2343	tags=38%, list=12%, signal=33%	RORA/RIF1/CEACAM1/IL10/MALT1/TMEM98/CD40/RAB27A/ANXA1/RC3H2/POU2AF1/IL18/IL6R/TBX21/SHLD2/PLCL2/PTK2B/IL18R1/F2RL1/NBN/CD1C/SWAP70/SEMA4A/ZNF683/TNFSF13/ENTPD7/UNC13D/FOXP3/LOXL3/LFNG/IRF4/CD28/JAK3/CD40LG/HLA-F/IFNG/ICAM1/MFNG/NOTCH2/CD244/FCGR2B/GPR183/LGALS9/DOCK10/ITM2A/NLRP3/CCL19/IL12RB1/BATF/HAVCR2/LILRB1/CD180/DOCK11/TLR4/PTGER4/APBB1IP/EOMES/SPN/SLAMF6/GAPT/CD74/CD86/CORO1A/FCER1G/HLA-DR…
GOBP_LYMPHOCYTE_MEDIATED_IMMUNITY	GOBP_LYMPHOCYTE_MEDIATED_IMMUNITY	GOBP_LYMPHOCYTE_MEDIATED_IMMUNITY	246	-0.709142	-1.92065	0.000999001	0.0118808	0.00919224	2453	tags=43%, list=13%, signal=38%	DENND1B/FZD5/GZMB/RIF1/CEACAM1/IL10/NCR3/CD226/MALT1/C1RL/CD40/CTSH/RAB27A/IL18/PIK3R6/TBX21/SHLD2/CD1E/RIPK3/IL18R1/NBN/CD1D/JAG1/XCL1/LTA/CD1C/HLA-A/RNF19B/SWAP70/IL20RB/MR1/TNF/TNFSF13/UNC13D/FOXP3/LYST/GZMM/ARRB2/CD28/CD40LG/HLA-E/HLA-F/HLA-B/NOD2/ICAM1/PTPN6/RSAD2/B2M/SERPINB9/MYD88/C7/C4B/FCGR2B/IL1B/CTSC/RFTN1/MYO1G/LGALS9/SLA2/CFI/SERPING1/NLRP3/CRTAM/C4A/C1R/IL12RB1/BATF/RASGRP1/BTN3A2/T…
GOBP_MAINTENANCE_OF_LOCATION	GOBP_MAINTENANCE_OF_LOCATION	GOBP_MAINTENANCE_OF_LOCATION	310	-0.511627	-1.39188	0.000999001	0.0118808	0.00919224	3743	tags=34%, list=20%, signal=28%	DMD/CAMK2D/HK1/PML/TAF8/PDPK1/TPCN2/GOPC/PDE4D/YWHAB/STAT5B/HILPDA/RYR1/SLC30A4/DIAPH1/ANKRD13C/TMEM38B/ARHGAP21/GJA1/EHD1/IBTK/SIRT1/CAV1/ITGB3/FLNA/SP100/UVRAG/ANXA6/ABCG1/DZIP1/ITPR2/LATS1/MORC3/NFKBIE/IL10/ANK3/UBASH3B/ARL2BP/HK2/VPS13A/G3BP2/CD36/TMSB4X/CX3CL1/HTR2B/FBN1/SLC30A7/SUFU/OSBPL8/CCDC88A/ANK2/SOAT1/ITPR3/OSBPL11/PTK2B/PKD2/RASA3/IKBKE/ASXL2/MCOLN2/NFKB1/XCL1/CES1/P2RY6/NRIP1/VPS13…
GOBP_METAL_ION_TRANSPORT	GOBP_METAL_ION_TRANSPORT	GOBP_METAL_ION_TRANSPORT	476	-0.481808	-1.32024	0.000999001	0.0118808	0.00919224	3661	tags=26%, list=19%, signal=22%	PML/PDPK1/NDFIP2/TPCN2/PDE4D/ATP2A2/PDGFRB/LILRA5/TRPM3/NIPAL2/ORAI2/RYR1/SLC30A4/CAMK2G/DIAPH1/FYN/STIM2/SLC39A14/TRPM7/TMEM38B/GJA1/NIPA2/ADRA2A/IBTK/CTNNB1/SARAF/ATP2B1/PKD2L1/YME1L1/BHLHA15/CAV1/SLC30A6/EHD3/ANXA6/KCND3/ITPR2/UBASH3B/CCL2/KCNE3/SLC41A1/CACNA2D1/CCL8/MS4A1/CX3CL1/GNAI2/HTR2B/RAMP3/SLC41A2/SLC39A10/TRPV4/SLC39A8/PDGFB/SLC30A7/ANK2/ITPR3/FCRL3/PTK2B/PDE4B/PKD2/RASA3/NIPAL3/CYSLT…
GOBP_MONONUCLEAR_CELL_DIFFERENTIATION	GOBP_MONONUCLEAR_CELL_DIFFERENTIATION	GOBP_MONONUCLEAR_CELL_DIFFERENTIATION	406	-0.697371	-1.90675	0.000999001	0.0118808	0.00919224	2530	tags=41%, list=13%, signal=36%	PRKDC/LY9/EP300/SP3/FZD5/RORA/BLNK/CMTM7/IL10/ITPKB/ADAM8/MALT1/ADAM17/NRARP/TMEM98/HDAC9/FES/FLT3/RUNX1/ANXA1/RC3H2/POU2AF1/MS4A1/IL18/INHBA/TMEM131L/MED1/IL6R/PIK3R6/GPR68/TBX21/LEPR/PIK3R1/TNFSF9/IL34/SOS1/RIPK3/IL7/PLCL2/FCRL3/PTK2B/ZFP36L2/IL18R1/F2RL1/CTLA4/PTPRJ/CD1D/ATM/LYL1/BCL2/SEMA4A/MR1/ZNF683/DUSP10/ITGB1/ATP11C/IL2RA/HHEX/ENTPD7/TESPA1/CD83/FOXP3/LOXL3/CDK6/LFNG/IRF4/IFI16/CD28/JAK3…
GOBP_MONONUCLEAR_CELL_MIGRATION	GOBP_MONONUCLEAR_CELL_MIGRATION	GOBP_MONONUCLEAR_CELL_MIGRATION	187	-0.69771	-1.87194	0.000999001	0.0118808	0.00919224	2242	tags=45%, list=12%, signal=40%	TNFRSF11A/ADAM8/CCL2/ADAM17/MIA3/ANXA1/CCL8/CX3CL1/SAA1/IL6R/PDGFB/CCL22/TBX21/IL34/CYP7B1/RIPK3/ADAM10/LGMN/PTK2B/C5AR1/ITGB7/XCL1/ANO6/LRCH1/PDGFD/S1PR1/TNF/MSN/PADI2/SPNS2/CXCR4/CCL21/CCR7/SIRPA/ZAP70/FLT1/XCL2/ICAM1/CD200/STK10/PTPRO/CSF1/PECAM1/PYCARD/THBS1/RIPOR2/GPR183/PLA2G7/MYO1G/LGALS9/CCL3L3/DOCK8/CRTAM/CCL18/PIK3CD/CCL19/CD200R1/CXCL16/JAML/CXCL13/CXCL12/TRPM2/C10orf99/LYN/PIK3CG/CCL3…
GOBP_MOVEMENT_IN_HOST_ENVIRONMENT	GOBP_MOVEMENT_IN_HOST_ENVIRONMENT	GOBP_MOVEMENT_IN_HOST_ENVIRONMENT	175	-0.574434	-1.53825	0.000999001	0.0118808	0.00919224	3000	tags=37%, list=16%, signal=32%	ITGB6/GPR15/CTNNB1/CD80/IFITM1/SCARB2/CAV1/ITGB3/MET/WWP1/ITGA2/UVRAG/TRIM5/KPNA3/VPS4B/PLSCR1/IDE/NUP153/TRIM26/EPS15/EXOC2/TRIM25/PIKFYVE/XPR1/TRIM10/TRIM15/CDH1/TRIM21/GRB2/GRK2/CTNND1/TRIM6/CBL/ITGB7/EFNB2/TRIM38/ITGB1/SLAMF1/LY6E/ITGAV/CLDN1/CXCR4/NRP1/FCN1/DPP4/CD209/CLEC5A/ICAM1/EGFR/LGALS9/MRC1/TRIM14/AXL/ANPEP/TRIM22/SIGLEC1/CIITA/SELPLG/CD74/CD86/ACE2/HLA-DRB1/CD4/CCR5/HAVCR1
GOBP_MUSCLE_CELL_PROLIFERATION	GOBP_MUSCLE_CELL_PROLIFERATION	GOBP_MUSCLE_CELL_PROLIFERATION	177	-0.550633	-1.47501	0.000999001	0.0118808	0.00919224	4328	tags=46%, list=23%, signal=36%	XRCC5/PRKAR1A/TGFB2/TENM4/IRAK1/ERN1/FOXJ2/VGLL4/NPR1/IRAK4/RBPJ/BMP4/MTOR/TRAF6/CNN1/ARID2/FOXC1/GNAI3/PDGFRB/CCN3/IL15/CCN4/JARID2/KCNK2/MAPK1/ADAMTS1/GJA1/MMP2/CTNNB1/PDCD4/PTEN/AKR1B1/CDKN1B/PRKDC/ITGA2/IL10/ELN/FGFR2/RUNX1/ID2/MAP3K5/DIPK2A/TGFBR1/IL18/CX3CL1/GNAI2/DNMT1/IL6R/PDGFB/CDH13/MAPK14/CFLAR/PAK1/NOTCH1/IGFBP3/ABCC4/P2RY6/PDGFD/S1PR1/TNF/TGM2/FGF2/TPM1/TGFBR2/IFNG/TNFAIP3/MEF2C/THBS…
GOBP_MYELOID_CELL_DIFFERENTIATION	GOBP_MYELOID_CELL_DIFFERENTIATION	GOBP_MYELOID_CELL_DIFFERENTIATION	411	-0.55847	-1.52732	0.000999001	0.0118808	0.00919224	3971	tags=39%, list=21%, signal=31%	ZFP36L1/RBPJ/BMP4/PABPC4/H4C8/ZBTB46/TCIRG1/KMT2D/FOS/MTOR/TRAF6/FADD/PPARGC1B/SMAP1/TMOD3/RBFOX2/PML/TIRAP/SMAD5/IL15/CCN4/STAT5B/ARID4A/ADGRF5/UFL1/ADD1/VEGFA/TET2/RAB7B/KMT2C/DNASE2/ITGB6/L3MBTL3/CASP3/GAB2/KLF13/SIRT1/GPR55/RIPK1/FAXDC2/PTPN11/STAT3/ARNT/EPAS1/PRKDC/EP300/SP3/CDC73/MFHAS1/MEIS2/KLF2/FSTL3/GABPA/CEACAM1/ITPKB/UBASH3B/TNFRSF11A/IREB2/PRKCQ/KMT2A/FES/RUNX1/SNRK/WASF2/PRKX/PTBP3/…
GOBP_MYELOID_LEUKOCYTE_DIFFERENTIATION	GOBP_MYELOID_LEUKOCYTE_DIFFERENTIATION	GOBP_MYELOID_LEUKOCYTE_DIFFERENTIATION	201	-0.636648	-1.71351	0.000999001	0.0118808	0.00919224	2312	tags=34%, list=12%, signal=30%	FSTL3/CEACAM1/UBASH3B/TNFRSF11A/IREB2/FES/RUNX1/PARP1/INHBA/FBN1/MED1/CASP8/CD101/GPR68/PIK3R1/IL34/CREB1/MAPK14/GPR137B/LILRB3/F2RL1/SNX10/CD109/TNF/CDK6/IRF4/IFI16/LRRK1/CCR7/LBR/TGFBR2/RB1/OSCAR/IFNG/GAB3/CSF1/NOTCH2/BATF2/GPR183/NRROS/ITGB8/PIK3CD/CCL19/LTF/RASSF2/BATF/LILRB1/INPP5D/LYN/TLR4/TLR3/CCL3/TLR2/SPI1/HCLS1/CEBPA/CD74/TYROBP/MAFB/LILRB4/TREM2/HLA-DRB1/CCR1/CD4/CSF1R/EVI2B/UBD/C1QC
GOBP_MYELOID_LEUKOCYTE_MIGRATION	GOBP_MYELOID_LEUKOCYTE_MIGRATION	GOBP_MYELOID_LEUKOCYTE_MIGRATION	212	-0.674876	-1.82029	0.000999001	0.0118808	0.00919224	2242	tags=40%, list=12%, signal=36%	TNFRSF11A/ADAM8/CCL2/MPP1/ANXA1/CCL8/CX3CL1/PIKFYVE/SAA1/IL6R/ITGA1/PDGFB/CCL22/IL34/LGMN/RIN3/PTK2B/PDE4B/BST1/C5AR1/MCOLN2/XCL1/CAMK1D/SWAP70/ANO6/PDGFD/EDN2/ADGRE2/EDNRB/TRIM55/CCL21/DPP4/CCR7/SIRPA/S100A9/FLT1/XCL2/NOD2/CD200/PTPRO/CSF1/PECAM1/RHOH/THBS1/MYD88/RIPOR2/PLA2G7/CCL3L3/CCL18/PIK3CD/CCL19/CD200R1/EDN1/SYK/JAML/CXCL13/CXCL12/CSF3R/PREX1/LYN/CD300A/PIK3CG/PTGER4/CCL3/CMKLR1/VAV1/CD74…
GOBP_NEGATIVE_REGULATION_OF_CELL_ACTIVATION	GOBP_NEGATIVE_REGULATION_OF_CELL_ACTIVATION	GOBP_NEGATIVE_REGULATION_OF_CELL_ACTIVATION	193	-0.694147	-1.86518	0.000999001	0.0118808	0.00919224	2283	tags=44%, list=12%, signal=39%	CEACAM1/IL10/UBASH3B/NRARP/RUNX1/NOS3/ANXA1/RC3H2/THBD/CX3CL1/INHBA/TMEM131L/LRRC32/GRN/PELI1/PDGFB/TBX21/TNFRSF21/SOCS6/BANK1/CTLA4/ATM/XCL1/IL20RB/IL2RA/FOXP3/LOXL3/PAG1/JAK3/IDO1/SYT11/HLA-F/SH2B3/MERTK/CD200/TNFAIP3/LAX1/PTPN6/BTN2A2/PLA2G2D/TIGIT/RIPOR2/VSIR/FCGR2B/APOE/PTPN22/TBC1D10C/LGALS9/GPNMB/FGR/PDCD1LG2/CRTAM/IRF1/AXL/LILRB2/HMOX1/SAMSN1/HAVCR2/LILRB1/INPP5D/LAG3/RUNX3/LYN/LST1/MILR1…
GOBP_NEGATIVE_REGULATION_OF_CELL_ADHESION	GOBP_NEGATIVE_REGULATION_OF_CELL_ADHESION	GOBP_NEGATIVE_REGULATION_OF_CELL_ADHESION	274	-0.618719	-1.67866	0.000999001	0.0118808	0.00919224	3247	tags=45%, list=17%, signal=37%	MBP/PLXNA1/RGCC/GCNT2/PLXNA2/VEGFA/IL4R/PLXNB2/MARCHF7/RC3H1/ANGPT2/CASP3/CBLB/MAP4K4/CD80/PTEN/CD274/TNFSF4/PTPN11/DUSP22/WNK1/CCL28/PHLDB2/CYP1B1/CEACAM1/IL10/UBASH3B/RCC2/NRARP/PLXND1/COL1A1/MIA3/RUNX1/BMP2/ANXA1/RC3H2/DLC1/CORO1C/ACVRL1/SEMA5A/CX3CL1/SPRY4/TMEM131L/LRRC32/FXYD5/CDH1/PELI1/TRPV4/RASA1/RDX/TBX21/CDH13/SIPA1/PIK3R1/ADAM10/TNFRSF21/SOCS6/NOTCH1/CTLA4/LRP1/JAG1/XCL1/SWAP70/IL20RB/…
GOBP_NEGATIVE_REGULATION_OF_CELL_CELL_ADHESION	GOBP_NEGATIVE_REGULATION_OF_CELL_CELL_ADHESION	GOBP_NEGATIVE_REGULATION_OF_CELL_CELL_ADHESION	177	-0.637769	-1.70843	0.000999001	0.0118808	0.00919224	3106	tags=44%, list=16%, signal=37%	VEGFA/IL4R/MARCHF7/RC3H1/CASP3/CBLB/CD80/CD274/TNFSF4/WNK1/CCL28/CEACAM1/IL10/UBASH3B/NRARP/MIA3/RUNX1/BMP2/ANXA1/RC3H2/TMEM131L/LRRC32/FXYD5/CDH1/PELI1/TRPV4/RDX/TBX21/TNFRSF21/SOCS6/NOTCH1/CTLA4/JAG1/XCL1/SWAP70/IL20RB/IL2RA/FOXP3/LOXL3/PAG1/CCL21/JAK3/IDO1/SH2B3/LAX1/PTPN6/BTN2A2/PLA2G2D/JAK2/TIGIT/RIPOR2/VSIR/FCGR2B/AKNA/PTPN22/PODXL/LGALS9/GPNMB/PDCD1LG2/CRTAM/IRF1/LILRB2/CXCL12/HAVCR2/LILRB…
GOBP_NEGATIVE_REGULATION_OF_CYTOKINE_PRODUCTION	GOBP_NEGATIVE_REGULATION_OF_CYTOKINE_PRODUCTION	GOBP_NEGATIVE_REGULATION_OF_CYTOKINE_PRODUCTION	277	-0.64671	-1.75509	0.000999001	0.0118808	0.00919224	2841	tags=42%, list=15%, signal=36%	ATP2B1/ILRUN/PDCD4/RNF135/CD274/TNFSF4/HERC5/CD24/DICER1/RNF128/REL/RPS6KA4/KLF2/ABCD2/CEACAM1/IL10/CD2AP/ERBIN/HDAC9/ANXA1/TMSB4X/UBA7/CX3CL1/TRIM25/INHBA/LRRC32/BST2/NR1H4/CARD8/TBX21/TNFRSF21/CSK/IRAK3/IL33/RNF125/IKBKE/CD34/UBE2L6/BANK1/F2RL1/NFKB1/XCL1/ANXA4/IL20RB/HGF/TNF/SLAMF1/CD83/FFAR4/FOXP3/NLRC5/LILRA4/ARRB2/CYLD/IFIH1/JAK3/CCR7/SIRPA/IDO1/NMI/CARD16/C1QTNF3/SYT11/ARRB1/TLR6/HLA-F/IFN…
GOBP_NEGATIVE_REGULATION_OF_DEFENSE_RESPONSE	GOBP_NEGATIVE_REGULATION_OF_DEFENSE_RESPONSE	GOBP_NEGATIVE_REGULATION_OF_DEFENSE_RESPONSE	198	-0.660965	-1.77663	0.000999001	0.0118808	0.00919224	2483	tags=39%, list=13%, signal=34%	OTULIN/RIOK3/MFHAS1/HAMP/PROC/RORA/CEACAM1/IL10/NT5E/LPCAT3/CDH5/SEC14L1/CX3CL1/SAA1/GRN/TRIM21/NR1H4/ASH1L/ADAR/IRAK3/RNF125/SERPINF1/NFKB1/HLA-A/IL20RB/HGF/DUSP10/IL2RA/FFAR4/FOXP3/NLRC5/TRAFD1/MICB/ARRB2/IFI16/SIRPA/NMI/C1QTNF3/SYT11/A2M/HLA-E/RB1/TEK/HLA-F/HLA-B/NOD2/NLRC3/CD200/TNFAIP3/SERPINB9/FCGR2B/CALCRL/APOE/LGALS9/SERPING1/NLRP3/PARP14/CD200R1/TNFRSF1B/HAVCR2/CD96/LILRB1/TNFAIP6/PTGER4…
GOBP_NEGATIVE_REGULATION_OF_IMMUNE_SYSTEM_PROCESS	GOBP_NEGATIVE_REGULATION_OF_IMMUNE_SYSTEM_PROCESS	GOBP_NEGATIVE_REGULATION_OF_IMMUNE_SYSTEM_PROCESS	383	-0.653508	-1.78495	0.000999001	0.0118808	0.00919224	2350	tags=39%, list=12%, signal=35%	APPL1/FSTL3/CEACAM1/IL10/UBASH3B/TAPBPL/CCL2/NRARP/MIA3/RUNX1/ANXA1/RC3H2/SEC14L1/CX3CL1/INHBA/TMEM131L/FBN1/LRRC32/GRN/BST2/TRIM21/PELI1/GPR68/TBX21/PIK3R1/TNFRSF21/ADAR/PLCL2/FCRL3/SOCS6/GPR137B/RIN3/IRAK3/IL33/RNF125/LILRB3/BANK1/CTLA4/PTPRJ/ATM/XCL1/HLA-A/IL20RB/COL3A1/LRCH1/TNF/DUSP10/IL2RA/PADI2/FOXP3/LOXL3/NLRC5/CDK6/PAG1/TRAFD1/MICB/CCL21/ARRB2/IFI16/DPP4/JAK3/IDO1/NMI/SYT11/A2M/HLA-E/HLA…
GOBP_NEGATIVE_REGULATION_OF_INTRACELLULAR_SIGNAL_TRANSDUCTION	GOBP_NEGATIVE_REGULATION_OF_INTRACELLULAR_SIGNAL_TRANSDUCTION	GOBP_NEGATIVE_REGULATION_OF_INTRACELLULAR_SIGNAL_TRANSDUCTION	478	-0.481465	-1.3193	0.000999001	0.0118808	0.00919224	4253	tags=36%, list=22%, signal=29%	PPARA/TGFB2/DUSP16/STAMBP/CUL3/PRKAA1/PTTG1IP/VGLL4/RANBP9/DNAJA1/FIGNL1/DEPTOR/BMT2/BMP4/ARHGAP12/MCL1/TNFAIP8L1/NUP62/MTOR/CD22/ABCA7/FKTN/FNIP1/GSK3B/TNIP3/KCTD10/HDAC3/HERPUD1/EPHB2/TAF9B/TNIP1/PDE4D/PRKN/ITCH/RASAL1/CCN3/PDE10A/RASA2/HIPK3/ABL2/NF1/DUSP7/MARCHF7/CIT/TANK/CNKSR3/PDE2A/DDX3X/IVNS1ABP/RAPGEF1/SESN1/SIRT1/PDCD4/CGNL1/WWC3/PTEN/RIPK1/SPRY1/CAV1/ZMYND11/UBR1/CD44/MET/MDM2/RNF157/R…
GOBP_NEGATIVE_REGULATION_OF_LOCOMOTION	GOBP_NEGATIVE_REGULATION_OF_LOCOMOTION	GOBP_NEGATIVE_REGULATION_OF_LOCOMOTION	302	-0.522566	-1.41986	0.000999001	0.0118808	0.00919224	3480	tags=35%, list=18%, signal=29%	SMAD7/CCN3/AP1AR/KLRK1/PLCB1/SEMA4C/EVL/RGCC/ABHD2/STARD13/NF1/ANGPT2/SEMA7A/GJA1/CERS2/ENG/PTEN/IL24/IFITM1/DUSP22/RNF20/CCL28/MCTP1/SP100/PHLDB2/MAPK15/CYP1B1/NR2F2/STK26/CCL2/PTPRK/SFRP2/ARPIN/SEMA4G/MIA3/PODN/DLC1/CORO1C/ACVRL1/SEMA5A/CARD10/CX3CL1/ADARB1/CDH1/BST2/LDLRAD4/ARHGAP4/CITED2/OSBPL8/RIN3/IL33/SEMA3G/NOTCH1/IGFBP3/ARRDC3/LRP1/PTPRJ/SERPINF1/JAG1/ATP2B4/BCL2/COL3A1/LRCH1/SEMA5B/SPRE…
GOBP_NEGATIVE_REGULATION_OF_MAPK_CASCADE	GOBP_NEGATIVE_REGULATION_OF_MAPK_CASCADE	GOBP_NEGATIVE_REGULATION_OF_MAPK_CASCADE	165	-0.524934	-1.40325	0.000999001	0.0118808	0.00919224	4035	tags=37%, list=21%, signal=29%	RANBP9/DNAJA1/BMP4/NUP62/ABCA7/FKTN/HDAC3/EPHB2/TNIP1/PRKN/ITCH/HIPK3/NF1/DUSP7/CNKSR3/RAPGEF1/PDCD4/PTEN/SPRY1/CAV1/ZMYND11/RGS14/SFRP2/TIMP3/SPRY4/EIF3A/NCOR1/RNF149/TAOK3/ASH1L/AGT/DUSP4/STK38/CSK/IRAK3/F2RL1/PTPRJ/SPRED1/DUSP10/PIK3CB/AIDA/SORL1/SEMA6A/CYLD/SIRPA/ARRB1/DUSP2/SH2B3/LAX1/PTPN6/APOE/IL1B/PTPN22/TBC1D10C/P2RX7/LYN/TLR4/CD300A/GBP1/LILRB4/PTPRC
GOBP_NEGATIVE_REGULATION_OF_RESPONSE_TO_EXTERNAL_STIMULUS	GOBP_NEGATIVE_REGULATION_OF_RESPONSE_TO_EXTERNAL_STIMULUS	GOBP_NEGATIVE_REGULATION_OF_RESPONSE_TO_EXTERNAL_STIMULUS	350	-0.591198	-1.61092	0.000999001	0.0118808	0.00919224	2483	tags=33%, list=13%, signal=30%	OTULIN/RIOK3/PHLDB2/MFHAS1/HAMP/PROC/RORA/CEACAM1/IL10/UBASH3B/CCL2/NT5E/LPCAT3/SEMA4G/SLC6A3/NOS3/CDH5/THBD/SEMA5A/SEC14L1/CX3CL1/SAA1/GRN/TRIM21/TFPI/PDGFB/NR1H4/CARD8/PLAU/FGG/ASH1L/ADAR/RIN3/IRAK3/SEMA3G/NOTCH1/RNF125/CD34/SERPINF1/NFKB1/HLA-A/IL20RB/EPHA4/SEMA5B/SEMA4A/CD109/HGF/TNF/SEMA4D/DUSP10/IL2RA/PADI2/FFAR4/FOXP3/FGF2/NLRC5/NRP1/TRAFD1/MICB/SEMA6A/ARRB2/IFI16/DPP4/SIRPA/NMI/CARD16/FGB…
GOBP_NEGATIVE_REGULATION_OF_TRANSPORT	GOBP_NEGATIVE_REGULATION_OF_TRANSPORT	GOBP_NEGATIVE_REGULATION_OF_TRANSPORT	403	-0.451782	-1.23548	0.000999001	0.0118808	0.00919224	3790	tags=29%, list=20%, signal=24%	MTOR/VAMP8/ABCA7/MTMR2/CAMK2D/VPS35/EPHB2/NDFIP2/PPM1F/ANO9/TBC1D4/GOPC/PRKN/APOC2/CCN3/KLF7/TIFAB/EPHA3/GRB10/TCAF2/GJA1/APPL2/ADRA2A/PTEN/RAB23/PTPN11/CAV1/CD47/PICALM/WNK1/ITGB3/PID1/ARL6IP5/MCTP1/SP100/RHBDF2/RAP1A/HAMP/PEA15/RAB11FIP1/APPL1/TPR/CEACAM1/ANK3/VPS4B/REST/VAMP3/SNX33/PLSCR1/KCNE3/ANKRD13A/CD36/NUP153/ANXA1/INHBA/GNAI2/UBE2J1/DERL3/CAB39/TRIM15/BST2/NEDD4/SDCBP/SUFU/CSK/RIN3/PTK2…
GOBP_NEURON_DEATH	GOBP_NEURON_DEATH	GOBP_NEURON_DEATH	334	-0.511438	-1.39224	0.000999001	0.0118808	0.00919224	3821	tags=34%, list=20%, signal=27%	GCLM/FOS/TBK1/MTOR/FADD/NTRK2/MSH2/GSK3B/VPS35/PDPK1/SRPK2/PRKN/BCL2L11/STXBP1/CASP2/EGR1/LIG4/CPEB4/FYN/TP53/NF1/CIT/BNIP3/MAP2K4/NAIP/CASP3/ATG7/CTNNB1/SIRT1/TIGAR/PICALM/AGAP2/FOXQ1/ARL6IP5/REL/PIK3CA/LANCL1/IL10/ADAM8/REST/CCL2/NLRP1/BTG2/UNC5B/MAP3K5/SSH1/NES/PARP1/OXR1/CX3CL1/ADARB1/GRN/CASP8/SNX6/ITGA1/RASA1/APAF1/CREB1/TNFRSF21/LGMN/KMO/PTK2B/HIPK2/CD34/C5AR1/LRP1/SERPINF1/CBL/ATM/BCL2/EF…
GOBP_NIK_NF_KAPPAB_SIGNALING	GOBP_NIK_NF_KAPPAB_SIGNALING	GOBP_NIK_NF_KAPPAB_SIGNALING	168	-0.601746	-1.60835	0.000999001	0.0118808	0.00919224	3066	tags=35%, list=16%, signal=30%	BTRC/RC3H1/DDX3X/PSME4/PDCD4/FBXW11/SASH1/DICER1/EP300/REL/IFI35/NFAT5/TNFRSF10A/LITAF/MAP3K14/MALT1/PSMB8/EIF2AK2/ZFP91/BIRC2/RC3H2/TMSB4X/TRIM44/CARD10/IL18/UACA/RIPK3/IKBKE/IL18R1/TNF/PSMB10/TNFSF14/CYLD/NMI/C1QTNF3/TLR6/NOD2/NLRC3/LRRC19/EGFR/PSMB9/IL1B/PTPN22/LGALS9/NLRP3/CCL19/RASSF2/EDN1/HAVCR2/BIRC3/TLR4/TLR3/TLR2/CD14/CD86/TREM2/CD27/LAPTM5/TLR7
GOBP_PATTERN_RECOGNITION_RECEPTOR_SIGNALING_PATHWAY	GOBP_PATTERN_RECOGNITION_RECEPTOR_SIGNALING_PATHWAY	GOBP_PATTERN_RECOGNITION_RECEPTOR_SIGNALING_PATHWAY	201	-0.657121	-1.76861	0.000999001	0.0118808	0.00919224	4327	tags=59%, list=23%, signal=46%	SLC15A4/TAB3/S100A8/XIAP/LSM14A/IRAK1/PIK3C3/IRAK4/EPG5/BCL10/TBK1/TRAF6/FADD/TNIP3/USP15/PDPK1/TICAM1/PIK3R4/TNIP1/TRAF3/TIRAP/ITCH/PUM1/CHUK/SMPDL3B/CNPY3/PUM2/IKBKB/RAB7B/TANK/APPL2/DDX3X/RNF135/RIPK1/CAV1/ALPK1/CYBA/OTULIN/RIOK3/ANKRD17/IFI35/MFHAS1/APPL1/RAB11FIP2/OTUD4/BIRC2/ERBIN/CD40/CD36/PJA2/SEC14L1/CASP8/TRIM15/PELI1/NR1H4/CTSB/TIFA/TAB2/FGG/LGMN/WDFY1/FCRL3/IRAK3/TRIL/RNF125/IKBKE/F2R…
GOBP_PEPTIDYL_TYROSINE_MODIFICATION	GOBP_PEPTIDYL_TYROSINE_MODIFICATION	GOBP_PEPTIDYL_TYROSINE_MODIFICATION	363	-0.549839	-1.50096	0.000999001	0.0118808	0.00919224	3519	tags=35%, list=19%, signal=29%	MATK/PDGFRB/LILRA5/IL15/HIPK3/SH3BP5/INSR/ABL2/LMTK2/FYN/EPHA3/NEK1/BAZ1B/VEGFA/FER/TESK2/PAK2/TP53/FGFR4/INPP5F/CLK4/MAP2K4/NEDD9/CBLB/DSTYK/ADRA2A/IBTK/CD80/IL24/PTPN11/DUSP22/CAV1/STAT3/ITGB3/CD44/MET/CD24/AFAP1L2/ARHGEF2/ALKAL2/ARL2BP/ADAM17/EIF2AK2/ENPP2/SFRP2/CD40/DDR2/SH3BP5L/FGFR2/FES/FLT3/CD36/IL18/FGFR3/HIPK1/TXK/IL6R/SNX6/PDGFB/IL34/PEAK1/AGT/IL7/CSK/PTK2B/IQGAP1/ABI1/BST1/DYRK2/HIPK2/…
GOBP_PHAGOCYTOSIS	GOBP_PHAGOCYTOSIS	GOBP_PHAGOCYTOSIS	270	-0.70879	-1.92238	0.000999001	0.0118808	0.00919224	3072	tags=50%, list=16%, signal=43%	RAB7B/PLD2/DOCK1/MAPK1/APPL2/IL15RA/VAMP7/RAPGEF1/PTEN/CEACAM4/CD47/PEAR1/RHOG/CYFIP2/BECN1/ITGB3/MET/CYBA/ITGA2/PIK3CA/RAP1A/APPL1/ARPC5/RAB11FIP2/CCL2/KIAA1109/SPG11/PLSCR1/RAB27A/ACTR3/WASF2/CD36/ANXA1/CORO1C/CDC42SE1/PIKFYVE/ARPC1B/ARPC2/LEPR/PIK3R1/TXNDC5/GRB2/MYO18A/CSK/RAB39A/PAK1/ABI1/ELMO1/CYFIP1/F2RL1/LRP1/PTPRJ/NCK1/DYSF/CAMK1D/P2RY6/ANO6/TNF/SIRPB1/ITGB1/SLAMF1/PIK3CB/UNC13D/ITGAV/TGM…
GOBP_PLATELET_ACTIVATION	GOBP_PLATELET_ACTIVATION	GOBP_PLATELET_ACTIVATION	157	-0.622583	-1.65969	0.000999001	0.0118808	0.00919224	2700	tags=39%, list=14%, signal=34%	PLA2G4A/PTPN11/PEAR1/ITGB3/FLNA/PIK3CA/ITPR2/GNA14/CEACAM1/UBASH3B/TLN1/DGKA/PRKCQ/TREML1/CD40/PLSCR1/COL1A1/NOS3/THBD/DGKH/SAA1/TXK/PIK3R6/GNA13/PDGFB/FGG/PIK3R1/ITPR3/COL1A2/COL3A1/SELP/P2RY1/RAP2B/PIK3CB/F2R/ARRB2/FGB/GNG2/ARRB1/CD40LG/PRKCH/VWF/SH2B3/MERTK/PTPN6/FN1/GNA15/APOE/AXL/PRKCB/SYK/PIK3R5/LYN/TLR4/PIK3CG/FERMT3/LCP2/LCK/VAV1/P2RY12/FCER1G/PLEK
GOBP_POSITIVE_REGULATION_OF_CELL_ACTIVATION	GOBP_POSITIVE_REGULATION_OF_CELL_ACTIVATION	GOBP_POSITIVE_REGULATION_OF_CELL_ACTIVATION	331	-0.7013	-1.90874	0.000999001	0.0118808	0.00919224	2700	tags=47%, list=14%, signal=41%	PLA2G4A/CD274/TNFSF4/PTPN11/CAV1/CD47/PRKDC/CD24/PIK3CA/HAMP/RIF1/IL10/ITPKB/CD226/ADAM8/CCL2/MALT1/PRKCQ/CD40/RUNX1/MAP3K8/ANXA1/IL18/BTLA/PELI1/SLC39A10/PIK3R6/TBX21/PIK3R1/TNFSF9/GRB2/SHLD2/IL7/CSK/FCRL3/PAK1/IL33/BST1/IL6ST/F2RL1/CTLA4/CD1D/NCK1/XCL1/HLA-A/BCL2/RPS6KA1/GRAP2/SELP/SIRPB1/DUSP10/ATP11C/IL2RA/CLECL1/TNFSF14/TNFSF13/TESPA1/CD83/FOXP3/CCL21/CD28/CCDC88B/DPP4/JAK3/CCR7/SIRPA/TGFBR2…
GOBP_POSITIVE_REGULATION_OF_CELL_ADHESION	GOBP_POSITIVE_REGULATION_OF_CELL_ADHESION	GOBP_POSITIVE_REGULATION_OF_CELL_ADHESION	417	-0.647649	-1.77268	0.000999001	0.0118808	0.00919224	3441	tags=47%, list=18%, signal=39%	KLRK1/DNM2/IL15/ZBTB1/CCDC80/CRKL/KIFAP3/STAT5B/ILK/GCNT2/PIEZO1/FYN/EGR3/ZFHX3/VEGFA/IL4R/PAK2/DOCK1/RSU1/LIMS2/NEDD9/MAP4K4/CD80/CD274/TNFSF4/PTPN11/CAV1/CD47/CCL28/CD44/FLNA/CD24/ITGA2/FUT4/PIK3CA/NFAT5/FSTL3/IL10/ANK3/ITPKB/ADAM8/CCL2/MALT1/ECM2/PRKCQ/SFRP2/NID1/RIN2/RUNX1/MAP3K8/CD36/ANXA1/IL18/ADAM19/CX3CL1/BTLA/SAA1/ARPC2/PIK3R6/PDGFB/ROCK1/CDH13/CITED2/FGG/PIK3R1/TNFSF9/GRB2/DISC1/IL7/CSK…
GOBP_POSITIVE_REGULATION_OF_CELL_CELL_ADHESION	GOBP_POSITIVE_REGULATION_OF_CELL_CELL_ADHESION	GOBP_POSITIVE_REGULATION_OF_CELL_CELL_ADHESION	270	-0.698063	-1.89329	0.000999001	0.0118808	0.00919224	2697	tags=48%, list=14%, signal=42%	CD274/TNFSF4/PTPN11/CAV1/CD47/CD44/CD24/FUT4/PIK3CA/NFAT5/FSTL3/IL10/ANK3/ITPKB/ADAM8/CCL2/MALT1/PRKCQ/RUNX1/MAP3K8/ANXA1/IL18/ADAM19/CX3CL1/BTLA/PIK3R6/CITED2/FGG/PIK3R1/TNFSF9/GRB2/IL7/CSK/PAK1/IL6ST/CTLA4/CD1D/NCK1/XCL1/HLA-A/GRAP2/TNF/SELP/SIRPB1/DUSP10/IL2RA/CLECL1/TNFSF14/TESPA1/CD83/FOXP3/JAK1/CCL21/CD28/CCDC88B/DPP4/JAK3/CCR7/SIRPA/FGB/TGFBR2/CD40LG/HLA-E/CD209/ICOS/ZAP70/IFNG/PLPP3/NOD2/…
GOBP_POSITIVE_REGULATION_OF_CELL_DEVELOPMENT	GOBP_POSITIVE_REGULATION_OF_CELL_DEVELOPMENT	GOBP_POSITIVE_REGULATION_OF_CELL_DEVELOPMENT	285	-0.483289	-1.31141	0.000999001	0.0118808	0.00919224	4364	tags=35%, list=23%, signal=28%	CDC42/NAP1L1/XRCC5/RHOA/SLC9B2/TENM4/CARMIL1/VEGFC/PAK3/SPINT1/BMP4/LIMK1/MTOR/NTRK2/EPHB2/SMAD7/DNM2/CRKL/PLXNA1/ILK/PTPRD/SHANK3/LIG4/MME/UFL1/PLXNA2/SKIL/ADD1/VEGFA/PLXNB2/DOCK1/LIMS2/SEMA7A/NEDD9/EEF2K/EIF4G2/CTNNB1/MAN2A1/CDKL5/AMIGO1/S1PR2/PRKDC/FLNA/DICER1/SPEN/CAPRIN1/PROC/PDE3A/RGS14/PLXND1/BMP2/SHTN1/CDH4/CDH5/SEMA5A/CX3CL1/ARPC2/GPR68/BMPR2/FGG/IL34/DISC1/PAK1/MACF1/NOTCH1/CYFIP1/IL6ST…
GOBP_POSITIVE_REGULATION_OF_CYTOKINE_PRODUCTION	GOBP_POSITIVE_REGULATION_OF_CYTOKINE_PRODUCTION	GOBP_POSITIVE_REGULATION_OF_CYTOKINE_PRODUCTION	422	-0.664948	-1.82007	0.000999001	0.0118808	0.00919224	2896	tags=45%, list=15%, signal=39%	ADRA2A/DDX3X/SPTBN1/DHX9/CTNNB1/CADM1/SIGLEC16/CD80/RNF135/RIPK1/CD274/TNFSF4/PTPN11/STAT3/DDX21/ARNT/PRKDC/LY9/CYBA/EP300/TOMM70/RIOK3/FZD5/AFAP1L2/CYP1B1/ARHGEF2/APPL1/RORA/IL10/CD226/ADAM8/MALT1/ADAM17/NLRP1/EIF2AK2/PRKCQ/CD40/RUNX1/CD36/ZBP1/ANXA1/POU2AF1/IL18/LUM/HTR2B/SAA1/TXK/CASP8/TRIM15/IL6R/PELI1/CARD8/PIK3R1/CGAS/CREB1/AGT/MAPK14/IL7/CARD9/IL33/PDE4B/CD34/IL18R1/STING1/C5AR1/IL6ST/F2RL…
GOBP_POSITIVE_REGULATION_OF_DEFENSE_RESPONSE	GOBP_POSITIVE_REGULATION_OF_DEFENSE_RESPONSE	GOBP_POSITIVE_REGULATION_OF_DEFENSE_RESPONSE	344	-0.60067	-1.63718	0.000999001	0.0118808	0.00919224	3441	tags=40%, list=18%, signal=33%	KLRK1/CHUK/IL15/CCN4/STAT5B/MAPK13/HEXIM1/FYN/IKBKB/PAK2/BTRC/AP1G1/PDE2A/GJA1/DHX9/VAMP7/SNX4/NAPEPLD/CADM1/PSME4/SIGLEC16/PDCD4/FBXW11/RIPK1/TNFSF4/CD47/PRKDC/CYBA/ITGA2/EP300/TOMM70/RIOK3/IFI35/TRIM5/NCR3/CD226/TNFRSF11A/OPTN/ADAM8/MALT1/PSMB8/ABCC1/CLOCK/PLSCR1/ZBP1/IL18/CX3CL1/GRN/TXK/MED1/CDK19/TAB2/CGAS/AGT/CARD9/PAK1/IL33/SUCNR1/IKBKE/NRAS/STING1/IL6ST/F2RL1/TRIM6/CD1D/OSMR/NFKB1/LTA/TNF/…
GOBP_POSITIVE_REGULATION_OF_DNA_BINDING_TRANSCRIPTION_FACTOR_ACTIVITY	GOBP_POSITIVE_REGULATION_OF_DNA_BINDING_TRANSCRIPTION_FACTOR_ACTIVITY	GOBP_POSITIVE_REGULATION_OF_DNA_BINDING_TRANSCRIPTION_FACTOR_ACTIVITY	264	-0.545291	-1.47911	0.000999001	0.0118808	0.00919224	3162	tags=34%, list=17%, signal=29%	IKBKB/VEGFA/SLCO3A1/FER/TFDP1/RAB7B/TAF1/DHX9/CTNNB1/ERC1/PTEN/RIPK1/CAV1/STAT3/EP300/RPS6KA4/TRIM5/ARHGEF2/IL10/TNFRSF11A/MTPN/ADAM8/MALT1/EIF2AK2/PRKCQ/CLOCK/CD40/DDR2/CD36/TRIM26/ARID5B/MTDH/IL18/CX3CL1/TRIM25/TRAF5/TRIM15/TRIM21/TAB2/EDA2R/AGT/RIPK4/RIPK3/CFLAR/IRAK3/HIPK2/IL18R1/STING1/AR/TRIM6/NFKB1/CAMK1D/TNF/TRIM38/TRAF1/FZD4/CARD16/S100A9/CD40LG/TLR6/PRKCH/PLPP3/NOD2/ICAM1/CD200/PYCARD/A…
GOBP_POSITIVE_REGULATION_OF_ERK1_AND_ERK2_CASCADE	GOBP_POSITIVE_REGULATION_OF_ERK1_AND_ERK2_CASCADE	GOBP_POSITIVE_REGULATION_OF_ERK1_AND_ERK2_CASCADE	198	-0.651598	-1.75145	0.000999001	0.0118808	0.00919224	2993	tags=42%, list=16%, signal=36%	FGFR4/SEMA7A/DSTYK/RAPGEF1/CCL17/GPR55/CCL15/PTEN/PTPN11/CD44/RAP1A/MFHAS1/ALKAL2/TNFRSF11A/CCL2/FGFR2/BMP2/CD36/RAPGEF2/GAREM1/CCL8/CX3CL1/FGFR3/GNAI2/HTR2B/RAMP3/AKAP12/PDGFB/CCL22/FGG/CFLAR/PTK2B/NOTCH1/C5AR1/F2RL1/LRP1/XCL1/P2RY6/PDGFD/TNF/P2RY1/SLAMF1/GLIPR2/MARCO/FFAR4/F2R/FGF2/NRP1/CCL21/ARRB2/CCR7/FGB/ARRB1/TEK/XCL2/NOD2/ICAM1/NOTCH2/PYCARD/EGFR/APOE/GPR183/PTPN22/LGALS9/GPNMB/CCL3L3/CCL1…
GOBP_POSITIVE_REGULATION_OF_GTPASE_ACTIVITY	GOBP_POSITIVE_REGULATION_OF_GTPASE_ACTIVITY	GOBP_POSITIVE_REGULATION_OF_GTPASE_ACTIVITY	405	-0.57156	-1.56303	0.000999001	0.0118808	0.00919224	3473	tags=41%, list=18%, signal=34%	CHML/ARAP1/CHN2/ARHGAP12/CAV2/IQSEC1/ARHGAP10/GSK3B/SMAP1/EZH2/USP6NL/TBC1D4/TBC1D8B/RASAL1/SIPA1L1/RASA2/RABGAP1L/TBCK/CRKL/PLCB1/AGAP1/CHM/ARHGAP22/RALBP1/ELMOD2/MAPRE2/RAB3GAP2/ARHGEF1/RAB3GAP1/STARD13/NF1/RABEP1/DOCK1/EVI5/RSU1/NEDD9/ARHGAP21/GAPVD1/TBC1D9B/RAPGEF1/CCL17/MAP4K4/TBC1D5/CDKL5/CCL15/TBC1D9/ASAP2/NET1/ABR/RANBP2/PICALM/AGAP2/RHOG/RASGRP2/SEC23B/DENND1B/ARHGAP19/RAP1A/PREX2/ARHGEF…
GOBP_POSITIVE_REGULATION_OF_I_KAPPAB_KINASE_NF_KAPPAB_SIGNALING	GOBP_POSITIVE_REGULATION_OF_I_KAPPAB_KINASE_NF_KAPPAB_SIGNALING	GOBP_POSITIVE_REGULATION_OF_I_KAPPAB_KINASE_NF_KAPPAB_SIGNALING	182	-0.639618	-1.71588	0.000999001	0.0118808	0.00919224	2612	tags=41%, list=14%, signal=35%	ALPK1/DDX21/FLNA/REL/MAP3K3/ANKRD17/TRIM5/MIER1/LITAF/MAP3K14/MALT1/BIRC2/CD40/AKAP13/IFIT5/CD36/S100B/MTDH/CX3CL1/TRIM25/HTR2B/TRAF5/CASP8/BST2/TRIM21/PELI1/TIFA/S100A4/TAB2/AJUBA/EDA2R/CFLAR/CARD9/IKBKE/F2RL1/TRIM6/CASP10/TNF/TMEM106A/TRIM38/TGM2/F2R/UNC5CL/PIM2/CCL21/CCR7/CARD16/INAVA/PLK2/TLR6/NOD2/TNFRSF19/MYD88/LGALS9/NEK6/CCL19/TRIM14/LTF/PRKCB/HMOX1/FASLG/APOL3/CARD11/SECTM1/CASP1/TRIM22/…
GOBP_POSITIVE_REGULATION_OF_IMMUNE_EFFECTOR_PROCESS	GOBP_POSITIVE_REGULATION_OF_IMMUNE_EFFECTOR_PROCESS	GOBP_POSITIVE_REGULATION_OF_IMMUNE_EFFECTOR_PROCESS	212	-0.686176	-1.85077	0.000999001	0.0118808	0.00919224	3787	tags=54%, list=20%, signal=44%	VAMP8/TRAF6/FADD/MSH2/HK1/PDPK1/TICAM1/IL1R1/CR1/FBXO38/STXBP1/KLRK1/ZBTB1/STAT5B/FER/IL4R/AP1G1/C12orf4/SEMA7A/GAB2/STX7/APPL2/VAMP7/SNX4/RAPGEF1/CADM1/CD80/TNFSF4/DDX21/FZD5/RAP1A/ANKRD17/RIF1/IL10/NCR3/CD226/MALT1/CD40/FES/CD36/ANXA1/IL18/TBX21/SHLD2/CD1E/MYO18A/IL33/IL18R1/F2RL1/TRIM6/PTPRJ/CD1D/XCL1/LTA/CD1C/HLA-A/MR1/TNF/ADGRE2/TNFSF13/UNC13D/FOXP3/CD28/HLA-E/HLA-F/IFNG/HLA-B/NOD2/MZB1/RSAD…
GOBP_POSITIVE_REGULATION_OF_LEUKOCYTE_CELL_CELL_ADHESION	GOBP_POSITIVE_REGULATION_OF_LEUKOCYTE_CELL_CELL_ADHESION	GOBP_POSITIVE_REGULATION_OF_LEUKOCYTE_CELL_CELL_ADHESION	228	-0.714556	-1.93276	0.000999001	0.0118808	0.00919224	2697	tags=51%, list=14%, signal=45%	CD274/TNFSF4/PTPN11/CAV1/CD47/CD44/CD24/FUT4/PIK3CA/NFAT5/ITPKB/ADAM8/CCL2/MALT1/PRKCQ/RUNX1/MAP3K8/ANXA1/IL18/BTLA/PIK3R6/PIK3R1/TNFSF9/GRB2/IL7/CSK/PAK1/IL6ST/CTLA4/CD1D/NCK1/XCL1/HLA-A/GRAP2/TNF/SELP/SIRPB1/DUSP10/IL2RA/CLECL1/TNFSF14/TESPA1/CD83/FOXP3/CCL21/CD28/CCDC88B/DPP4/JAK3/CCR7/SIRPA/TGFBR2/CD40LG/HLA-E/CD209/ICOS/ZAP70/IFNG/NOD2/ICAM1/RHOH/PYCARD/PTPN6/ETS1/VSIR/IL1B/PTPN22/RASAL3/LGA…
GOBP_POSITIVE_REGULATION_OF_NF_KAPPAB_TRANSCRIPTION_FACTOR_ACTIVITY	GOBP_POSITIVE_REGULATION_OF_NF_KAPPAB_TRANSCRIPTION_FACTOR_ACTIVITY	GOBP_POSITIVE_REGULATION_OF_NF_KAPPAB_TRANSCRIPTION_FACTOR_ACTIVITY	159	-0.61676	-1.64597	0.000999001	0.0118808	0.00919224	3162	tags=42%, list=17%, signal=35%	IKBKB/SLCO3A1/FER/RAB7B/DHX9/ERC1/RIPK1/CAV1/STAT3/RPS6KA4/TRIM5/ARHGEF2/TNFRSF11A/MTPN/ADAM8/MALT1/EIF2AK2/PRKCQ/CLOCK/CD40/CD36/MTDH/IL18/CX3CL1/TRIM25/TRAF5/TRIM15/TRIM21/TAB2/EDA2R/AGT/RIPK4/RIPK3/CFLAR/IRAK3/IL18R1/AR/TRIM6/NFKB1/TNF/TRIM38/TRAF1/CARD16/S100A9/CD40LG/TLR6/PRKCH/NOD2/ICAM1/PYCARD/AIM2/MYD88/IL1B/LGALS9/NLRC4/NLRP3/TRIM14/LTF/PRKCB/CARD11/TRIM22/TLR4/TLR3/BTK/TLR2/ITGB2/CX3CR1
GOBP_POSITIVE_REGULATION_OF_PEPTIDYL_TYROSINE_PHOSPHORYLATION	GOBP_POSITIVE_REGULATION_OF_PEPTIDYL_TYROSINE_PHOSPHORYLATION	GOBP_POSITIVE_REGULATION_OF_PEPTIDYL_TYROSINE_PHOSPHORYLATION	190	-0.56387	-1.51292	0.000999001	0.0118808	0.00919224	3187	tags=34%, list=17%, signal=28%	FYN/VEGFA/PAK2/TP53/NEDD9/ADRA2A/CD80/IL24/PTPN11/STAT3/ITGB3/CD44/CD24/AFAP1L2/ARHGEF2/ALKAL2/ARL2BP/ADAM17/ENPP2/CD40/FLT3/CD36/IL18/FGFR3/IL6R/PDGFB/IL34/AGT/PTK2B/IQGAP1/ABI1/BANK1/IL6ST/PTPRJ/TGFA/EPHA4/HGF/TNF/SEMA4D/NRP1/PARP9/ARRB2/LRRK1/IFNG/NOD2/CASS4/ICAM1/ERBB3/PECAM1/JAK2/NCF1/PARP14/SYK/LYN/FCGR1A/HCLS1/CD74/CCL5/TREM2/CLEC7A/CD3E/CD4/CSF1R/PTPRC
GOBP_POSITIVE_REGULATION_OF_PROTEIN_KINASE_B_SIGNALING	GOBP_POSITIVE_REGULATION_OF_PROTEIN_KINASE_B_SIGNALING	GOBP_POSITIVE_REGULATION_OF_PROTEIN_KINASE_B_SIGNALING	164	-0.587457	-1.56911	0.000999001	0.0118808	0.00919224	2788	tags=35%, list=15%, signal=30%	ENG/CD80/PTPN11/RHOG/MET/GAB1/PIK3CA/MFHAS1/ADAM8/FGFR2/AKR1C3/MTDH/TGFBR1/SEMA5A/IL18/CX3CL1/FGFR3/RAMP3/HIP1/PDGFB/PIK3R1/GRB2/OSBPL8/PTPRJ/TGFA/HGF/TNF/ITGB1/PIK3CB/FGF2/CCL21/ARRB2/CD28/CCR7/ICOS/TEK/CASS4/ERBB3/THBS1/EGFR/HPSE/TRAT1/PIK3CD/CCL19/AXL/KL/PIK3R5/PIK3CG/CCL3/LCK/VAV1/HCLS1/RAC2/P2RY12/CD86/PIK3AP1/LRP2/CX3CR1
GOBP_POSITIVE_REGULATION_OF_PROTEIN_SERINE_THREONINE_KINASE_ACTIVITY	GOBP_POSITIVE_REGULATION_OF_PROTEIN_SERINE_THREONINE_KINASE_ACTIVITY	GOBP_POSITIVE_REGULATION_OF_PROTEIN_SERINE_THREONINE_KINASE_ACTIVITY	307	-0.491938	-1.3381	0.000999001	0.0118808	0.00919224	4323	tags=38%, list=23%, signal=30%	TAB3/GHRL/RHOA/NRG1/IRAK1/PRKAA1/PAK3/ERN1/BIRC7/CSPG4/CCNT1/TRAF6/TENM1/DAZAP2/EZH2/ETAA1/SPAG9/PDGFRB/CRKL/INSR/MADD/RGCC/VEGFA/FRS2/DUSP7/MAPK1/MAP2K4/ADRA2A/DDX3X/MAP3K21/CCNY/SIRT1/CCND3/RIPK1/PTPN11/S1PR2/SASH1/INCENP/CD24/FZD5/PEA15/TNFRSF11A/ADAM8/ADRB2/ADAM17/TAOK1/CD40/AKAP13/FLT3/BMP2/RAPGEF2/MAP3K5/CCNYL1/DIPK2A/MAP3K2/CCND1/HTR2B/SAA1/RALB/CAB39/ITGA1/PIK3R6/PDGFB/TAOK3/MLKL/KSR1/TAB…
GOBP_POSITIVE_REGULATION_OF_RESPONSE_TO_BIOTIC_STIMULUS	GOBP_POSITIVE_REGULATION_OF_RESPONSE_TO_BIOTIC_STIMULUS	GOBP_POSITIVE_REGULATION_OF_RESPONSE_TO_BIOTIC_STIMULUS	250	-0.601459	-1.62937	0.000999001	0.0118808	0.00919224	3445	tags=38%, list=18%, signal=32%	PUM1/KLRK1/CHUK/STAT5B/PUM2/HEXIM1/FYN/IKBKB/PAK2/BTRC/AP1G1/DHX9/CADM1/PSME4/SIGLEC16/FBXW11/CD274/SASH1/PRKDC/CYBA/EP300/TOMM70/RIOK3/ANKRD17/IFI35/TRIM5/NCR3/CD226/ADAM8/MALT1/PSMB8/PLSCR1/ZBP1/GRN/TXK/MED1/TRIM15/TAB2/CGAS/CARD9/PAK1/IKBKE/NRAS/STING1/F2RL1/TRIM6/CD1D/NFKB1/MR1/PSMB10/CLEC4E/PRKACB/NLRC5/PARP9/IFI16/FCN1/NMI/ICAM3/HLA-E/CD209/HLA-F/NOD2/PYCARD/LILRA2/AIM2/PSMB9/DDX60/PYHIN1/L…
GOBP_POSITIVE_REGULATION_OF_RESPONSE_TO_EXTERNAL_STIMULUS	GOBP_POSITIVE_REGULATION_OF_RESPONSE_TO_EXTERNAL_STIMULUS	GOBP_POSITIVE_REGULATION_OF_RESPONSE_TO_EXTERNAL_STIMULUS	489	-0.624383	-1.7114	0.000999001	0.0118808	0.00919224	3257	tags=42%, list=17%, signal=36%	TIRAP/PDGFRB/LILRA5/PUM1/KLRK1/CHUK/IL15/CCN4/STAT5B/SCARF1/PUM2/MAPK13/MOSPD2/HEXIM1/FYN/IKBKB/VEGFA/PAK2/BTRC/AP1G1/MAPK1/PDE2A/DHX9/VAMP7/SNX4/NAPEPLD/CADM1/PSME4/SIGLEC16/PDCD4/FBXW11/RIPK1/TNFSF4/CD47/WNK1/SASH1/MET/PRKDC/FLNA/CYBA/ITGA2/EP300/TOMM70/RIOK3/ANKRD17/IFI35/TRIM5/NCR3/CD226/TNFRSF11A/OPTN/ADAM8/MALT1/ADAM17/PSMB8/ABCC1/CLOCK/PLSCR1/ZBP1/TMSB4X/THBD/SEMA5A/IL18/CX3CL1/GRN/TXK/MED…
GOBP_PRODUCTION_OF_MOLECULAR_MEDIATOR_OF_IMMUNE_RESPONSE	GOBP_PRODUCTION_OF_MOLECULAR_MEDIATOR_OF_IMMUNE_RESPONSE	GOBP_PRODUCTION_OF_MOLECULAR_MEDIATOR_OF_IMMUNE_RESPONSE	191	-0.650405	-1.74581	0.000999001	0.0118808	0.00919224	2819	tags=47%, list=15%, signal=41%	HFE/BCL10/TP53BP1/TRAF6/CD22/MSH2/HK1/TICAM1/IL1R1/XRCC4/CR1/SMAD7/MSH3/LIG4/IL4R/SEMA7A/MCM3AP/SIRT1/TNFSF4/DDX21/DNAJB9/PRKDC/DENND1B/FZD5/PMS2/RIF1/IL10/CD226/MALT1/CD40/CD36/IL18/BST2/TBX21/SHLD2/CGAS/FCRL3/IRAK3/IL33/TRIL/IL18R1/F2RL1/NBN/TRIM6/XCL1/HLA-A/SWAP70/TNF/TNFSF13/FOXP3/CD28/JAK3/INAVA/CD40LG/HLA-E/HLA-F/LACC1/NOD2/MZB1/RSAD2/B2M/CD244/FCGR2B/DDX58/IL1B/PTPN22/RBP4/NLRP3/BATF/TNFRS…
GOBP_PROTEIN_AUTOPHOSPHORYLATION	GOBP_PROTEIN_AUTOPHOSPHORYLATION	GOBP_PROTEIN_AUTOPHOSPHORYLATION	226	-0.558675	-1.51027	0.000999001	0.0118808	0.00919224	4379	tags=42%, list=23%, signal=33%	STK24/EPHA1/BMX/FLT4/ATP13A2/IRAK1/VEGFC/ERN1/RAP2C/TSSK4/MRE11/MTOR/NTRK2/GSK3B/CAMK2D/PDPK1/IMPACT/PDGFRB/INSR/LMTK2/VEGFA/FER/PAK2/TRPM7/TAF1/FGFR4/CLK4/EEF2K/DDX3X/AAK1/MAP3K21/CDKL5/ENG/CDK12/MYO3A/RIPK1/CAV1/UHMK1/GRK5/MKNK1/MAPK15/MAP3K3/SLK/VRK2/STK26/EIF2AK2/MINK1/TAOK1/DDR2/FGFR2/FES/FLT3/PRKX/FGFR3/PIKFYVE/TXK/SMG1/RAD50/PDGFB/TAOK3/PEAK1/RIPK3/CSK/PAK1/IRAK3/PTK2B/IQGAP1/NBN/ATM/EPHA4…
GOBP_PROTEIN_KINASE_B_SIGNALING	GOBP_PROTEIN_KINASE_B_SIGNALING	GOBP_PROTEIN_KINASE_B_SIGNALING	247	-0.554882	-1.50284	0.000999001	0.0118808	0.00919224	2993	tags=33%, list=16%, signal=28%	FGFR4/INPP5F/RAPGEF1/ENG/SIRT1/CD80/PTEN/PTPN11/PEAR1/RHOG/MET/GAB1/PIK3CA/MFHAS1/PIK3R3/ADAM8/CCL2/CD40/FGFR2/AKR1C3/MTDH/TGFBR1/SEMA5A/PAX2/IL18/CX3CL1/FGFR3/RAMP3/HIP1/PDGFB/PIK3C2B/PIK3R1/GRB2/OSBPL8/SESN3/BANK1/PTPRJ/MTM1/TGFA/HGF/TNF/ITGB1/SETX/PIK3CB/FGF2/CCL21/ARRB2/CD28/CCR7/ICOS/PKHD1/TEK/LOX/CASS4/SH2B3/MERTK/ERBB3/THBS1/EGFR/HPSE/IL1B/TRAT1/PIK3CD/CCL19/KDR/AXL/KL/PIK3R5/PIK3CG/CCL3/H…
GOBP_RAS_PROTEIN_SIGNAL_TRANSDUCTION	GOBP_RAS_PROTEIN_SIGNAL_TRANSDUCTION	GOBP_RAS_PROTEIN_SIGNAL_TRANSDUCTION	335	-0.555345	-1.51181	0.000999001	0.0118808	0.00919224	4567	tags=49%, list=24%, signal=37%	RASIP1/RAB35/AUTS2/OGT/DENND4B/RREB1/ARHGEF28/CDC42EP3/GRAP/CCDC125/CDC42/RAB39B/RHOA/DENND1A/TGFB2/ARFGEF1/STAMBP/CUL3/RAP1B/USP8/EPS8L3/RAB9B/RAP2C/LIMK1/RAB33B/RABL3/NUP62/IQSEC1/KCTD10/DENND4A/CCNA2/EPHB2/KPNB1/PHACTR4/PDGFRB/GPR20/RASAL1/DNM2/RHOU/GNB1/RASA2/CHUK/EPS8/CRKL/SETDB1/PLD1/MADD/ABL2/PSD4/MAPRE2/ARHGEF1/RAB30/STARD13/G3BP1/TP53/NF1/ROCK2/ADRA2A/RAPGEF1/MAP4K4/SHOC2/GPR55/RASGEF1A/…
GOBP_REACTIVE_OXYGEN_SPECIES_METABOLIC_PROCESS	GOBP_REACTIVE_OXYGEN_SPECIES_METABOLIC_PROCESS	GOBP_REACTIVE_OXYGEN_SPECIES_METABOLIC_PROCESS	260	-0.544143	-1.47453	0.000999001	0.0118808	0.00919224	3560	tags=35%, list=19%, signal=29%	GNAI3/PRKN/PDGFRB/GPX3/DNM2/INSR/DDAH1/FYN/SOD3/DHFR/PXDN/TP53/ROCK2/BNIP3/STK17A/SESN1/RIPK1/PDK3/CAV1/CD47/TIGAR/BECN1/PID1/PDK4/CYBA/CYP1B1/KLF2/RORA/ABCD2/IL10/BIRC2/HK2/RAB27A/AKR1C3/CD36/NOS3/PAX2/CYB5R4/GNAI2/PIKFYVE/PDGFB/GRB2/AGT/RIPK3/MAPK14/CFLAR/PTK2B/BST1/PKD2/CD34/F2RL1/ATP2B4/BCL2/TNF/TMEM106A/GCH1/SIRPA/INAVA/TGFBR2/TLR6/FBLN5/IFNG/ICAM1/THBS1/EGFR/AGXT2/JAK2/HVCN1/IL1B/NRROS/NCF1…
GOBP_RECEPTOR_MEDIATED_ENDOCYTOSIS	GOBP_RECEPTOR_MEDIATED_ENDOCYTOSIS	GOBP_RECEPTOR_MEDIATED_ENDOCYTOSIS	263	-0.575729	-1.56187	0.000999001	0.0118808	0.00919224	2890	tags=35%, list=15%, signal=30%	BICD1/VEGFA/AP1G1/INPP5F/AP4E1/CXCR2/MKLN1/AAK1/TBC1D5/SCARB2/CAV1/PICALM/ITGB3/FCHO1/CD207/MX2/CLTC/CEACAM1/CD2AP/ADRB2/ARHGAP27/DNAJC6/ANKRD13A/CD36/EPS15/HTR2B/IGF2R/PIKFYVE/SAA1/ITSN2/RAMP3/NEDD4/HIP1/SDCBP/CANX/DNAJC13/GRB2/GRK2/RIN3/CAP1/FCGR1B/LRP1/FCHO2/CBL/MX1/ITGB1/FCHSD2/PIK3CB/ITGAV/MARCO/SORL1/M6PR/CCL21/ARRB2/FOLR1/RAB31/BMP2K/PPT1/SYT11/ARRB1/TGFBR2/STAB1/CLEC9A/HSPG2/B2M/GRK3/FCGR…
GOBP_RECEPTOR_METABOLIC_PROCESS	GOBP_RECEPTOR_METABOLIC_PROCESS	GOBP_RECEPTOR_METABOLIC_PROCESS	167	-0.52615	-1.40586	0.000999001	0.0118808	0.00919224	3747	tags=34%, list=20%, signal=27%	MTMR2/PIK3R4/NSF/ITCH/AP1AR/DNM2/INSR/LMTK2/VEGFA/INPP5F/CXCR2/MKLN1/TBC1D5/CAV1/PICALM/BECN1/EHD3/ITGB3/UVRAG/MX2/CLTC/CEACAM1/SH3GLB1/OPTN/VAMP3/ANKRD13A/CD36/EPS15/HTR2B/RAMP3/NEDD4/SDCBP/GRB2/GRK2/LGMN/RIN3/LRP1/MYLIP/MX1/ITGB1/DTX3L/SORL1/ARRB2/RAB31/ARRB1/RAB29/GRK3/CALCRL/APOE/TRAT1/SYK/LILRB1/LILRB4/FCER1G/LAPTM5/ITGB2
GOBP_RECEPTOR_SIGNALING_PATHWAY_VIA_STAT	GOBP_RECEPTOR_SIGNALING_PATHWAY_VIA_STAT	GOBP_RECEPTOR_SIGNALING_PATHWAY_VIA_STAT	163	-0.600085	-1.60257	0.000999001	0.0118808	0.00919224	3398	tags=35%, list=18%, signal=29%	IL15/STAT5B/PTPRD/FYN/FER/INPP5F/MGAT5/IL24/AKR1B1/CAV1/IL10RB/OCIAD2/STAT3/PIAS1/CYP1B1/HAMP/IL10/ARL2BP/CCL2/CD40/FLT3/VHL/IFNAR1/IL18/FGFR3/IL6R/STAT4/AGT/SOCS6/PTK2B/NOTCH1/PKD2/IL6ST/TNF/LEPROT/IFNAR2/F2R/PARP9/STAT2/JAK3/CRLF3/NMI/IFNG/SH2B3/STAT5A/JAK2/PARP14/IL7R/LYN/CD300A/HCLS1/STAT1/CCL5/CCR2/IL10RA/CSF1R/PTPRC
GOBP_REGULATION_OF_ACTIN_FILAMENT_BASED_PROCESS	GOBP_REGULATION_OF_ACTIN_FILAMENT_BASED_PROCESS	GOBP_REGULATION_OF_ACTIN_FILAMENT_BASED_PROCESS	377	-0.47384	-1.29404	0.000999001	0.0118808	0.00919224	4905	tags=42%, list=26%, signal=32%	DBNL/BAIAP2L2/MYH9/PDGFRA/RICTOR/KANK1/FMN1/CDK5R1/GSN/GMFB/ALMS1/ARHGAP18/CLASP2/CDC42EP3/PPFIA1/LIMCH1/EPHA1/CDC42/CLASP1/RHOA/CAPZB/CARMIL1/AKAP9/ARFGEF1/PAK3/NCK2/CCN2/ARHGAP28/ARAP1/LIMK1/MTOR/TENM1/CAMK2D/TMOD3/FCHSD1/FLII/PPM1F/PDE4D/PRKN/ATP2A2/PDGFRB/AP1AR/ESAM/EPS8/EVL/SHANK3/ABL2/RGCC/EPHA3/ADD1/FER/PAK2/ROCK2/SPTBN1/CGNL1/ABRACL/CAV1/CD47/CARMIL2/RHOG/CYFIP2/TMOD2/MET/FLNA/WASHC2C/PHL…
GOBP_REGULATION_OF_ACTIN_FILAMENT_ORGANIZATION	GOBP_REGULATION_OF_ACTIN_FILAMENT_ORGANIZATION	GOBP_REGULATION_OF_ACTIN_FILAMENT_ORGANIZATION	262	-0.48819	-1.32365	0.000999001	0.0118808	0.00919224	4905	tags=45%, list=26%, signal=34%	DBNL/BAIAP2L2/RICTOR/KANK1/FMN1/GSN/GMFB/ALMS1/ARHGAP18/CLASP2/CDC42EP3/PPFIA1/LIMCH1/EPHA1/CDC42/CLASP1/RHOA/CAPZB/CARMIL1/ARFGEF1/PAK3/NCK2/CCN2/ARHGAP28/ARAP1/LIMK1/MTOR/TENM1/TMOD3/FCHSD1/FLII/PPM1F/PRKN/AP1AR/ESAM/EPS8/EVL/SHANK3/RGCC/ADD1/FER/PAK2/ROCK2/SPTBN1/CGNL1/CD47/CARMIL2/CYFIP2/TMOD2/MET/FLNA/WASHC2C/PHLDB2/WASHC5/PIK3CA/CAPG/ARHGEF10/LATS1/ARPC5/ELN/MTPN/ARPIN/ID1/ACTR3/WASF2/LMOD1…
GOBP_REGULATION_OF_ADAPTIVE_IMMUNE_RESPONSE	GOBP_REGULATION_OF_ADAPTIVE_IMMUNE_RESPONSE	GOBP_REGULATION_OF_ADAPTIVE_IMMUNE_RESPONSE	166	-0.663171	-1.77211	0.000999001	0.0118808	0.00919224	2783	tags=43%, list=15%, signal=37%	SIRT1/CD80/PLA2G4A/CD274/TNFSF4/FZD5/RIF1/CEACAM1/IL10/CD226/MALT1/PRKCQ/CD40/ANXA1/RC3H2/IL18/TBX21/SHLD2/CD1E/RIPK3/IL33/IL18R1/IL6ST/CD1D/XCL1/LTA/CD1C/HLA-A/IL20RB/MR1/TNF/DUSP10/TNFSF13/FOXP3/LOXL3/CD28/JAK3/HLA-E/HLA-F/HLA-B/NOD2/TNFAIP3/MEF2C/PYCARD/PTPN6/RSAD2/B2M/FCGR2B/IL1B/NLRP3/ADCY7/CCL19/IL12RB1/IRF1/TNFRSF1B/SAMSN1/HAVCR2/LILRB1/IL7R/BTK/WAS/HLA-G/CD48/TNFSF13B/LILRB4/CCR2/HLA-DRB1…
GOBP_REGULATION_OF_ANATOMICAL_STRUCTURE_SIZE	GOBP_REGULATION_OF_ANATOMICAL_STRUCTURE_SIZE	GOBP_REGULATION_OF_ANATOMICAL_STRUCTURE_SIZE	483	-0.496929	-1.36201	0.000999001	0.0118808	0.00919224	4203	tags=36%, list=22%, signal=29%	ATP13A2/CAPZB/SEMA3D/CARMIL1/ARFGEF1/PAK3/NCK2/NPR1/ARHGAP28/DEPTOR/CLCN3/ATP7A/EDNRA/LIMK1/EXT1/GCLM/MTOR/TENM1/GSK3B/TMOD3/FCHSD1/FLII/KCNMA1/FOXC1/AP1AR/DNM2/ESAM/EPS8/SEMA4C/EVL/SHANK3/TMEM123/ADD1/VEGFA/GCLC/FER/SPP1/ROCK2/RNF6/AKT3/SEMA7A/SCPEP1/GJA1/ADRA2A/EIF4G2/SPTBN1/ATP2B1/CDKL5/PTEN/CAV1/PICALM/CARMIL2/PIK3C2A/CYFIP2/TMOD2/SPART/WASHC2C/WASHC5/PIK3CA/CAPG/KLF2/LATS1/ARPC5/ELN/MTPN/ADR…
GOBP_REGULATION_OF_BIOLOGICAL_PROCESS_INVOLVED_IN_SYMBIOTIC_INTERACTION	GOBP_REGULATION_OF_BIOLOGICAL_PROCESS_INVOLVED_IN_SYMBIOTIC_INTERACTION	GOBP_REGULATION_OF_BIOLOGICAL_PROCESS_INVOLVED_IN_SYMBIOTIC_INTERACTION	194	-0.562759	-1.51221	0.000999001	0.0118808	0.00919224	4517	tags=46%, list=24%, signal=35%	PARP10/TRIM35/CNOT7/FCN3/EXOC7/KPNA2/PPARA/UBP1/PABPC1/CHMP3/CCNT1/POLR2A/CAV2/PML/SRPK2/TNIP1/SRPK1/MPHOSPH8/TOP2B/CXCL6/APOBEC3F/SETDB1/KPNA6/PKN2/HEXIM1/POLR2B/RSF1/NR5A2/DDX3X/DHX9/TASOR/TOP2A/IFITM1/CAV1/TRIM5/VPS4B/EIF2AK2/RNASEL/PLSCR1/IFIT5/TRIM26/EXOC2/TRIM25/ADARB1/FAM111A/TRIM10/TRIM15/BST2/TRIM21/ADAR/LAMP3/NOTCH1/MDFIC/F2RL1/TRIM6/ZC3HAV1/OASL/BCL2/MX1/TNF/TRIM38/IFIT1/LY6E/ITGAV/CXC…
GOBP_REGULATION_OF_BLOOD_PRESSURE	GOBP_REGULATION_OF_BLOOD_PRESSURE	GOBP_REGULATION_OF_BLOOD_PRESSURE	174	-0.531289	-1.42283	0.000999001	0.0118808	0.00919224	2210	tags=26%, list=12%, signal=24%	ADRB2/LNPEP/ID2/NOS3/NPY1R/ACVRL1/PDGFB/BMPR2/AGT/ACTA2/SUCNR1/COL1A2/RNLS/KCNK6/CD34/F2RL1/AVPR1B/AR/CES1/EDN2/EDNRB/GCH1/CTSZ/F2R/ARHGAP42/SGK1/CYP4A11/TPM1/GJA5/PTPRO/CPA3/POSTN/ERAP1/SLC2A5/SOD2/GUCY1A1/ANPEP/EDN1/ERAP2/HMOX1/SERPINF2/PTGS1/NPR3/ENPEP/ACE2/PTAFR
GOBP_REGULATION_OF_BODY_FLUID_LEVELS	GOBP_REGULATION_OF_BODY_FLUID_LEVELS	GOBP_REGULATION_OF_BODY_FLUID_LEVELS	499	-0.482927	-1.32438	0.000999001	0.0118808	0.00919224	2766	tags=26%, list=15%, signal=23%	ADCY9/ENPP4/AKR1B1/PLA2G4A/PTPN11/CAV1/PEAR1/EHD3/ITGB3/MET/FLNA/ITGA2/PIK3CA/ITPR2/PROC/NCOA1/GNA14/RAB11FIP2/CEACAM1/CBX5/UBASH3B/TLN1/DGKA/PRKCQ/TREML1/AKAP10/CD40/PLSCR1/HK2/RAB27A/DOCK9/SLC6A3/COL1A1/JMJD1C/CD36/NOS3/THBD/CCND1/DGKH/GNAI2/SAA1/TXK/MED1/TRPV4/HPS5/F8/TFPI/PIK3R6/GNA13/PDGFB/MICAL1/PLAU/FGG/PIK3R1/CAPZA1/PAM/CREB1/ITPR3/IRF2/COL1A2/AKAP11/CD34/ZNF385A/F2RL1/H3C6/ANO6/COL3A1/SE…
GOBP_REGULATION_OF_CELL_CELL_ADHESION	GOBP_REGULATION_OF_CELL_CELL_ADHESION	GOBP_REGULATION_OF_CELL_CELL_ADHESION	421	-0.66468	-1.81922	0.000999001	0.0118808	0.00919224	2697	tags=43%, list=14%, signal=38%	CD274/TNFSF4/PTPN11/CAV1/CD47/WNK1/CCL28/CD44/CD24/FUT4/PIK3CA/NFAT5/FSTL3/CEACAM1/IL10/ANK3/ITPKB/UBASH3B/ADAM8/CCL2/MALT1/NRARP/MINK1/PRKCQ/MIA3/RUNX1/MAP3K8/BMP2/ANXA1/RC3H2/IL18/ADAM19/CX3CL1/TMEM131L/BTLA/LRRC32/FXYD5/CDH1/PELI1/TRPV4/PIK3R6/RDX/TBX21/CITED2/FGG/PIK3R1/TNFSF9/GRB2/MAPK14/IL7/TNFRSF21/CSK/SOCS6/PAK1/NOTCH1/IL6ST/CTLA4/CD1D/JAG1/NCK1/XCL1/HLA-A/SWAP70/IL20RB/GRAP2/TNF/SELP/SIR…
GOBP_REGULATION_OF_CELL_DEVELOPMENT	GOBP_REGULATION_OF_CELL_DEVELOPMENT	GOBP_REGULATION_OF_CELL_DEVELOPMENT	473	-0.474192	-1.29965	0.000999001	0.0118808	0.00919224	3480	tags=29%, list=18%, signal=25%	SMAD7/AP1AR/DNM2/CRKL/PLCB1/PLXNA1/SEMA4C/ILK/PTPRD/SHANK3/LIG4/MME/UFL1/PLXNA2/IKBKB/SKIL/ADD1/VEGFA/TP53/SPP1/NF1/PLXNB2/DOCK1/ROCK2/RNF6/LIMS2/SEMA7A/NEDD9/EEF2K/APPL2/EIF4G2/CERS2/CTNNB1/MAN2A1/CDKL5/AMIGO1/HOOK3/PTEN/ADGRA2/S1PR2/HEYL/PRKDC/FLNA/DICER1/SPEN/SPART/PCM1/CAPRIN1/PROC/PDE3A/RCC2/RGS14/REST/PLXND1/TMEM98/DOCK7/HDAC9/CLOCK/ID1/SEMA4G/SKI/BMP2/SHTN1/RAPGEF2/CDH4/CORO1C/RFLNB/CDH5/S…
GOBP_REGULATION_OF_CELL_MORPHOGENESIS	GOBP_REGULATION_OF_CELL_MORPHOGENESIS	GOBP_REGULATION_OF_CELL_MORPHOGENESIS	302	-0.520564	-1.41442	0.000999001	0.0118808	0.00919224	3576	tags=36%, list=19%, signal=30%	BRWD1/SPAG9/PRKN/RASAL1/AP1AR/DNM2/RHOU/ZRANB1/EPS8/CRKL/PLXNA1/HPN/ILK/PTPRD/DIAPH1/PLXNA2/FYN/VEGFA/PRPF40A/PLXNB2/DOCK1/BRWD3/LIMS2/NEDD9/EEF2K/MKLN1/CDKL5/FAM171A1/RHOG/CD44/PRKDC/FLNA/RNF157/WASHC2C/CAPRIN1/PEAK3/RCC2/CCL2/PLXND1/ZMYM4/ENPP2/PRAG1/ARPIN/SH3D19/FES/PHIP/BCL9L/ANXA1/DLC1/CORO1C/CDC42SE1/MYO9A/SYNE3/SPRY4/ITSN2/VIL1/ARPC2/RASA1/RDX/FMNL2/FGG/FGD5/PTK2B/MACF1/AGO4/CYFIP1/EPHA4/S…
GOBP_REGULATION_OF_CELL_SUBSTRATE_ADHESION	GOBP_REGULATION_OF_CELL_SUBSTRATE_ADHESION	GOBP_REGULATION_OF_CELL_SUBSTRATE_ADHESION	211	-0.55054	-1.48508	0.000999001	0.0118808	0.00919224	4528	tags=47%, list=24%, signal=36%	CLASP2/ITGA6/RREB1/VCL/LIMCH1/EPHA1/CDC42/CLASP1/RHOA/NPNT/CARMIL1/LDB1/SPOCK1/GSK3B/PPM1F/EDIL3/AP1AR/DNM2/CCDC80/CRKL/ILK/GCNT2/EPHA3/VEGFA/NF1/DOCK1/ROCK2/ANGPT2/RSU1/LIMS2/NEDD9/MAP4K4/PTEN/DUSP22/CCL28/FLNA/WASHC2C/PHLDB2/SLK/RCC2/ECM2/MINK1/NID1/RIN2/COL1A1/CD36/DLC1/CORO1C/ACVRL1/CX3CL1/SPRY4/ARPC2/PDGFB/RASA1/ROCK1/PLAU/CDH13/FGG/PIK3R1/PEAK1/DISC1/ITGA3/COL8A1/PTK2B/MACF1/IQGAP1/NOTCH1/B…
GOBP_REGULATION_OF_CELLULAR_COMPONENT_SIZE	GOBP_REGULATION_OF_CELLULAR_COMPONENT_SIZE	GOBP_REGULATION_OF_CELLULAR_COMPONENT_SIZE	363	-0.482134	-1.31614	0.000999001	0.0118808	0.00919224	5308	tags=44%, list=28%, signal=32%	BAG4/CCL24/RB1CC1/SLC12A9/IST1/SLC12A4/SVIL/ARFIP1/PEX11B/SIN3A/TWF2/SPTAN1/DBNL/ALS2/BAIAP2L2/RICTOR/KANK1/SCTR/FMN1/RARG/CDK5R1/GSN/SLC9A3R1/GMFB/VAV3/ARHGAP18/HP1BP3/CDC42EP3/KCNN4/RHOA/ATP13A2/CAPZB/SEMA3D/CARMIL1/ARFGEF1/PAK3/NCK2/ARHGAP28/DEPTOR/CLCN3/ATP7A/LIMK1/MTOR/TENM1/GSK3B/TMOD3/FCHSD1/FLII/KCNMA1/AP1AR/DNM2/ESAM/EPS8/SEMA4C/EVL/SHANK3/TMEM123/ADD1/VEGFA/FER/SPP1/RNF6/AKT3/SEMA7A/EIF…
GOBP_REGULATION_OF_CHEMOTAXIS	GOBP_REGULATION_OF_CHEMOTAXIS	GOBP_REGULATION_OF_CHEMOTAXIS	215	-0.641939	-1.73116	0.000999001	0.0118808	0.00919224	2200	tags=36%, list=12%, signal=32%	CCL2/ADAM17/MPP1/SEMA4G/TMSB4X/SEMA5A/IL6R/PDGFB/BMPR2/CDH13/IL34/ADAM10/LGMN/RIN3/PTK2B/SEMA3G/SUCNR1/NOTCH1/BST1/C5AR1/F2RL1/XCL1/CAMK1D/SWAP70/ANO6/SEMA5B/SEMA4A/EFNB2/PDGFD/S1PR1/SEMA4D/EDN2/PADI2/CXCR4/TIAM1/FGF2/NRP1/CCL21/SEMA6A/DPP4/CCR7/MYCBP2/XCL2/NOD2/PTPRO/CSF1/THBS1/CCR4/RIPOR2/GPR183/PLA2G7/LGALS9/CCL19/KDR/IL16/EDN1/GPSM3/CXCL13/CXCL12/LYN/CCL3/CMKLR1/CD74/RAC2/CCL4/P2RY12/CCL5/TRE…
GOBP_REGULATION_OF_CYSTEINE_TYPE_ENDOPEPTIDASE_ACTIVITY	GOBP_REGULATION_OF_CYSTEINE_TYPE_ENDOPEPTIDASE_ACTIVITY	GOBP_REGULATION_OF_CYSTEINE_TYPE_ENDOPEPTIDASE_ACTIVITY	225	-0.55947	-1.51251	0.000999001	0.0118808	0.00919224	3779	tags=38%, list=20%, signal=31%	FADD/FNIP1/WDR35/HERPUD1/PML/PPM1F/SENP1/BCL2L11/CASP2/FYN/VEGFA/MEFV/PAK2/NAIP/DDX3X/SIRT1/CASP8AP2/RIPK1/CYFIP2/CD44/ARL6IP5/TNFRSF10A/REST/MALT1/NLRP1/RFFL/BIRC2/SFRP2/CTSH/DLC1/MAP3K5/PAX2/CASP8/VIL1/HIP1/UACA/MICAL1/CARD8/APAF1/LGMN/CFLAR/CARD9/LAMP3/RPS6KA3/CASP10/HGF/RPS6KA1/TNF/TNFSF14/ACER2/F2R/ARRB2/IFI16/ATP2A3/EGLN3/TNFAIP8/CARD16/S100A9/ARRB1/FAS/DAPK1/PYCARD/SERPINB9/AIM2/THBS1/JAK2…
GOBP_REGULATION_OF_CYTOSOLIC_CALCIUM_ION_CONCENTRATION	GOBP_REGULATION_OF_CYTOSOLIC_CALCIUM_ION_CONCENTRATION	GOBP_REGULATION_OF_CYTOSOLIC_CALCIUM_ION_CONCENTRATION	337	-0.595971	-1.6229	0.000999001	0.0118808	0.00919224	1835	tags=25%, list=10%, signal=23%	MS4A1/CX3CL1/HTR2B/SAA1/RAMP3/TRPV4/GNA13/ANK2/ITPR3/ACKR4/OPRL1/PTK2B/PKD2/RASA3/C5AR1/F2RL1/AVPR1B/LRP1/CYSLTR1/MCOLN2/ATP2B4/XCL1/SWAP70/P2RY6/BCL2/S1PR1/P2RY1/EDN2/PLN/EDNRB/ITGAV/TGM2/S1PR4/FFAR4/F2R/CXCR4/GPR18/FGF2/CCL21/TRPV2/SCGN/APLNR/CCR7/XCR1/P2RY8/PTPN6/GNA15/SLC8A1/CCR4/JAK2/CLIC2/CD38/P2RX7/CCL19/CXCR6/EDN1/CXCL13/LPAR6/FASLG/TRPM2/P2RY10/FPR1/GPR174/LYN/PIK3CG/PTGER4/CCL3/CD52/LCK…
GOBP_REGULATION_OF_DNA_BINDING_TRANSCRIPTION_FACTOR_ACTIVITY	GOBP_REGULATION_OF_DNA_BINDING_TRANSCRIPTION_FACTOR_ACTIVITY	GOBP_REGULATION_OF_DNA_BINDING_TRANSCRIPTION_FACTOR_ACTIVITY	424	-0.518236	-1.41878	0.000999001	0.0118808	0.00919224	3195	tags=32%, list=17%, signal=27%	UFL1/IKBKB/VEGFA/SLCO3A1/FER/TFDP1/RAB7B/BTRC/EGLN1/TAF1/MAPK1/DHX9/CTNNB1/ERC1/SIRT1/PTEN/RIPK1/TNFSF4/CAV1/STAT3/HEYL/FLNA/OTULIN/SP100/EP300/RPS6KA4/CYP1B1/TRIM5/ARHGEF2/NFKBIE/IL10/TNFRSF11A/MTPN/ADAM8/MALT1/EIF2AK2/PRKCQ/ERBIN/CLOCK/CD40/DDR2/ID1/G3BP2/CD36/ID2/TRIM26/TMSB4X/ARID5B/MTDH/IL18/CX3CL1/TRIM25/TRAF5/TRIM15/TRIM21/PELI1/NR1H4/CARD8/SUFU/TAB2/KDM5A/EDA2R/AGT/RIPK4/RIPK3/MAPK14/CFLA…
GOBP_REGULATION_OF_ENDOTHELIAL_CELL_MIGRATION	GOBP_REGULATION_OF_ENDOTHELIAL_CELL_MIGRATION	GOBP_REGULATION_OF_ENDOTHELIAL_CELL_MIGRATION	166	-0.54844	-1.46553	0.000999001	0.0118808	0.00919224	3106	tags=38%, list=16%, signal=32%	VEGFA/STARD13/NF1/ROCK2/ANGPT2/AKT3/SIRT1/ADGRA2/PIK3C2A/SASH1/ITGB3/MET/SP100/MAP3K3/NR2F2/CEACAM1/ADAM17/HDAC9/CD40/RIN2/NOS3/ANXA1/TMSB4X/ACVRL1/SEMA5A/CARD10/SP1/GRN/PDGFB/BMPR2/AGT/LGMN/PTK2B/NOTCH1/NRP2/SERPINF1/ATP2B4/JCAD/SPRED1/SEMA4A/TNF/MMRN2/GLUL/PIK3CB/FGF2/NRP1/PTPRM/PLK2/TEK/PLPP3/MEF2C/ETS1/STAT5A/THBS1/SH3BP1/APOE/PIK3CD/KDR/VASH1/EDN1/CXCL13/HMOX1/PIK3CG
GOBP_REGULATION_OF_GTPASE_ACTIVITY	GOBP_REGULATION_OF_GTPASE_ACTIVITY	GOBP_REGULATION_OF_GTPASE_ACTIVITY	478	-0.558986	-1.53172	0.000999001	0.0118808	0.00919224	3473	tags=38%, list=18%, signal=32%	TBC1D8B/RASAL1/SIPA1L1/KLRK1/RASA2/RABGAP1L/TBCK/CRKL/PLCB1/PLXNA1/AGAP1/CHM/ARHGAP22/RALBP1/ELMOD2/PLXNA2/EPHA3/MAPRE2/RAB3GAP2/ARHGEF1/RAB3GAP1/STARD13/NF1/RABEP1/PLXNB2/DOCK1/EVI5/RSU1/NEDD9/ARHGAP21/CBLB/GAPVD1/TBC1D9B/RAPGEF1/CCL17/MAP4K4/TBC1D5/CDKL5/CCL15/SPRY1/TBC1D9/ASAP2/NET1/ABR/RANBP2/PICALM/CPEB2/WNK1/AGAP2/RHOG/MET/RASGRP2/SEC23B/DENND1B/ARHGAP19/RAP1A/PREX2/ARHGEF10/RGS12/RAB11FIP2…
GOBP_REGULATION_OF_HEMOPOIESIS	GOBP_REGULATION_OF_HEMOPOIESIS	GOBP_REGULATION_OF_HEMOPOIESIS	405	-0.6291	-1.72038	0.000999001	0.0118808	0.00919224	2762	tags=36%, list=15%, signal=31%	CD80/GPR55/RIPK1/FAXDC2/TNFSF4/STAT3/MYSM1/ARNT/PRKDC/EP300/CDC73/MEIS2/FSTL3/GABPA/CEACAM1/IL10/ITPKB/UBASH3B/ADAM8/MALT1/NRARP/PRKCQ/KMT2A/FES/RUNX1/ANXA1/RC3H2/KMT2E/IL18/INHBA/TMEM131L/FBN1/MED1/CASP8/CD101/PIK3R6/GPR68/KAT2B/AGO1/TBX21/PIK3R1/TNFSF9/IL34/CREB1/SOS1/MAPK14/IL7/FCRL3/GPR171/GPR137B/PTK2B/ZFP36L2/AGO4/LILRB3/CTLA4/H3C6/JAG1/TNF/ZNF683/DUSP10/ATP11C/IL2RA/TESPA1/CD83/FOXP3/LOXL3…
GOBP_REGULATION_OF_IMMUNE_EFFECTOR_PROCESS	GOBP_REGULATION_OF_IMMUNE_EFFECTOR_PROCESS	GOBP_REGULATION_OF_IMMUNE_EFFECTOR_PROCESS	396	-0.665494	-1.81849	0.000999001	0.0118808	0.00919224	3787	tags=51%, list=20%, signal=41%	VAMP8/TRAF6/FADD/CD22/MSH2/HK1/PDPK1/TICAM1/IL1R1/CR1/TRAF3/IFNLR1/FBXO38/ITCH/SMAD7/STXBP1/KLRK1/CXCL6/IL15/ZBTB1/TSPAN32/APOBEC3F/STAT5B/ELMOD2/FER/IL4R/AP1G1/TRAF3IP1/RC3H1/C12orf4/SEMA7A/GAB2/STX7/APPL2/DHX9/VAMP7/SNX4/RAPGEF1/ILRUN/CADM1/CD80/TNFSF4/CD47/DDX21/HERC5/PRKDC/TOMM70/RIOK3/FZD5/RAP1A/ANKRD17/APPL1/RIF1/CEACAM1/IL10/NCR3/CD226/MALT1/CD40/FES/CD36/ANXA1/RC3H2/TRIM44/SEC14L1/IL18/GR…
GOBP_REGULATION_OF_INFLAMMATORY_RESPONSE	GOBP_REGULATION_OF_INFLAMMATORY_RESPONSE	GOBP_REGULATION_OF_INFLAMMATORY_RESPONSE	321	-0.63329	-1.72253	0.000999001	0.0118808	0.00919224	2954	tags=40%, list=16%, signal=35%	SEMA7A/PDE2A/CASP5/DHX9/VAMP7/SNX4/NAPEPLD/PDCD4/RIPK1/TNFSF4/CD47/ITGA2/OTULIN/IFI35/MFHAS1/HAMP/PROC/RORA/IL10/TNFRSF11A/ADAM8/NLRP1/NT5E/ABCC1/BIRC2/CLOCK/LPCAT3/ZBP1/ANXA1/TMSB4X/CDH5/USP18/IL18/CX3CL1/SAA1/GRN/CDK19/NR1H4/ASH1L/AGT/CASP4/IL33/SUCNR1/BST1/STING1/IL6ST/SERPINF1/ATM/OSMR/NFKB1/XCL1/LTA/IL20RB/HGF/TNF/DUSP10/IL2RA/EDNRB/TGM2/FFAR4/FOXP3/CD28/CYLD/CCR7/SIRPA/IDO1/NMI/S100A9/C1QTN…
GOBP_REGULATION_OF_INNATE_IMMUNE_RESPONSE	GOBP_REGULATION_OF_INNATE_IMMUNE_RESPONSE	GOBP_REGULATION_OF_INNATE_IMMUNE_RESPONSE	306	-0.625683	-1.70109	0.000999001	0.0118808	0.00919224	3204	tags=40%, list=17%, signal=34%	HEXIM1/FYN/IKBKB/PAK2/BTRC/AP1G1/APPL2/DHX9/CADM1/PSME4/FBXW11/RNF135/PTPN11/PRKDC/EP300/TOMM70/RIOK3/PIAS1/IFI35/TRIM5/APPL1/CEACAM1/NCR3/CD226/ADAM8/MALT1/PSMB8/BIRC2/RNASEL/PLSCR1/IFNGR2/ZBP1/USP18/GRN/TXK/MED1/TRIM21/PIK3R6/TAB2/CGAS/ADAR/CARD9/PAK1/IRAK3/IKBKE/NRAS/STING1/TRIM6/CD1D/NFKB1/HLA-A/IFNAR2/DUSP10/PSMB10/CLEC4E/PRKACB/NLRC5/JAK1/TRAFD1/IFNGR1/PARP9/ARRB2/IFI16/FCN1/NMI/ICAM3/A2M/H…
GOBP_REGULATION_OF_LEUKOCYTE_DIFFERENTIATION	GOBP_REGULATION_OF_LEUKOCYTE_DIFFERENTIATION	GOBP_REGULATION_OF_LEUKOCYTE_DIFFERENTIATION	273	-0.693667	-1.88176	0.000999001	0.0118808	0.00919224	2312	tags=40%, list=12%, signal=36%	FSTL3/CEACAM1/IL10/ITPKB/UBASH3B/ADAM8/MALT1/NRARP/FES/RUNX1/ANXA1/RC3H2/IL18/INHBA/TMEM131L/FBN1/CASP8/CD101/PIK3R6/GPR68/TBX21/PIK3R1/TNFSF9/IL34/CREB1/SOS1/IL7/FCRL3/GPR137B/ZFP36L2/LILRB3/CTLA4/TNF/ZNF683/DUSP10/ATP11C/IL2RA/TESPA1/CD83/FOXP3/LOXL3/CDK6/IRF4/CD28/JAK3/TGFBR2/RB1/ZAP70/IFNG/HLA-B/TMEM176A/CSF1/NOTCH2/RHOH/PTPN6/NFATC2/VSIR/FCGR2B/PRDM1/LGALS9/TMEM176B/NLRP3/CRTAM/NFAM1/CCL19/L…
GOBP_REGULATION_OF_LEUKOCYTE_MEDIATED_IMMUNITY	GOBP_REGULATION_OF_LEUKOCYTE_MEDIATED_IMMUNITY	GOBP_REGULATION_OF_LEUKOCYTE_MEDIATED_IMMUNITY	205	-0.680944	-1.83356	0.000999001	0.0118808	0.00919224	3787	tags=54%, list=20%, signal=44%	VAMP8/TRAF6/FADD/MSH2/PDPK1/TICAM1/IL1R1/CR1/FBXO38/SMAD7/STXBP1/KLRK1/CXCL6/ZBTB1/STAT5B/FER/IL4R/AP1G1/C12orf4/GAB2/STX7/VAMP7/SNX4/CADM1/TNFSF4/DDX21/FZD5/RIF1/CEACAM1/IL10/NCR3/CD226/MALT1/CD40/FES/IL18/BST2/PIK3R6/TBX21/SHLD2/CD1E/RIPK3/IL18R1/F2RL1/CD1D/XCL1/LTA/CD1C/HLA-A/IL20RB/MR1/TNF/ADGRE2/TNFSF13/UNC13D/FOXP3/ARRB2/CD28/JAK3/PRAM1/HLA-E/HLA-F/HLA-B/NOD2/ICAM1/PTPN6/RSAD2/B2M/SERPINB9/…
GOBP_REGULATION_OF_LEUKOCYTE_MIGRATION	GOBP_REGULATION_OF_LEUKOCYTE_MIGRATION	GOBP_REGULATION_OF_LEUKOCYTE_MIGRATION	200	-0.665337	-1.78944	0.000999001	0.0118808	0.00919224	2632	tags=43%, list=14%, signal=37%	WNK1/RHOG/CCL28/ITGA2/PLVAP/FUT4/ADAM8/CCL2/ADAM17/MPP1/MIA3/ANXA1/CCL8/CX3CL1/IL6R/IL34/RIPK3/ADAM10/LGMN/RIN3/IL33/PTK2B/BST1/C5AR1/F2RL1/XCL1/CAMK1D/SWAP70/ANO6/LRCH1/PDGFD/TNF/SELP/EDN2/MSN/PADI2/CCL21/DPP4/CCR7/XCL2/NOD2/ICAM1/CD200/STK10/CSF1/RHOH/PYCARD/THBS1/MYD88/RIPOR2/PLA2G7/LGALS9/DOCK8/CCL19/CD200R1/EDN1/GPSM3/CXCL13/CXCL12/HMOX1/C10orf99/LYN/CD300A/PTGER4/CCL3/ITGA4/CMKLR1/SPN/CXCR3…
GOBP_REGULATION_OF_LEUKOCYTE_PROLIFERATION	GOBP_REGULATION_OF_LEUKOCYTE_PROLIFERATION	GOBP_REGULATION_OF_LEUKOCYTE_PROLIFERATION	237	-0.722902	-1.95644	0.000999001	0.0118808	0.00919224	1815	tags=45%, list=10%, signal=41%	IL18/TMEM131L/LRRC32/BST2/PELI1/SLC39A10/TNFSF9/IL34/SOS1/RIPK3/IL7/TNFRSF21/FCRL3/IL33/BST1/IL6ST/CTLA4/CD1D/ATM/NCK1/XCL1/HLA-A/IL20RB/BCL2/IL2RA/CLECL1/HHEX/FOXP3/AHR/CD28/CCDC88B/JAK3/IDO1/TGFBR2/CD40LG/HLA-E/CD209/ZAP70/TNFAIP3/CSF1/MZB1/MEF2C/PYCARD/PTPN6/BTN2A2/PLA2G2D/NFATC2/MYD88/VSIR/FCGR2B/GPR183/IL1B/PTPN22/RASAL3/LGALS9/GPNMB/PDCD1LG2/CRTAM/CD38/CD6/CCL19/IL12RB1/IRF1/SYK/TNFRSF1B/LI…
GOBP_REGULATION_OF_LYMPHOCYTE_ACTIVATION	GOBP_REGULATION_OF_LYMPHOCYTE_ACTIVATION	GOBP_REGULATION_OF_LYMPHOCYTE_ACTIVATION	428	-0.687922	-1.88355	0.000999001	0.0118808	0.00919224	2306	tags=42%, list=12%, signal=38%	RIF1/CEACAM1/IL10/ITPKB/ADAM8/CCL2/MALT1/NRARP/PRKCQ/CD40/RUNX1/MAP3K8/ANXA1/RC3H2/IL18/INHBA/TMEM131L/BTLA/LRRC32/PELI1/SLC39A10/PIK3R6/TBX21/PIK3R1/TNFSF9/GRB2/SHLD2/CGAS/SOS1/RIPK3/IL7/TNFRSF21/CSK/FCRL3/SOCS6/PAK1/ZFP36L2/BST1/BANK1/IL6ST/CTLA4/CD1D/ATM/NCK1/XCL1/HLA-A/IL20RB/BCL2/GRAP2/ZNF683/SIRPB1/DUSP10/ATP11C/IL2RA/CLECL1/TNFSF14/TNFSF13/TESPA1/CD83/FOXP3/AHR/LOXL3/PAG1/IRF4/CCL21/CD28/C…
GOBP_REGULATION_OF_LYMPHOCYTE_DIFFERENTIATION	GOBP_REGULATION_OF_LYMPHOCYTE_DIFFERENTIATION	GOBP_REGULATION_OF_LYMPHOCYTE_DIFFERENTIATION	172	-0.708472	-1.89647	0.000999001	0.0118808	0.00919224	2279	tags=42%, list=12%, signal=37%	IL10/ITPKB/ADAM8/MALT1/NRARP/RUNX1/ANXA1/RC3H2/IL18/INHBA/TMEM131L/PIK3R6/TBX21/TNFSF9/SOS1/IL7/FCRL3/ZFP36L2/CTLA4/ZNF683/DUSP10/ATP11C/IL2RA/TESPA1/CD83/FOXP3/LOXL3/IRF4/CD28/JAK3/TGFBR2/ZAP70/IFNG/RHOH/PTPN6/NFATC2/VSIR/PRDM1/LGALS9/NLRP3/CRTAM/NFAM1/CCL19/IL12RB1/IRF1/AXL/SYK/VNN1/TOX/LILRB2/CARD11/IKZF3/IL7R/INPP5D/LAG3/RUNX3/BTK/HLA-G/CD74/CD86/LILRB4/CCR2/HLA-DRB1/SLAMF8/CD27/SASH3/NCKAP1L…
GOBP_REGULATION_OF_LYMPHOCYTE_MEDIATED_IMMUNITY	GOBP_REGULATION_OF_LYMPHOCYTE_MEDIATED_IMMUNITY	GOBP_REGULATION_OF_LYMPHOCYTE_MEDIATED_IMMUNITY	153	-0.66771	-1.78014	0.000999001	0.0118808	0.00919224	2306	tags=39%, list=12%, signal=35%	RIF1/CEACAM1/IL10/NCR3/CD226/MALT1/CD40/IL18/PIK3R6/TBX21/SHLD2/CD1E/RIPK3/IL18R1/CD1D/XCL1/LTA/CD1C/HLA-A/IL20RB/MR1/TNF/TNFSF13/FOXP3/ARRB2/CD28/HLA-E/HLA-F/HLA-B/NOD2/PTPN6/RSAD2/B2M/SERPINB9/FCGR2B/IL1B/LGALS9/NLRP3/CRTAM/IL12RB1/RASGRP1/TNFRSF1B/HAVCR2/CD96/LILRB1/SH2D1A/IL7R/LAG3/BTK/WAS/HLA-G/SLAMF6/VAV1/LILRB4/CCR2/HLA-DRB1/SASH3/C3/PTPRC/HLA-DRA
GOBP_REGULATION_OF_MAP_KINASE_ACTIVITY	GOBP_REGULATION_OF_MAP_KINASE_ACTIVITY	GOBP_REGULATION_OF_MAP_KINASE_ACTIVITY	304	-0.512136	-1.39152	0.000999001	0.0118808	0.00919224	4323	tags=40%, list=23%, signal=31%	TAB3/GBA/GHRL/DUSP16/NRG1/IRAK1/PRKAA1/PAK3/ERN1/DNAJA1/BIRC7/BMP4/CSPG4/NUP62/TRAF6/TENM1/EZH2/EPHB2/SPAG9/PDGFRB/CRKL/HIPK3/INSR/MADD/VEGFA/FRS2/NF1/DUSP7/MAPK1/MAP2K4/ADRA2A/MAP3K21/PDCD4/CDK12/RIPK1/SPRY1/PTPN11/CAV1/S1PR2/SASH1/CD24/FZD5/PEA15/TNFRSF11A/RGS14/ADAM8/TAOK1/SFRP2/CD40/AKAP13/FLT3/BMP2/MAP3K5/MAP3K2/HTR2B/SPRY4/SAA1/ITGA1/PIK3R6/PDGFB/TAOK3/MLKL/KSR1/TAB2/AJUBA/IL34/AGT/DUSP4/ST…
GOBP_REGULATION_OF_METAL_ION_TRANSPORT	GOBP_REGULATION_OF_METAL_ION_TRANSPORT	GOBP_REGULATION_OF_METAL_ION_TRANSPORT	241	-0.513159	-1.38887	0.000999001	0.0118808	0.00919224	3230	tags=27%, list=17%, signal=22%	CAMK2G/DIAPH1/FYN/STIM2/TMEM38B/GJA1/ADRA2A/CTNNB1/SARAF/ATP2B1/CAV1/EHD3/UBASH3B/CCL2/KCNE3/CACNA2D1/CX3CL1/GNAI2/RAMP3/PDGFB/ANK2/FCRL3/PTK2B/PDE4B/PKD2/XCL1/P2RY6/ANO6/BCL2/AHNAK/SLC30A1/PLN/STAC3/F2R/CXCR4/MYLK/EPB41/ARRB2/TRPV2/APLNR/ICAM1/PTPN6/LILRA2/SLC8A1/CD33/CLIC2/P2RX7/IL16/LILRB2/CXCL12/LILRB1/LYN/PIK3CG/CCL3/CCL4/P2RY12/CXCL11/CCL5/CORO1A/CCR1/CD4/CD84/CXCL10/CXCL9
GOBP_REGULATION_OF_MYELOID_CELL_DIFFERENTIATION	GOBP_REGULATION_OF_MYELOID_CELL_DIFFERENTIATION	GOBP_REGULATION_OF_MYELOID_CELL_DIFFERENTIATION	251	-0.557272	-1.50935	0.000999001	0.0118808	0.00919224	2755	tags=29%, list=15%, signal=26%	GPR55/RIPK1/FAXDC2/STAT3/ARNT/PRKDC/EP300/CDC73/MEIS2/FSTL3/GABPA/CEACAM1/ITPKB/UBASH3B/PRKCQ/KMT2A/FES/RUNX1/KMT2E/INHBA/FBN1/MED1/CASP8/CD101/GPR68/KAT2B/AGO1/PIK3R1/IL34/CREB1/MAPK14/GPR171/GPR137B/PTK2B/AGO4/LILRB3/H3C6/JAG1/TNF/CDK6/RB1/LOX/IFNG/CSF1/NOTCH2/MEF2C/ETS1/B2M/THBS1/LTF/RASSF2/PRKCB/LILRB1/CSF3R/INPP5D/RHEX/LYN/TLR4/TLR3/CCL3/SPI1/HCLS1/CD74/TYROBP/MAFB/STAT1/LILRB4/TREM2/HLA-DRB…
GOBP_REGULATION_OF_NERVOUS_SYSTEM_DEVELOPMENT	GOBP_REGULATION_OF_NERVOUS_SYSTEM_DEVELOPMENT	GOBP_REGULATION_OF_NERVOUS_SYSTEM_DEVELOPMENT	412	-0.458641	-1.25438	0.000999001	0.0118808	0.00919224	4371	tags=31%, list=23%, signal=24%	TRAK2/NAP1L1/TRPC6/XRCC5/RARB/GHRL/RHOA/TENM4/SEMA3D/VEGFC/PAK3/CTNNA1/AGRN/SPINT1/LIMK1/MTOR/JAM2/NTRK2/YWHAH/MTMR2/EZH2/EPHB2/PLXNA1/SEMA4C/PTPRD/SHANK3/LIG4/MME/UFL1/PLXNA2/SKIL/VEGFA/TP53/SPP1/NF1/PLXNB2/RNF6/SEMA7A/EEF2K/SYNDIG1/APPL2/EIF4G2/CERS2/CTNNB1/MAN2A1/CDKL5/AMIGO1/HOOK3/PTEN/LGI4/ADGRL2/HEYL/DICER1/PARD3/SPEN/SPART/PCM1/CAPRIN1/RGS14/REST/PLXND1/TMEM98/DOCK7/ID1/SEMA4G/SKI/CLSTN3/B…
GOBP_REGULATION_OF_PEPTIDASE_ACTIVITY	GOBP_REGULATION_OF_PEPTIDASE_ACTIVITY	GOBP_REGULATION_OF_PEPTIDASE_ACTIVITY	433	-0.494119	-1.35336	0.000999001	0.0118808	0.00919224	3810	tags=30%, list=20%, signal=25%	SPOCK1/UBE2Z/FADD/FNIP1/WDR35/HERPUD1/PML/PPM1F/SENP1/CR1/RENBP/BCL2L11/PAPLN/CST3/CASP2/MBP/FYN/RARRES1/VEGFA/SERPINB1/MEFV/PAK2/ROCK2/TANK/NAIP/DDX3X/SIRT1/PSME4/CASP8AP2/RIPK1/CAV1/PICALM/CRB2/STAT3/CYFIP2/CD44/ARL6IP5/TNFRSF10A/REST/MALT1/NLRP1/PSMB8/RFFL/BIRC2/SFRP2/TIMP3/CTSH/DLC1/MAP3K5/ANTXR1/PAX2/SERPINB8/GRN/CASP8/VIL1/BST2/HIP1/BIRC6/UACA/TFPI/MICAL1/CARD8/ROCK1/APAF1/TIMP2/AGT/LGMN/CF…
GOBP_REGULATION_OF_PEPTIDYL_TYROSINE_PHOSPHORYLATION	GOBP_REGULATION_OF_PEPTIDYL_TYROSINE_PHOSPHORYLATION	GOBP_REGULATION_OF_PEPTIDYL_TYROSINE_PHOSPHORYLATION	253	-0.553489	-1.4992	0.000999001	0.0118808	0.00919224	3106	tags=33%, list=16%, signal=28%	VEGFA/PAK2/TP53/INPP5F/NEDD9/CBLB/ADRA2A/IBTK/CD80/IL24/PTPN11/DUSP22/CAV1/STAT3/ITGB3/CD44/CD24/AFAP1L2/ARHGEF2/ALKAL2/ARL2BP/ADAM17/ENPP2/SFRP2/CD40/SH3BP5L/FLT3/CD36/IL18/FGFR3/IL6R/SNX6/PDGFB/IL34/AGT/IL7/PTK2B/IQGAP1/ABI1/BST1/BANK1/IL6ST/PTPRJ/CBL/TGFA/EPHA4/PDGFD/HGF/TNF/SEMA4D/RAP2B/NRP1/PARP9/ARRB2/LRRK1/IFNG/NOD2/CASS4/SH2B3/ICAM1/ERBB3/PECAM1/PTPN6/EGFR/JAK2/NCF1/PARP14/SYK/SAMSN1/EPHA…
GOBP_REGULATION_OF_PROTEIN_SERINE_THREONINE_KINASE_ACTIVITY	GOBP_REGULATION_OF_PROTEIN_SERINE_THREONINE_KINASE_ACTIVITY	GOBP_REGULATION_OF_PROTEIN_SERINE_THREONINE_KINASE_ACTIVITY	478	-0.48095	-1.31789	0.000999001	0.0118808	0.00919224	4356	tags=37%, list=23%, signal=29%	HTT/PRKAR2B/TAB3/GBA/PRKAR1A/GHRL/RHOA/DUSP16/NRG1/IRAK1/PRKAA1/PAK3/ERN1/DNAJA1/LRP6/BIRC7/CCNJ/BMP4/CSPG4/CCNT1/GTF2H1/NUP62/TRAF6/TENM1/DAZAP2/EZH2/CCNA2/EPHB2/ETAA1/SPAG9/LATS2/PDGFRB/CCNG1/MACROH2A1/CRKL/HIPK3/INSR/MADD/RGCC/HEXIM1/VEGFA/FRS2/NF1/DUSP7/CIT/MAPK1/MAP2K4/CASP3/ADRA2A/DDX3X/MAP3K21/CCNY/SIRT1/PDCD4/CDK12/PTEN/CCND3/RIPK1/SPRY1/PTPN11/CAV1/S1PR2/SASH1/HERC5/CDKN1B/INCENP/CD24/UV…
GOBP_REGULATION_OF_RAS_PROTEIN_SIGNAL_TRANSDUCTION	GOBP_REGULATION_OF_RAS_PROTEIN_SIGNAL_TRANSDUCTION	GOBP_REGULATION_OF_RAS_PROTEIN_SIGNAL_TRANSDUCTION	189	-0.573553	-1.53889	0.000999001	0.0118808	0.00919224	4567	tags=49%, list=24%, signal=38%	RASIP1/AUTS2/OGT/DENND4B/ARHGEF28/CCDC125/DENND1A/TGFB2/ARFGEF1/STAMBP/CUL3/EPS8L3/RABL3/NUP62/IQSEC1/KCTD10/DENND4A/EPHB2/PDGFRB/GPR20/RASAL1/DNM2/RASA2/EPS8/CRKL/MADD/ABL2/PSD4/MAPRE2/STARD13/RAPGEF1/MAP4K4/SHOC2/GPR55/RASGEF1A/SPRY1/NET1/MET/ARHGEF10/ARHGEF2/ITPKB/SSX2IP/CYTH1/ARHGAP24/PRAG1/ERBIN/AKAP13/DENND3/DLC1/CDC42SE1/SPRY4/RASA1/RDX/TIMP2/GRB2/DENND4C/STARD8/ITGA3/NOTCH1/RASA3/F2RL1/CB…
GOBP_REGULATION_OF_REACTIVE_OXYGEN_SPECIES_METABOLIC_PROCESS	GOBP_REGULATION_OF_REACTIVE_OXYGEN_SPECIES_METABOLIC_PROCESS	GOBP_REGULATION_OF_REACTIVE_OXYGEN_SPECIES_METABOLIC_PROCESS	176	-0.572705	-1.5336	0.000999001	0.0118808	0.00919224	3790	tags=43%, list=20%, signal=34%	MTOR/WDR35/TICAM1/GNAI3/PRKN/PDGFRB/DNM2/INSR/DDAH1/FYN/DHFR/TP53/ROCK2/BNIP3/STK17A/RIPK1/PDK3/CAV1/CD47/TIGAR/BECN1/PID1/CYBA/CYP1B1/KLF2/ABCD2/IL10/BIRC2/HK2/RAB27A/AKR1C3/CD36/PAX2/GNAI2/PIKFYVE/PDGFB/GRB2/AGT/RIPK3/MAPK14/CFLAR/PTK2B/BST1/PKD2/CD34/F2RL1/ATP2B4/BCL2/TNF/TMEM106A/GCH1/SIRPA/TGFBR2/TLR6/FBLN5/IFNG/ICAM1/THBS1/EGFR/AGXT2/JAK2/HVCN1/IL1B/SOD2/EDN1/SYK/TLR4/ITGAM/ALOX5/RAC2/TYROB…
GOBP_REGULATION_OF_RESPONSE_TO_BIOTIC_STIMULUS	GOBP_REGULATION_OF_RESPONSE_TO_BIOTIC_STIMULUS	GOBP_REGULATION_OF_RESPONSE_TO_BIOTIC_STIMULUS	408	-0.617359	-1.68839	0.000999001	0.0118808	0.00919224	3567	tags=43%, list=19%, signal=35%	CR1/TRAF3/IFNLR1/TIRAP/FBXO38/ITCH/PUM1/KLRK1/CHUK/CXCL6/IL15/TSPAN32/APOBEC3F/STAT5B/ELMOD2/PUM2/HEXIM1/FYN/IKBKB/PAK2/BTRC/AP1G1/TRAF3IP1/APPL2/DHX9/ILRUN/CADM1/PSME4/SIGLEC16/FBXW11/RNF135/CD274/PTPN11/TIGAR/SASH1/HERC5/PRKDC/CYBA/EP300/TOMM70/RIOK3/PIAS1/ANKRD17/IFI35/TRIM5/APPL1/CEACAM1/NCR3/CD226/OPTN/ADAM8/MALT1/PSMB8/BIRC2/RNASEL/PLSCR1/IFNGR2/CD36/ZBP1/USP18/TRIM44/SEC14L1/CX3CL1/GRN/TXK…
GOBP_REGULATION_OF_RESPONSE_TO_CYTOKINE_STIMULUS	GOBP_REGULATION_OF_RESPONSE_TO_CYTOKINE_STIMULUS	GOBP_REGULATION_OF_RESPONSE_TO_CYTOKINE_STIMULUS	172	-0.618617	-1.65594	0.000999001	0.0118808	0.00919224	2713	tags=40%, list=14%, signal=35%	RIPK1/PTPN11/CAV1/CD24/OTULIN/PIAS1/VRK2/OTUD4/ADAM17/RFFL/BIRC2/RNASEL/RUNX1/IFNGR2/ZBP1/USP18/TRIM44/HIPK1/TXK/MED1/CASP8/NR1H4/SLIT3/CARD8/IL7/ADAR/CASP4/IRAK3/IKBKE/F2RL1/TRIM6/TNF/IFNAR2/PADI2/CXCR4/ELF1/TRAF1/NLRC5/JAK1/IFNGR1/PARP9/CYLD/IFIH1/CARD16/GFI1/IFNG/SH2B3/TNFAIP3/CSF1/PYCARD/PTPN6/JAK2/DDX58/PARP14/AXL/EDN1/SYK/CASP1/BIRC3/TLR4/CD300LF/TLR2/CD74/STAT1/CCL5/TREM2/SAMHD1/LAPTM5/PTP…
GOBP_REGULATION_OF_SMALL_GTPASE_MEDIATED_SIGNAL_TRANSDUCTION	GOBP_REGULATION_OF_SMALL_GTPASE_MEDIATED_SIGNAL_TRANSDUCTION	GOBP_REGULATION_OF_SMALL_GTPASE_MEDIATED_SIGNAL_TRANSDUCTION	316	-0.564741	-1.5357	0.000999001	0.0118808	0.00919224	5003	tags=52%, list=26%, signal=39%	ARFGEF2/ROBO1/SRGAP2/TRIO/RHOJ/ALS2/KANK1/ARHGEF11/GBF1/KRAS/ARHGAP32/ARHGEF9/VAV3/RASIP1/ARHGAP18/AUTS2/OGT/DENND4B/ARHGEF28/CCDC125/CDC42/RHOA/DENND1A/TGFB2/ARHGAP23/ARFGEF1/STAMBP/ITSN1/CUL3/ARHGAP11A/EPS8L3/ARHGEF17/ARHGAP28/ARAP1/CHN2/ARHGAP12/RABL3/NUP62/IQSEC1/RHOT1/ARHGAP10/KCTD10/DENND4A/EPHB2/PDGFRB/GPR20/RASAL1/SIPA1L1/DNM2/RHOU/RASA2/EPS8/CRKL/INPP5B/MADD/ARHGAP22/ABL2/RALBP1/PSD4/MAP…
GOBP_REGULATION_OF_STRESS_ACTIVATED_PROTEIN_KINASE_SIGNALING_CASCADE	GOBP_REGULATION_OF_STRESS_ACTIVATED_PROTEIN_KINASE_SIGNALING_CASCADE	GOBP_REGULATION_OF_STRESS_ACTIVATED_PROTEIN_KINASE_SIGNALING_CASCADE	178	-0.578755	-1.55068	0.000999001	0.0118808	0.00919224	3782	tags=44%, list=20%, signal=35%	TRAF6/FKTN/HDAC3/TRAF3/PRKN/TIRAP/ITCH/PLCB1/HIPK3/SEMA4C/MID1/VEGFA/MAPK1/RNF13/RAPGEF1/MAP4K4/KLHDC10/PDCD4/RIPK1/DUSP22/ZMYND11/SASH1/ARL6IP5/MAP3K3/MFHAS1/EIF2AK2/MINK1/TAOK1/SFRP2/BMP2/PJA2/MAP3K5/TRAF5/NCOR1/SDCBP/ANKRD6/TAOK3/EDA2R/CARD9/NBR1/PTK2B/HIPK2/RELL1/F2RL1/HGF/TNF/DUSP10/SLAMF1/AIDA/RAP2A/UNC5CL/TRAF1/CCL21/CYLD/CCR7/SIRPA/INAVA/NOD2/FAS/TNFRSF19/PYCARD/EGFR/MYD88/FCGR2B/IL1B/PTP…
GOBP_REGULATION_OF_T_CELL_ACTIVATION	GOBP_REGULATION_OF_T_CELL_ACTIVATION	GOBP_REGULATION_OF_T_CELL_ACTIVATION	320	-0.700122	-1.90423	0.000999001	0.0118808	0.00919224	2283	tags=45%, list=12%, signal=40%	CEACAM1/IL10/ITPKB/ADAM8/CCL2/MALT1/NRARP/PRKCQ/RUNX1/MAP3K8/ANXA1/RC3H2/IL18/TMEM131L/BTLA/LRRC32/PELI1/PIK3R6/TBX21/PIK3R1/TNFSF9/GRB2/CGAS/SOS1/RIPK3/IL7/TNFRSF21/CSK/SOCS6/PAK1/IL6ST/CTLA4/CD1D/NCK1/XCL1/HLA-A/IL20RB/GRAP2/ZNF683/SIRPB1/DUSP10/IL2RA/CLECL1/TNFSF14/TESPA1/CD83/FOXP3/LOXL3/PAG1/IRF4/CCL21/CD28/CCDC88B/DPP4/JAK3/CCR7/SIRPA/IDO1/TGFBR2/CD40LG/HLA-E/CD209/ICOS/ZAP70/IFNG/NOD2/LAX1…
GOBP_REGULATION_OF_VASCULATURE_DEVELOPMENT	GOBP_REGULATION_OF_VASCULATURE_DEVELOPMENT	GOBP_REGULATION_OF_VASCULATURE_DEVELOPMENT	272	-0.608854	-1.65134	0.000999001	0.0118808	0.00919224	3338	tags=40%, list=18%, signal=34%	ISM1/TNFSF12/BTG1/RGCC/DDAH1/VEGFA/NF1/EGLN1/ROCK2/ANGPT2/ADAMTS1/AKT3/CTNNB1/ADM2/ENG/SIRT1/ANGPTL4/ADGRA2/PGK1/SASH1/SP100/GAB1/CYP1B1/AGGF1/KLF2/COL4A2/CEACAM1/IL10/PLXND1/ENPP2/SFRP2/CD40/HK2/ID1/CTSH/RUNX1/NOS3/MTDH/CDH5/SEMA5A/HIPK1/SP1/GRN/LRG1/PIK3R6/AGO1/ROCK1/ADAM10/PTK2B/HIPK2/CD34/C5AR1/GTF2I/SERPINF1/ATP2B4/JCAD/SPRED1/SEMA4A/HGF/TNF/AMOT/GLUL/ITGB1/HHEX/PIK3CB/CXCR4/FGF2/THBS2/JAK1/…
GOBP_RESPONSE_TO_DRUG	GOBP_RESPONSE_TO_DRUG	GOBP_RESPONSE_TO_DRUG	355	-0.487727	-1.33005	0.000999001	0.0118808	0.00919224	2855	tags=25%, list=15%, signal=21%	CTNNB1/ABCD3/ENG/PTEN/CYP2U1/BECN1/ARL6IP5/ITGA2/RAP1A/XPC/NCOA1/PMS2/PDE3A/IL10/REST/ADAM17/PRKAA2/ABCC1/SFRP2/PPP1R9B/SLC6A3/COL1A1/ANXA1/CCND1/INHBA/HTR2B/CDH1/NNMT/RNF149/TIMP2/TYMS/PAM/CREB1/ADAM10/ITGA3/CARD9/TXNIP/PTK2B/PDE4B/LTA/ABCC4/BCL2/FBP1/CYP2S1/ACER2/ABCC2/CXCR4/RAP2A/PARP4/PTPRM/AK4/CA9/ABCC6/ARRB1/TGFBR2/LOX/ICAM1/ABCC3/HNF1B/MEF2C/MGST1/B2M/NFATC2/AIM2/THBS1/SLC8A1/EGFR/PLIN2/FZ…
GOBP_RESPONSE_TO_INTERFERON_GAMMA	GOBP_RESPONSE_TO_INTERFERON_GAMMA	GOBP_RESPONSE_TO_INTERFERON_GAMMA	192	-0.728747	-1.9575	0.000999001	0.0118808	0.00919224	2537	tags=51%, list=13%, signal=45%	CD44/CALCOCO2/SP100/PIAS1/EPRS1/KIF5B/TRIM5/VAMP3/CCL2/NUB1/CD40/ACTR3/IFNGR2/TRIM26/CCL8/CX3CL1/TRIM25/TXK/MED1/BST2/TRIM21/CCL22/IRF2/FCGR1B/OASL/XCL1/HLA-A/IRF5/TRIM38/GCH1/CLDN1/HLA-C/NLRC5/JAK1/IRF4/CCL21/IFNGR1/PARP9/ACTR2/SIRPA/NMI/HLA-E/HLA-F/IFNG/XCL2/HLA-B/ICAM1/GBP3/DAPK1/B2M/OAS3/JAK2/OAS1/LGALS9/CCL3L3/PARP14/CCL18/GBP2/CCL19/MRC1/IL12RB1/IRF1/EDN1/CXCL16/OAS2/FASLG/CASP1/TRIM22/TLR4…
GOBP_RESPONSE_TO_MECHANICAL_STIMULUS	GOBP_RESPONSE_TO_MECHANICAL_STIMULUS	GOBP_RESPONSE_TO_MECHANICAL_STIMULUS	202	-0.557404	-1.49986	0.000999001	0.0118808	0.00919224	3384	tags=35%, list=18%, signal=29%	CASP2/TIFAB/HPN/KCNK2/SHANK3/PIEZO1/FYN/ANGPT2/BNIP3/MAP2K4/PDE2A/GJA1/CASP5/CTNNB1/PKD2L1/ENG/CASP8AP2/PTPN11/PIEZO2/ITGA2/PIK3CA/XPC/MEIS2/TNFRSF10A/MAP3K14/MTPN/BTG2/CD40/COL1A1/MAP3K2/TMEM150C/CASP8/TRPV4/CNN2/MAPK14/TXNIP/PTK2B/PKD2/KCNJ2/NFKB1/COL3A1/P2RY1/TNFSF14/TNC/CXCR4/MAP3K1/TGFBR2/FAS/POSTN/ETS1/THBS1/SLC8A1/EGFR/MYD88/TLR5/RIPOR2/IL1B/CDH2/AQP1/IRF1/MMP7/EDN1/CXCL12/CASP1/TLR4/TLR3/…
GOBP_RESPONSE_TO_MOLECULE_OF_BACTERIAL_ORIGIN	GOBP_RESPONSE_TO_MOLECULE_OF_BACTERIAL_ORIGIN	GOBP_RESPONSE_TO_MOLECULE_OF_BACTERIAL_ORIGIN	331	-0.653956	-1.77989	0.000999001	0.0118808	0.00919224	2762	tags=39%, list=15%, signal=34%	CD80/PDCD4/IL24/CD274/TNFSF4/SASH1/CD24/FZD5/GNG12/CDC73/TRIM5/HAMP/LITAF/IL10/TNFRSF11A/CCL2/MALT1/ADAM17/ERBIN/CD40/FGFR2/CD36/NOS3/MTDH/THBD/IFNAR1/IL18/CX3CL1/CASP8/PELI1/TFPI/AKAP12/CDK19/NR1H4/CARD8/TAB2/MAPK14/CARD9/KMO/IRAK3/PDE4B/NOTCH1/C5AR1/TRIM6/RPS6KA3/NFKB1/LTA/IRF5/TNF/SELP/DUSP10/NUGGC/ADAM9/EDNRB/GCH1/ABCC2/FOXP3/CLDN1/F2R/PLSCR4/CCR7/SIRPA/IDO1/CARD16/S100A9/INAVA/GFI1/GJB2/TLR6…
GOBP_RESPONSE_TO_TRANSFORMING_GROWTH_FACTOR_BETA	GOBP_RESPONSE_TO_TRANSFORMING_GROWTH_FACTOR_BETA	GOBP_RESPONSE_TO_TRANSFORMING_GROWTH_FACTOR_BETA	243	-0.53494	-1.44781	0.000999001	0.0118808	0.00919224	4355	tags=43%, list=23%, signal=34%	FUT8/ZFYVE9/RHOA/ZMIZ1/PPARA/TGFB2/CREBBP/LTBP1/ZFP36L1/CAV2/FOS/USP15/PML/PDPK1/LATS2/SMAD6/SMAD7/SMAD5/DNM2/CRKL/GCNT2/FYN/SKIL/ZFHX3/ADAMTSL2/TRIM33/TP53/ITGB6/ROCK2/ASPN/PDE2A/APPL2/ENG/SIRT1/SPRY1/DUSP22/CAV1/PARD3/EP300/APPL1/LATS1/COL4A2/SMURF2/PDE3A/RNF111/ADAM17/PTPRK/ID1/FGFR2/BCL9L/SKI/COL1A1/USP9X/TGFBRAP1/CDH5/ACVRL1/TGFBR1/PARP1/FBN1/LRRC32/LDLRAD4/SNX6/LTBP2/SDCBP/LRG1/DKK3/ROCK1/C…
GOBP_RESPONSE_TO_TUMOR_NECROSIS_FACTOR	GOBP_RESPONSE_TO_TUMOR_NECROSIS_FACTOR	GOBP_RESPONSE_TO_TUMOR_NECROSIS_FACTOR	307	-0.581523	-1.58178	0.000999001	0.0118808	0.00919224	3337	tags=38%, list=18%, signal=32%	PRPF8/TNFSF12/SGMS1/ILK/MADD/IKBKB/CD58/TP53/MAPK1/TANK/CASP3/DHX9/AFF3/CCL17/SIRT1/PSME4/CCL15/RIPK1/TNFSF4/GSDME/PID1/OTULIN/PLVAP/HAMP/ARHGEF2/KLF2/RORA/MAP3K14/TNFRSF11A/CCL2/YTHDC2/ADAM17/PSMB8/RFFL/NUB1/BIRC2/ERBIN/CD40/COL1A1/TNFRSF17/TMSB4X/MAP3K5/CCL8/CX3CL1/HIPK1/TRAF5/CASP8/AKAP12/NR1H4/CARD8/CCL22/EDA2R/TNFSF9/ADAM10/MAPK14/TNFRSF21/CASP4/PTK2B/ZFP36L2/F2RL1/NFKB1/XCL1/LTA/ASAH1/TNF/P…
GOBP_RESPONSE_TO_VIRUS	GOBP_RESPONSE_TO_VIRUS	GOBP_RESPONSE_TO_VIRUS	348	-0.645652	-1.75986	0.000999001	0.0118808	0.00919224	3805	tags=47%, list=20%, signal=38%	TBK1/NT5C3A/VAMP8/FADD/USP15/PML/TICAM1/TRAF3/IFNLR1/ITCH/PUM1/LGALS8/CHUK/IL15/TSPAN32/APOBEC3F/ELMOD2/PUM2/IKBKB/TRIM56/G3BP1/DCLK1/TRAF3IP1/ITGB6/BNIP3/ATG7/DDX3X/DHX9/IVNS1ABP/ILRUN/RNF135/IFITM1/TNFSF4/ZMYND11/GSDME/IL10RB/DDX21/BECN1/HERC5/FLNA/TOMM70/RIOK3/CD207/ANKRD17/TRIM5/MX2/IFI27/MAP3K14/NLRP1/EIF2AK2/BIRC2/RNASEL/CD40/PLSCR1/IFIT5/IFNGR2/ZBP1/POU2AF1/CCL8/IFNAR1/TRIM44/SEC14L1/ADARB…
GOBP_SECOND_MESSENGER_MEDIATED_SIGNALING	GOBP_SECOND_MESSENGER_MEDIATED_SIGNALING	GOBP_SECOND_MESSENGER_MEDIATED_SIGNALING	303	-0.582639	-1.58323	0.000999001	0.0118808	0.00919224	2944	tags=30%, list=16%, signal=26%	NR5A2/PDE2A/TMEM38B/CXCR2/BHLHA15/CCR8/PDE7A/RCAN3/MCTP1/RNF157/ITPR2/PDZD3/NFAT5/PDE3A/CCRL2/RAPGEF4/GUCA2B/PPP1R9B/EIF4EBP2/CD36/NOS3/RAPGEF2/HTR2B/GUCY1B1/CAP2/CDH13/KSR1/CGAS/AGT/ANK2/ITPR3/ACKR4/CAP1/PTK2B/BST1/DYRK2/PTPRJ/NFATC3/ATP2B4/TNF/SELP/EDN2/PLN/EDNRB/FFAR4/AHR/CXCR4/APLNR/CCR7/ZAP70/XCR1/ERBB3/NFATC2/THBS1/SLC8A1/CCR4/EGFR/APOE/TBC1D10C/TRAT1/CLIC2/SLA2/AQP1/GUCY1A1/P2RX7/KDR/CXCR6…
GOBP_SMALL_GTPASE_MEDIATED_SIGNAL_TRANSDUCTION	GOBP_SMALL_GTPASE_MEDIATED_SIGNAL_TRANSDUCTION	GOBP_SMALL_GTPASE_MEDIATED_SIGNAL_TRANSDUCTION	496	-0.551367	-1.51179	0.000999001	0.0118808	0.00919224	4727	tags=50%, list=25%, signal=39%	ARFGEF2/ROBO1/KRIT1/SRGAP2/TRIO/RHOJ/DBNL/ALS2/KANK1/ARHGEF11/RAB38/GBF1/KRAS/FARP2/ARHGAP32/RAB4A/ARHGEF9/RAB18/VAV3/RASIP1/RAB35/ARHGAP18/AUTS2/OGT/DENND4B/RREB1/ARHGEF28/CDC42EP3/GRAP/CCDC125/CDC42/RAB39B/RHOA/DENND1A/TGFB2/ARHGAP23/ARFGEF1/STAMBP/ITSN1/CUL3/ARHGAP11A/RAP1B/USP8/EPS8L3/ARHGEF17/RAB9B/ARHGAP28/RAP2C/CHML/ARAP1/CHN2/ARHGAP12/LIMK1/RAB33B/RABL3/NUP62/IQSEC1/RHOT1/ARHGAP10/KCTD10/…
GOBP_STRESS_ACTIVATED_PROTEIN_KINASE_SIGNALING_CASCADE	GOBP_STRESS_ACTIVATED_PROTEIN_KINASE_SIGNALING_CASCADE	GOBP_STRESS_ACTIVATED_PROTEIN_KINASE_SIGNALING_CASCADE	270	-0.538831	-1.46142	0.000999001	0.0118808	0.00919224	4364	tags=44%, list=23%, signal=34%	CDC42/FLT4/TAB3/TGFB2/IRAK1/PAK3/ERN1/CCN2/DNAJA1/IRAK4/ZFP36L1/BIRC7/TRAF6/FKTN/MAPK9/HDAC3/SPAG9/TRAF3/PRKN/TIRAP/ITCH/CHUK/CRKL/PLCB1/HIPK3/SEMA4C/MAPK13/MID1/IKBKB/VEGFA/PAK2/BTRC/MAPK1/MAP2K4/RNF13/RAPGEF1/MAP4K4/SH2D3C/KLHDC10/MAP3K21/PDCD4/FBXW11/RIPK1/AKR1B1/DUSP22/ZMYND11/SASH1/ARL6IP5/MAP3K3/MFHAS1/CCDC88C/EIF2AK2/MINK1/TAOK1/SFRP2/MAP3K8/BMP2/PJA2/MAP3K5/MAP3K2/TRAF5/NCOR1/SDCBP/ANKRD6…
GOBP_T_CELL_ACTIVATION	GOBP_T_CELL_ACTIVATION	GOBP_T_CELL_ACTIVATION	467	-0.700312	-1.91858	0.000999001	0.0118808	0.00919224	2697	tags=45%, list=14%, signal=40%	CD274/TNFSF4/PTPN11/CAV1/CD47/STAT3/CD44/PRKDC/CD24/LY9/SP3/FZD5/PIK3CA/RORA/ELF4/CEACAM1/IL10/ITPKB/ADAM8/CCL2/MALT1/ADAM17/NRARP/PRKCQ/TMEM98/RAB27A/RUNX1/MAP3K8/ANXA1/RC3H2/IL18/TMEM131L/BTLA/LRRC32/CASP8/IL6R/PELI1/PIK3R6/TBX21/LEPR/PIK3R1/TNFSF9/GRB2/CGAS/SOS1/RIPK3/IL7/TNFRSF21/CSK/SOCS6/PAK1/ZFP36L2/IL18R1/IL6ST/F2RL1/CTLA4/CD1D/NCK1/XCL1/CD1C/HLA-A/IL20RB/BCL2/SEMA4A/MR1/GRAP2/CD7/ZNF683/…
GOBP_T_CELL_DIFFERENTIATION	GOBP_T_CELL_DIFFERENTIATION	GOBP_T_CELL_DIFFERENTIATION	244	-0.703624	-1.90471	0.000999001	0.0118808	0.00919224	2530	tags=43%, list=13%, signal=38%	PRKDC/LY9/SP3/FZD5/RORA/ITPKB/ADAM8/MALT1/ADAM17/NRARP/TMEM98/RUNX1/ANXA1/RC3H2/IL18/TMEM131L/IL6R/PIK3R6/TBX21/LEPR/TNFSF9/SOS1/RIPK3/IL7/ZFP36L2/IL18R1/CTLA4/CD1D/BCL2/SEMA4A/MR1/ZNF683/DUSP10/IL2RA/ENTPD7/TESPA1/CD83/FOXP3/LOXL3/LFNG/IRF4/CD28/JAK3/CCR7/TGFBR2/ZAP70/BCL11B/IFNG/ITK/RHOH/RSAD2/B2M/PLA2G2D/NFATC2/VSIR/GPR183/PRDM1/IL1B/PTPN22/LGALS9/NLRP3/CRTAM/PIK3CD/CCL19/THEMIS/IL12RB1/IRF1/B…
GOBP_T_CELL_PROLIFERATION	GOBP_T_CELL_PROLIFERATION	GOBP_T_CELL_PROLIFERATION	192	-0.697339	-1.87314	0.000999001	0.0118808	0.00919224	1967	tags=44%, list=10%, signal=40%	ANXA1/RC3H2/IL18/TMEM131L/LRRC32/PELI1/TNFSF9/SOS1/RIPK3/TNFRSF21/IL6ST/CTLA4/CD1D/NCK1/XCL1/HLA-A/IL20RB/PSMB10/IL2RA/CLECL1/TNFSF14/MSN/FOXP3/CD28/CCDC88B/JAK3/IDO1/TGFBR2/CD40LG/HLA-E/CD209/ZAP70/PYCARD/PTPN6/BTN2A2/PLA2G2D/VSIR/IL1B/PTPN22/RASAL3/LGALS9/GPNMB/DOCK8/PDCD1LG2/CRTAM/CD6/CCL19/IL12RB1/IRF1/RASGRP1/SYK/TNFRSF1B/LILRB2/HAVCR2/LILRB1/CARD11/TNFSF8/BTN3A1/CD70/EBI3/PIK3CG/HHLA2/HLA-G…
GOBP_T_CELL_RECEPTOR_SIGNALING_PATHWAY	GOBP_T_CELL_RECEPTOR_SIGNALING_PATHWAY	GOBP_T_CELL_RECEPTOR_SIGNALING_PATHWAY	193	-0.672027	-1.80574	0.000999001	0.0118808	0.00919224	2283	tags=38%, list=12%, signal=33%	CEACAM1/CD226/MALT1/PSMB8/PRKCQ/RC3H2/ERMAP/BTN2A1/TXK/TAB2/PIK3R1/TNFRSF21/CSK/PAK1/PDE4B/CTLA4/PTPRJ/NCK1/NFKB1/HLA-A/GRAP2/PSMB10/PIK3CB/TESPA1/FOXP3/PAG1/CD28/CCR7/PRAM1/ZAP70/ITK/PTPN6/BTN2A2/RAB29/THEMIS2/PSMB9/UBASH3A/PTPN22/RFTN1/TRAT1/SLA2/PIK3CD/THEMIS/CD247/BTN3A2/CARD11/SH2D1A/INPP5D/BTN3A1/BTN3A3/CD300A/HHLA2/CD3G/WAS/LCP2/LCK/GBP1/HLA-DQB1/LILRB4/HLA-DRB1/CD3E/CD3D/CD4/HLA-DQB2/LAPT…
GOBP_TISSUE_HOMEOSTASIS	GOBP_TISSUE_HOMEOSTASIS	GOBP_TISSUE_HOMEOSTASIS	256	-0.547938	-1.48478	0.000999001	0.0118808	0.00919224	4062	tags=38%, list=21%, signal=30%	CCN2/LDB1/ABCA3/CLCN3/MDM1/TCIRG1/TRAF6/JAM2/DMD/PPARGC1B/FOXC1/TJP2/LAMC1/ESAM/MBP/GCNT2/ADGRF5/ADD1/VEGFA/VPS54/SPP1/NF1/ITGB6/AKT3/GJA1/GPR55/AKR1B1/PTPN11/LPCAT1/CRB2/EPAS1/ITGB3/PDK4/LCA5/HAMP/LDB2/UBASH3B/TNFRSF11A/ADAM8/ADRB2/TPP1/MTF1/CTSH/RAB3D/NOS3/CDH5/NXNL2/WWTR1/SLC39A8/BBS12/DRAM2/IL7/CSK/GPR137B/PTK2B/NOTCH1/CD34/SNX10/IL20RB/BCL2/S1PR1/ITGB1/CLDN1/F2R/LRRK1/PBLD/ACP5/INAVA/RB1/NOD…
GOBP_TISSUE_MIGRATION	GOBP_TISSUE_MIGRATION	GOBP_TISSUE_MIGRATION	298	-0.49698	-1.3505	0.000999001	0.0118808	0.00919224	3448	tags=37%, list=18%, signal=30%	CCN3/LGALS8/TNFSF12/EVL/PKN2/RGCC/MAPRE2/EGR3/VEGFA/STARD13/NF1/DOCK1/ROCK2/ANGPT2/AKT3/MAP4K4/SIRT1/PTEN/PTPN11/ADGRA2/FSTL1/PIK3C2A/SASH1/ITGB3/MET/ITGA2/SP100/PIK3CA/MAP3K3/CYP1B1/NR2F2/CEACAM1/PIK3R3/ADAM17/PLXND1/ENPP2/HDAC9/CD40/ID1/CTSH/RIN2/MIA3/NOS3/ANXA1/PRKX/TMSB4X/CORO1C/CDH5/ACVRL1/TGFBR1/SEMA5A/CARD10/SP1/GRN/VIL1/PDGFB/BMPR2/ROCK1/CDH13/AGT/ACTA2/LGMN/ITGA3/PTK2B/MACF1/NOTCH1/CLEC1…
GOBP_TISSUE_REMODELING	GOBP_TISSUE_REMODELING	GOBP_TISSUE_REMODELING	162	-0.584919	-1.56221	0.000999001	0.0118808	0.00919224	3966	tags=43%, list=21%, signal=34%	ATP7A/LRP6/RBPJ/CSPG4/EXT1/TCIRG1/TRAF6/PPARGC1B/FOXC1/CST3/IL15/TP53/SPP1/NF1/ROCK2/GJA1/MMP2/HOXA3/GPR55/CAV1/EPAS1/ITGB3/FLNA/PDK4/HAMP/CEACAM1/UBASH3B/TNFRSF11A/ADAM8/ADRB2/TPP1/DDR2/RUNX1/RAB3D/NOS3/ACVRL1/IL18/BMPR2/ROCK1/LEPR/AGT/IL7/CSK/GPR137B/PTK2B/JAG1/SNX10/S1PR1/TGM2/F2R/LRRK1/ACP5/TNFAIP3/NOTCH2/MEF2C/TMEM119/EGFR/GPNMB/CD38/P2RX7/RASSF2/AXL/SYK/TNFRSF11B/INPP5D/LIPA/RAC2/CCR2/CSF1R
GOBP_TUMOR_NECROSIS_FACTOR_MEDIATED_SIGNALING_PATHWAY	GOBP_TUMOR_NECROSIS_FACTOR_MEDIATED_SIGNALING_PATHWAY	GOBP_TUMOR_NECROSIS_FACTOR_MEDIATED_SIGNALING_PATHWAY	170	-0.54796	-1.4668	0.000999001	0.0118808	0.00919224	3559	tags=36%, list=19%, signal=29%	TRAF3/PRKN/CHUK/TNFSF12/ILK/MADD/IKBKB/TP53/PSME4/RIPK1/TNFSF4/OTULIN/PLVAP/MAP3K14/TNFRSF11A/ADAM17/PSMB8/RFFL/BIRC2/CD40/TNFRSF17/TMSB4X/HIPK1/TRAF5/CASP8/NR1H4/CARD8/EDA2R/TNFSF9/CASP4/PTK2B/F2RL1/LTA/TNF/PSMB10/TNFSF14/TNFSF13/TRAF1/CYLD/CARD16/CD40LG/FAS/TNFAIP3/TNFRSF19/PYCARD/AIM2/JAK2/PSMB9/TNFRSF9/SYK/TNFRSF1B/LTB/TNFRSF11B/TNFSF8/CASP1/CD70/BIRC3/TNFSF13B/STAT1/CD27/LAPTM5
GOBP_VASCULAR_PROCESS_IN_CIRCULATORY_SYSTEM	GOBP_VASCULAR_PROCESS_IN_CIRCULATORY_SYSTEM	GOBP_VASCULAR_PROCESS_IN_CIRCULATORY_SYSTEM	241	-0.52814	-1.42942	0.000999001	0.0118808	0.00919224	3106	tags=32%, list=16%, signal=27%	VEGFA/SLCO3A1/GCLC/SLC2A13/ROCK2/SCPEP1/PDE2A/GJA1/ADRA2A/ATP2B1/CAV1/ATP8A1/PIK3C2A/SLC38A1/SLC1A4/KLF2/PDE3A/CEACAM1/ADRB2/ABCC1/CD36/NOS3/CDH5/HTR2B/TRPV4/ITGA1/AKAP12/BMPR2/ROCK1/SMTNL2/LEPR/FGG/AGT/ACTA2/HTR7/F2RL1/AVPR1B/LRP1/PTPRJ/ATP2B4/ABCC4/P2RY1/EDN2/EDNRB/GCH1/ABCC2/F2R/ARHGAP42/ATP2A3/SLC5A1/FGB/TEK/ICAM1/GJA5/ABCC3/SLC6A6/SLC8A1/EGFR/APOE/DOCK4/SLC1A1/SLC4A4/SOD2/CD38/GUCY1A1/HRH2/S…
GOBP_VIRAL_LIFE_CYCLE	GOBP_VIRAL_LIFE_CYCLE	GOBP_VIRAL_LIFE_CYCLE	343	-0.542057	-1.47753	0.000999001	0.0118808	0.00919224	3661	tags=38%, list=19%, signal=31%	PML/SRPK2/KPNB1/USP6NL/TPCN2/TNIP1/SRPK1/CR1/ATG16L2/PRKN/ITCH/MPHOSPH8/TOP2B/APOBEC3F/SETDB1/VTA1/KPNA6/PKN2/NUP133/NUP50/MVB12B/EEA1/ITGB6/ROCK2/NR5A2/GPR15/DDX3X/NFIA/TASOR/TOP2A/CD80/IFITM1/SCARB2/CAV1/RANBP2/ITGB3/WWP1/ITGA2/UVRAG/NMT2/TRIM5/TPR/IFI27/KPNA3/VPS4B/CCL2/YTHDC2/EIF2AK2/DDX6/RNASEL/PLSCR1/IFIT5/IDE/NUP153/TRIM26/CCL8/EPS15/TRIM25/ADARB1/FAM111A/STOM/PIKFYVE/XPR1/TRIM10/TRIM15/BS…
GOBP_CALCIUM_ION_TRANSPORT_INTO_CYTOSOL	GOBP_CALCIUM_ION_TRANSPORT_INTO_CYTOSOL	GOBP_CALCIUM_ION_TRANSPORT_INTO_CYTOSOL	148	-0.610076	-1.62396	0.001	0.0118808	0.00919224	1988	tags=28%, list=10%, signal=25%	CACNA2D1/MS4A1/CX3CL1/HTR2B/RAMP3/TRPV4/ANK2/ITPR3/PTK2B/PKD2/RASA3/MCOLN2/ATP2B4/XCL1/P2RY6/BCL2/PLN/F2R/FGF2/CCL21/TRPV2/APLNR/CCR7/XCR1/PTPN6/SLC8A1/CLIC2/P2RX7/CCL19/FASLG/TRPM2/LYN/CCL3/LCK/CXCL11/CORO1A/CD4/CCR5/PTPRC/CXCL10/CXCL9
GOBP_NEGATIVE_REGULATION_OF_LYMPHOCYTE_ACTIVATION	GOBP_NEGATIVE_REGULATION_OF_LYMPHOCYTE_ACTIVATION	GOBP_NEGATIVE_REGULATION_OF_LYMPHOCYTE_ACTIVATION	149	-0.694083	-1.84761	0.001	0.0118808	0.00919224	2283	tags=45%, list=12%, signal=40%	CEACAM1/IL10/NRARP/RUNX1/ANXA1/RC3H2/INHBA/TMEM131L/LRRC32/PELI1/TBX21/TNFRSF21/SOCS6/BANK1/CTLA4/ATM/XCL1/IL20RB/IL2RA/FOXP3/LOXL3/PAG1/JAK3/IDO1/HLA-F/MERTK/TNFAIP3/LAX1/PTPN6/BTN2A2/PLA2G2D/TIGIT/RIPOR2/VSIR/FCGR2B/PTPN22/TBC1D10C/LGALS9/GPNMB/FGR/PDCD1LG2/CRTAM/IRF1/AXL/LILRB2/SAMSN1/HAVCR2/LILRB1/INPP5D/LAG3/RUNX3/LYN/LST1/CD300A/BTK/TNFAIP8L2/HLA-G/SPN/CD74/TYROBP/CD86/LILRB4/HLA-DRB1/LAPTM…
GOBP_PHOSPHATIDYLINOSITOL_3_KINASE_SIGNALING	GOBP_PHOSPHATIDYLINOSITOL_3_KINASE_SIGNALING	GOBP_PHOSPHATIDYLINOSITOL_3_KINASE_SIGNALING	149	-0.587676	-1.56436	0.001	0.0118808	0.00919224	3040	tags=39%, list=16%, signal=33%	NF1/MAPK1/PIP4K2B/SIRT1/PTEN/PTPN13/PEAR1/PIK3C2A/BECN1/GAB1/PIK3CA/PREX2/CEACAM1/UNC5B/FLT3/DIPK2A/IL18/HTR2B/NEDD4/PDGFB/PIK3C2B/PIK3R1/AGT/PIK3IP1/F2RL1/CBL/PDGFD/HGF/TNF/SEMA4D/SELP/PIK3CB/PRR5L/F2R/FGF2/CD28/PIP4K2A/TEK/FLT1/NLRC3/ERBB3/PTPN6/FN1/EGFR/JAK2/PPP1R16B/HCST/FGR/NCF1/PIK3CD/KDR/EDN1/PIK3R5/LYN/PIK3CG/HCLS1/CCL5/PIK3AP1
GOBP_POSITIVE_REGULATION_OF_CYSTEINE_TYPE_ENDOPEPTIDASE_ACTIVITY	GOBP_POSITIVE_REGULATION_OF_CYSTEINE_TYPE_ENDOPEPTIDASE_ACTIVITY	GOBP_POSITIVE_REGULATION_OF_CYSTEINE_TYPE_ENDOPEPTIDASE_ACTIVITY	148	-0.547022	-1.45611	0.001	0.0118808	0.00919224	3779	tags=38%, list=20%, signal=31%	FADD/WDR35/PML/PPM1F/SENP1/BCL2L11/CASP2/FYN/MEFV/DDX3X/SIRT1/CASP8AP2/RIPK1/CYFIP2/ARL6IP5/TNFRSF10A/REST/MALT1/NLRP1/CTSH/DLC1/MAP3K5/CASP8/HIP1/UACA/CARD8/APAF1/LGMN/CFLAR/CARD9/CASP10/TNF/ACER2/F2R/IFI16/ATP2A3/EGLN3/S100A9/ARRB1/FAS/DAPK1/PYCARD/AIM2/JAK2/SLC1A1/LGALS9/NLRC4/NLRP3/SYK/FASLG/CASP1/TNFSF10/LCK/CLEC7A/LAPTM5/SLC22A2
GOBP_POSITIVE_REGULATION_OF_VASCULATURE_DEVELOPMENT	GOBP_POSITIVE_REGULATION_OF_VASCULATURE_DEVELOPMENT	GOBP_POSITIVE_REGULATION_OF_VASCULATURE_DEVELOPMENT	150	-0.61803	-1.64595	0.001	0.0118808	0.00919224	3333	tags=41%, list=18%, signal=34%	TNFSF12/BTG1/DDAH1/VEGFA/ANGPT2/AKT3/ADM2/ENG/SIRT1/ANGPTL4/SASH1/GAB1/CYP1B1/AGGF1/IL10/SFRP2/CD40/HK2/CTSH/RUNX1/NOS3/MTDH/CDH5/SEMA5A/HIPK1/SP1/GRN/LRG1/PIK3R6/PTK2B/HIPK2/CD34/C5AR1/JCAD/HGF/ITGB1/CXCR4/FGF2/JAK1/APLNR/TGFBR2/TEK/FLT1/ETS1/THBS1/IL1B/ANGPTL3/S100A1/AQP1/ITGB8/PIK3CD/ITGAX/KDR/PRKCB/HMOX1/TLR3/ITGB2/C3/C3AR1/CX3CR1/CYBB
GOBP_REGULATION_OF_CELL_SHAPE	GOBP_REGULATION_OF_CELL_SHAPE	GOBP_REGULATION_OF_CELL_SHAPE	150	-0.567457	-1.51126	0.001	0.0118808	0.00919224	3437	tags=41%, list=18%, signal=34%	RHOU/EPS8/PLXNA1/HPN/DIAPH1/PLXNA2/FYN/VEGFA/PRPF40A/PLXNB2/BRWD3/MKLN1/FAM171A1/RHOG/PEAK3/CCL2/PLXND1/PRAG1/FES/PHIP/ANXA1/DLC1/CDC42SE1/SYNE3/VIL1/RASA1/RDX/FMNL2/FGD5/PTK2B/CYFIP1/SEMA4A/SEMA4D/P2RY1/BAMBI/MSN/CDC42SE2/EPB41/ARHGAP15/PLEKHO1/TPM1/FGD6/FMNL3/ICAM1/RHOH/EPB41L3/FN1/FGD3/SH3KBP1/RHOBTB1/FGR/KDR/FMNL1/FGD2/LST1/CCL3/PLXNC1/RAC2/HCK/CORO1A/ITGB2/CSF1R
GOBP_TOLL_LIKE_RECEPTOR_SIGNALING_PATHWAY	GOBP_TOLL_LIKE_RECEPTOR_SIGNALING_PATHWAY	GOBP_TOLL_LIKE_RECEPTOR_SIGNALING_PATHWAY	150	-0.680757	-1.813	0.001	0.0118808	0.00919224	4056	tags=60%, list=21%, signal=48%	PIK3C3/IRAK4/EPG5/BCL10/TBK1/TRAF6/FADD/TNIP3/PDPK1/TICAM1/PIK3R4/TNIP1/TRAF3/TIRAP/CHUK/SMPDL3B/CNPY3/IKBKB/RAB7B/TANK/APPL2/DDX3X/RIPK1/CAV1/CYBA/IFI35/MFHAS1/APPL1/RAB11FIP2/OTUD4/BIRC2/CD40/CD36/PJA2/CASP8/PELI1/NR1H4/CTSB/TAB2/FGG/LGMN/WDFY1/FCRL3/IRAK3/TRIL/IKBKE/F2RL1/RPS6KA3/UNC93B1/LILRA4/IRF4/ARRB2/MAP3K1/NMI/S100A9/FGB/GFI1/TLR6/NOD2/TNFAIP3/TLR10/RSAD2/LILRA2/LRRC19/MYD88/TLR5/PTPN22/…
GOBP_ALPHA_BETA_T_CELL_ACTIVATION	GOBP_ALPHA_BETA_T_CELL_ACTIVATION	GOBP_ALPHA_BETA_T_CELL_ACTIVATION	147	-0.71126	-1.89246	0.001001	0.0118808	0.00919224	2762	tags=50%, list=15%, signal=43%	CD80/CD274/TNFSF4/STAT3/LY9/RORA/ELF4/ITPKB/MALT1/PRKCQ/TMEM98/RUNX1/ANXA1/RC3H2/IL18/IL6R/TBX21/IL18R1/XCL1/HLA-A/BCL2/SEMA4A/ZNF683/ENTPD7/CD83/FOXP3/LOXL3/IRF4/CD28/JAK3/TGFBR2/HLA-E/ZAP70/BCL11B/IFNG/ITK/RSAD2/PLA2G2D/VSIR/GPR183/PRDM1/PTPN22/RASAL3/LGALS9/NLRP3/CRTAM/CCL19/IL12RB1/IRF1/BATF/SYK/TOX/LILRB1/WDFY4/TNFSF8/RUNX3/CLEC4A/EBI3/CD300A/PTGER4/EOMES/SPN/SLAMF6/CD86/DOCK2/LILRB4/CCR2/HL…
GOBP_B_CELL_DIFFERENTIATION	GOBP_B_CELL_DIFFERENTIATION	GOBP_B_CELL_DIFFERENTIATION	136	-0.662325	-1.75348	0.001001	0.0118808	0.00919224	3971	tags=48%, list=21%, signal=38%	ZFP36L1/RBPJ/CD79B/RABL3/TCIRG1/FNIP1/MSH2/EZH2/CR1/DCLRE1C/ZBTB1/STAT5B/GON4L/TP53/DNAJB9/PRKDC/EP300/SP3/BLNK/CMTM7/IL10/MALT1/ADAM17/HDAC9/FLT3/POU2AF1/MS4A1/INHBA/PIK3R1/IL7/PLCL2/FCRL3/PTK2B/ZFP36L2/PTPRJ/ATM/LYL1/BCL2/ITGB1/ATP11C/HHEX/LFNG/JAK3/CD40LG/CD79A/MFNG/NOTCH2/PTPN6/FCGR2B/GPR183/DOCK10/ITM2A/NFAM1/SYK/CARD11/IKZF3/INPP5D/DOCK11/BTK/ITGA4/SLAMF8/CD27/NCKAP1L/VCAM1/PTPRC
GOBP_GRANULOCYTE_MIGRATION	GOBP_GRANULOCYTE_MIGRATION	GOBP_GRANULOCYTE_MIGRATION	144	-0.701284	-1.86417	0.001001	0.0118808	0.00919224	2215	tags=42%, list=12%, signal=37%	ADAM8/CCL2/MPP1/ANXA1/CCL8/CX3CL1/PIKFYVE/SAA1/ITGA1/CCL22/IL34/PDE4B/BST1/C5AR1/MCOLN2/XCL1/CAMK1D/EDN2/ADGRE2/CCL21/DPP4/CCR7/S100A9/XCL2/NOD2/CSF1/PECAM1/RHOH/THBS1/MYD88/RIPOR2/CCL3L3/CCL18/PIK3CD/CCL19/EDN1/SYK/JAML/CXCL13/CSF3R/PREX1/CD300A/PIK3CG/PTGER4/CCL3/CMKLR1/VAV1/CD74/RAC2/CCL4/CXCL11/CCL5/FCER1G/SLAMF8/NCKAP1L/ITGB2/CSF1R/C3AR1/CXCL10/CXCL9
GOBP_NEGATIVE_REGULATION_OF_IMMUNE_RESPONSE	GOBP_NEGATIVE_REGULATION_OF_IMMUNE_RESPONSE	GOBP_NEGATIVE_REGULATION_OF_IMMUNE_RESPONSE	144	-0.68835	-1.82979	0.001001	0.0118808	0.00919224	1967	tags=40%, list=10%, signal=36%	ANXA1/RC3H2/GRN/TRIM21/TBX21/ADAR/IRAK3/IL33/CTLA4/XCL1/HLA-A/IL20RB/COL3A1/DUSP10/IL2RA/FOXP3/LOXL3/NLRC5/TRAFD1/ARRB2/IFI16/JAK3/NMI/A2M/HLA-E/HLA-F/HLA-B/NOD2/NLRC3/TNFAIP3/PTPN6/SERPINB9/FCGR2B/LGALS9/SERPING1/PARP14/PDCD1/HMOX1/SAMSN1/HAVCR2/CD96/LILRB1/IL7R/INPP5D/LYN/CD300A/HLA-G/ENPP3/LILRB4/CCR2/HLA-DRB1/SLAMF8/SAMHD1/CD84/VSIG4/FGL2/PTPRC
GOBP_POSITIVE_REGULATION_OF_HEMOPOIESIS	GOBP_POSITIVE_REGULATION_OF_HEMOPOIESIS	GOBP_POSITIVE_REGULATION_OF_HEMOPOIESIS	152	-0.69143	-1.84075	0.001001	0.0118808	0.00919224	2279	tags=39%, list=12%, signal=35%	IL10/ITPKB/ADAM8/MALT1/FES/RUNX1/ANXA1/IL18/CASP8/CD101/PIK3R6/GPR68/TNFSF9/IL34/CREB1/IL7/TNF/DUSP10/ATP11C/IL2RA/TESPA1/CD83/FOXP3/TGFBR2/RB1/ZAP70/IFNG/CSF1/NOTCH2/RHOH/VSIR/LGALS9/NLRP3/CCL19/IL12RB1/AXL/SYK/VNN1/TOX/LILRB2/IL7R/INPP5D/RUNX3/BTK/HLA-G/HCLS1/CD74/TYROBP/CD86/LILRB4/TREM2/HLA-DRB1/CCR1/CD27/CD4/SASH3/NCKAP1L/EVI2B/PTPRC/HLA-DRA
GOBP_POSITIVE_REGULATION_OF_LEUKOCYTE_PROLIFERATION	GOBP_POSITIVE_REGULATION_OF_LEUKOCYTE_PROLIFERATION	GOBP_POSITIVE_REGULATION_OF_LEUKOCYTE_PROLIFERATION	145	-0.736184	-1.95724	0.001001	0.0118808	0.00919224	1706	tags=46%, list=9%, signal=42%	BST2/PELI1/SLC39A10/TNFSF9/IL34/IL7/FCRL3/BST1/IL6ST/CD1D/NCK1/XCL1/HLA-A/BCL2/IL2RA/CLECL1/FOXP3/CD28/CCDC88B/JAK3/TGFBR2/CD40LG/HLA-E/CD209/ZAP70/CSF1/MEF2C/PYCARD/NFATC2/MYD88/GPR183/IL1B/PTPN22/RASAL3/LGALS9/PDCD1LG2/CD38/CD6/CCL19/IL12RB1/SYK/LILRB2/HAVCR2/CARD11/CD70/LYN/TLR4/EBI3/HHLA2/CD74/TNFSF13B/CD86/CCL5/CORO1A/CCR2/CD3E/AIF1/CD4/HLA-DMB/SASH3/NCKAP1L/VCAM1/HLA-DPB1/CSF1R/PTPRC/HLA-DP…
GOBP_REGULATION_OF_PRODUCTION_OF_MOLECULAR_MEDIATOR_OF_IMMUNE_RESPONSE	GOBP_REGULATION_OF_PRODUCTION_OF_MOLECULAR_MEDIATOR_OF_IMMUNE_RESPONSE	GOBP_REGULATION_OF_PRODUCTION_OF_MOLECULAR_MEDIATOR_OF_IMMUNE_RESPONSE	146	-0.662919	-1.76194	0.001001	0.0118808	0.00919224	2688	tags=40%, list=14%, signal=35%	TNFSF4/DDX21/PRKDC/FZD5/RIF1/IL10/CD226/MALT1/CD40/CD36/IL18/BST2/TBX21/SHLD2/CGAS/FCRL3/IRAK3/IL33/TRIL/IL18R1/F2RL1/TRIM6/XCL1/HLA-A/TNF/TNFSF13/FOXP3/CD28/JAK3/CD40LG/HLA-E/HLA-F/NOD2/MZB1/RSAD2/B2M/CD244/FCGR2B/DDX58/IL1B/PTPN22/RBP4/NLRP3/TNFRSF1B/HMOX1/CD96/LILRB1/TLR4/TLR3/BTK/SCIMP/HLA-G/CD74/LILRB4/CCR2/CLEC7A/LAPTM5/SASH3/PTPRC
GOBP_REGULATION_OF_T_CELL_DIFFERENTIATION	GOBP_REGULATION_OF_T_CELL_DIFFERENTIATION	GOBP_REGULATION_OF_T_CELL_DIFFERENTIATION	144	-0.711606	-1.89161	0.001001	0.0118808	0.00919224	2268	tags=42%, list=12%, signal=37%	ITPKB/ADAM8/MALT1/NRARP/RUNX1/ANXA1/RC3H2/IL18/TMEM131L/PIK3R6/TBX21/TNFSF9/SOS1/IL7/CTLA4/ZNF683/DUSP10/IL2RA/TESPA1/CD83/FOXP3/LOXL3/IRF4/CD28/JAK3/TGFBR2/ZAP70/IFNG/RHOH/NFATC2/VSIR/PRDM1/LGALS9/NLRP3/CRTAM/CCL19/IL12RB1/IRF1/SYK/VNN1/TOX/LILRB2/CARD11/IL7R/LAG3/RUNX3/HLA-G/CD74/CD86/LILRB4/CCR2/HLA-DRB1/CD27/SASH3/NCKAP1L/CD2/FGL2/PTPRC/HLA-DRA/HLA-DOA
GOBP_REGULATION_OF_VIRAL_LIFE_CYCLE	GOBP_REGULATION_OF_VIRAL_LIFE_CYCLE	GOBP_REGULATION_OF_VIRAL_LIFE_CYCLE	145	-0.604272	-1.60654	0.001001	0.0118808	0.00919224	3661	tags=44%, list=19%, signal=36%	PML/SRPK2/TNIP1/SRPK1/MPHOSPH8/TOP2B/APOBEC3F/SETDB1/KPNA6/PKN2/NR5A2/DDX3X/TASOR/TOP2A/IFITM1/TRIM5/VPS4B/EIF2AK2/RNASEL/PLSCR1/IFIT5/TRIM26/TRIM25/ADARB1/FAM111A/TRIM10/TRIM15/BST2/TRIM21/ADAR/LAMP3/NOTCH1/TRIM6/ZC3HAV1/OASL/BCL2/MX1/TNF/TRIM38/IFIT1/LY6E/APOBEC3H/IFI16/CD28/FCN1/APOBEC3D/CD209/RSAD2/OAS3/OAS1/LGALS9/APOBEC3G/RESF1/TRIM14/LTF/AXL/OAS2/APOBEC3C/TRIM22/CIITA/CD74/CCL5/HLA-DRB1/CD4
GOBP_TUMOR_NECROSIS_FACTOR_SUPERFAMILY_CYTOKINE_PRODUCTION	GOBP_TUMOR_NECROSIS_FACTOR_SUPERFAMILY_CYTOKINE_PRODUCTION	GOBP_TUMOR_NECROSIS_FACTOR_SUPERFAMILY_CYTOKINE_PRODUCTION	147	-0.703132	-1.87083	0.001001	0.0118808	0.00919224	2869	tags=50%, list=15%, signal=43%	DHX9/ILRUN/RIPK1/CD274/PTPN11/CD47/STAT3/DICER1/CYBA/FZD5/ARHGEF2/IL10/ADAM8/CD36/CX3CL1/UBE2J1/NR1H4/PIK3R1/CARD9/IRAK3/IL33/CD34/PTPRJ/TMEM106A/SLAMF1/FOXP3/LILRA4/IFNGR1/ARRB2/IFIH1/SIRPA/SYT11/HLA-E/IFNG/NOD2/NLRC3/TNFAIP3/PYCARD/PTPN6/LILRA2/THBS1/MYD88/JAK2/VSIR/CD33/DDX58/PTPN22/LY96/LGALS9/CCL19/LTF/AXL/RASGRP1/SYK/HAVCR2/LILRB1/CLEC4A/TLR4/TLR3/CCL3/SPN/TLR2/TLR1/CD14/TYROBP/CD86/TREM2/C…
GOBP_INTERLEUKIN_6_PRODUCTION	GOBP_INTERLEUKIN_6_PRODUCTION	GOBP_INTERLEUKIN_6_PRODUCTION	135	-0.722399	-1.91119	0.001002	0.0118808	0.00919224	2767	tags=53%, list=15%, signal=46%	SIGLEC16/TNFSF4/PTPN11/CD47/STAT3/CYBA/AFAP1L2/ARHGEF2/KLF2/IL10/CD36/POU2AF1/CX3CL1/IL6R/NR1H4/CSK/CARD9/IRAK3/IL33/BANK1/F2RL1/HGF/TNF/TMEM106A/IL17RA/SLAMF1/FOXP3/F2R/ARRB2/IFIH1/SIRPA/INAVA/C1QTNF3/SYT11/ARRB1/TLR6/IFNG/HLA-B/NOD2/NLRC3/CD200/TNFAIP3/POU2F2/PYCARD/PTPN6/LILRA2/MYD88/DDX58/IL1B/PTPN22/LGALS9/CD200R1/IL16/SYK/LILRB2/HAVCR2/INPP5D/TLR4/TLR3/SCIMP/TLR2/TLR1/CD74/TYROBP/TLR8/LILRB…
GOBP_POSITIVE_REGULATION_OF_CHEMOTAXIS	GOBP_POSITIVE_REGULATION_OF_CHEMOTAXIS	GOBP_POSITIVE_REGULATION_OF_CHEMOTAXIS	139	-0.707262	-1.87305	0.001002	0.0118808	0.00919224	1947	tags=40%, list=10%, signal=36%	TMSB4X/SEMA5A/IL6R/PDGFB/BMPR2/CDH13/IL34/ADAM10/LGMN/PTK2B/SUCNR1/C5AR1/F2RL1/XCL1/CAMK1D/SWAP70/ANO6/PDGFD/S1PR1/EDN2/CXCR4/TIAM1/FGF2/NRP1/CCL21/CCR7/XCL2/CSF1/THBS1/CCR4/RIPOR2/PLA2G7/LGALS9/CCL19/KDR/IL16/EDN1/GPSM3/CXCL13/CXCL12/CCL3/CMKLR1/CD74/RAC2/CCL4/P2RY12/CCL5/TREM2/CXCL14/CCR2/CCR1/AIF1/NCKAP1L/CSF1R/C3AR1/CXCL10
GOBP_POSITIVE_REGULATION_OF_LEUKOCYTE_MIGRATION	GOBP_POSITIVE_REGULATION_OF_LEUKOCYTE_MIGRATION	GOBP_POSITIVE_REGULATION_OF_LEUKOCYTE_MIGRATION	133	-0.696648	-1.84237	0.001002	0.0118808	0.00919224	2215	tags=42%, list=12%, signal=37%	ADAM8/ADAM17/MIA3/CCL8/CX3CL1/IL6R/IL34/ADAM10/LGMN/PTK2B/C5AR1/F2RL1/XCL1/CAMK1D/SWAP70/ANO6/PDGFD/TNF/SELP/EDN2/CCL21/CCR7/XCL2/ICAM1/CSF1/PYCARD/THBS1/RIPOR2/PLA2G7/LGALS9/DOCK8/CCL19/EDN1/GPSM3/CXCL13/CXCL12/CCL3/ITGA4/CMKLR1/SPN/CD74/RAC2/CCL4/P2RY12/CCL5/TREM2/CXCL14/CCR2/CCR1/PTAFR/AIF1/NCKAP1L/CSF1R/C3AR1/CXCL10/CX3CR1
GOBP_REGULATION_OF_G_PROTEIN_COUPLED_RECEPTOR_SIGNALING_PATHWAY	GOBP_REGULATION_OF_G_PROTEIN_COUPLED_RECEPTOR_SIGNALING_PATHWAY	GOBP_REGULATION_OF_G_PROTEIN_COUPLED_RECEPTOR_SIGNALING_PATHWAY	140	-0.539409	-1.43031	0.001002	0.0118808	0.00919224	3938	tags=32%, list=21%, signal=26%	DGKQ/KCTD16/TULP3/ZDHHC7/NMT1/PDCL/DNM2/YWHAB/PLCB1/BICD1/SLC39A14/RPGRIP1L/USP33/ROCK2/GRK5/TMOD2/MET/RNF157/NMT2/RGS12/RGS14/ADRB2/PPP1R9B/GNAI2/HTR2B/RAMP3/ROCK1/GRK2/PDE4B/ARRDC3/ATP2B4/RGS5/PDE6B/ARRB2/APLNR/RASGRP4/ARRB1/GIT2/EDN1/RGS10/RGS1/RGS18/CCL5/PLEK/C3
GOBP_REGULATION_OF_JNK_CASCADE	GOBP_REGULATION_OF_JNK_CASCADE	GOBP_REGULATION_OF_JNK_CASCADE	128	-0.57117	-1.50939	0.001002	0.0118808	0.00919224	3782	tags=45%, list=20%, signal=37%	TRAF6/FKTN/HDAC3/TRAF3/PRKN/TIRAP/ITCH/PLCB1/HIPK3/RAPGEF1/MAP4K4/PDCD4/RIPK1/DUSP22/ZMYND11/MFHAS1/MINK1/TAOK1/SFRP2/PJA2/MAP3K5/TRAF5/NCOR1/SDCBP/ANKRD6/TAOK3/EDA2R/CARD9/PTK2B/HIPK2/F2RL1/TNF/DUSP10/SLAMF1/AIDA/RAP2A/UNC5CL/TRAF1/CCL21/CYLD/CCR7/SIRPA/NOD2/TNFRSF19/PYCARD/EGFR/MYD88/FCGR2B/IL1B/PTPN22/NCF1/CCL19/RASSF2/RASGRP1/SERPINF2/TLR4/TLR3/CD27
GOBP_REGULATION_OF_REGULATED_SECRETORY_PATHWAY	GOBP_REGULATION_OF_REGULATED_SECRETORY_PATHWAY	GOBP_REGULATION_OF_REGULATED_SECRETORY_PATHWAY	135	-0.592939	-1.56869	0.001002	0.0118808	0.00919224	3787	tags=37%, list=20%, signal=30%	VAMP8/GSK3B/RIMS3/PDPK1/ATP2A2/STXBP1/SYT9/SYT6/RAB3GAP1/FER/IL4R/AP1G1/C12orf4/GAB2/ADRA2A/VAMP7/SNX4/RAP1A/CEACAM1/REST/RAB27A/FES/RAB3D/GNAI2/MICAL1/NOTCH1/F2RL1/P2RY1/ADGRE2/UNC13D/PRAM1/SYT11/HLA-F/NLGN1/FCGR2B/LGALS9/FGR/PRKCB/SYK/HMOX1/LRRK2/LYN/CD300A/ITGAM/RAC2/CLTRN/CCR2/PTAFR/ITGB2/CD84
GOBP_RHO_PROTEIN_SIGNAL_TRANSDUCTION	GOBP_RHO_PROTEIN_SIGNAL_TRANSDUCTION	GOBP_RHO_PROTEIN_SIGNAL_TRANSDUCTION	133	-0.55022	-1.45513	0.001002	0.0118808	0.00919224	4567	tags=47%, list=24%, signal=36%	RASIP1/ARHGEF28/CDC42EP3/CCDC125/CDC42/RHOA/CUL3/EPS8L3/LIMK1/KCTD10/PHACTR4/PDGFRB/GPR20/RHOU/CHUK/EPS8/ABL2/ARHGEF1/STARD13/ROCK2/ADRA2A/GPR55/NET1/RHOG/MET/ARHGEF10/ARHGEF2/ARHGEF12/PRAG1/AKAP13/SHTN1/DLC1/CDC42SE1/CELSR1/ARHGAP4/GNA13/ROCK1/CDH13/ARHGAP29/STARD8/ITGA3/COL1A2/F2RL1/COL3A1/ARHGEF3/MYO9B/CDC42SE2/F2R/ARHGAP42/GPR18/NRP1/ARRB1/ABCA1/P2RY8/ARHGDIB/RIPOR2/APOE/HEG1/LPAR6/P2RY10/GPR…
GOBP_SMOOTH_MUSCLE_CELL_PROLIFERATION	GOBP_SMOOTH_MUSCLE_CELL_PROLIFERATION	GOBP_SMOOTH_MUSCLE_CELL_PROLIFERATION	127	-0.588981	-1.55579	0.001002	0.0118808	0.00919224	4076	tags=50%, list=22%, signal=39%	ERN1/FOXJ2/NPR1/IRAK4/BMP4/MTOR/TRAF6/CNN1/GNAI3/PDGFRB/CCN3/IL15/CCN4/ADAMTS1/GJA1/MMP2/CTNNB1/PDCD4/PTEN/AKR1B1/CDKN1B/PRKDC/ITGA2/IL10/ELN/FGFR2/ID2/MAP3K5/IL18/CX3CL1/GNAI2/DNMT1/IL6R/PDGFB/CDH13/PAK1/IGFBP3/ABCC4/P2RY6/PDGFD/S1PR1/TNF/TGM2/FGF2/TPM1/TGFBR2/IFNG/TNFAIP3/MEF2C/THBS1/EGFR/MYD88/JAK2/CALCRL/SOD2/EDN1/HMOX1/SERPINF2/NPR3/STAT1/CCL5/PTAFR/AIF1
GOBP_TYPE_I_INTERFERON_PRODUCTION	GOBP_TYPE_I_INTERFERON_PRODUCTION	GOBP_TYPE_I_INTERFERON_PRODUCTION	127	-0.633757	-1.67406	0.001002	0.0118808	0.00919224	4178	tags=51%, list=22%, signal=40%	IRAK1/CREBBP/POLA1/SETD2/TBK1/MRE11/TICAM1/TRAF3/TIRAP/ITCH/CHUK/TRIM56/G3BP1/TRAF3IP1/DDX3X/DHX9/CTNNB1/ILRUN/RNF135/PTPN11/HERC5/PRKDC/EP300/TOMM70/RIOK3/REL/IL10/ZBP1/UBA7/TRIM25/TRIM15/TRIM21/CGAS/RNF125/IKBKE/STING1/UBE2L6/NFKB1/IRF5/NLRC5/LILRA4/IFI16/CYLD/IFIH1/SIRPA/NMI/DTX4/NLRC3/TNFAIP3/PYCARD/MYD88/DDX58/PTPN22/IRF1/SYK/HAVCR2/LILRB1/TLR4/TLR3/TLR2/CD14/TLR8/STAT1/IRF8/TLR7
GOBP_ENDOTHELIUM_DEVELOPMENT	GOBP_ENDOTHELIUM_DEVELOPMENT	GOBP_ENDOTHELIUM_DEVELOPMENT	126	-0.582161	-1.53739	0.00100301	0.0118808	0.00919224	4310	tags=52%, list=23%, signal=40%	TIE1/RHOA/NRG1/NOTCH4/RAP1B/FOXJ2/VEZF1/RAP2C/GJA4/ATOH8/RBPJ/BMP4/PDE4D/TJP2/PLCB1/BTG1/IKBKB/ADD1/VEGFA/STARD13/ROBO4/ROCK2/PDE2A/GJA1/CTNNB1/RAPGEF1/ENG/FSTL1/S1PR2/MET/RAP1A/NR2F2/PROC/CEACAM1/ID1/RAPGEF2/CDH5/ACVRL1/BMPR2/ROCK1/RDX/APOLD1/ZEB1/NOTCH1/CD34/F2RL1/JAG1/S1PR1/TNF/MSN/CLDN1/CXCR4/NRP1/COL15A1/CLIC4/ICAM1/GJA5/PECAM1/MYD88/PPP1R16B/IL1B/HEG1/ITGAX/KDR/CXCL10
GOBP_MYELOID_CELL_HOMEOSTASIS	GOBP_MYELOID_CELL_HOMEOSTASIS	GOBP_MYELOID_CELL_HOMEOSTASIS	142	-0.539759	-1.43219	0.00100301	0.0118808	0.00919224	3740	tags=41%, list=20%, signal=33%	SMAP1/TMOD3/RBFOX2/BCL2L11/SMAD5/STAT5B/ARID4A/ADGRF5/UFL1/ADD1/VEGFA/DNASE2/L3MBTL3/CASP3/KLF13/STAT3/ARNT/EPAS1/PRKDC/SP3/MFHAS1/HAMP/KLF2/ITPKB/ADAM17/IREB2/ANXA1/PTBP3/KMT2E/INHBA/MED1/TRIM10/MAPK14/ADAR/PDE4B/HIPK2/PIK3CB/FOXP3/CDK6/JAK3/RB1/SH2B3/MERTK/ETS1/B2M/JAK2/PIK3CD/AXL/HMOX1/INPP5D/RHEX/LYN/IKZF1/SPI1/HCLS1/MAFB/STAT1/NCKAP1L
GOBP_NEGATIVE_REGULATION_OF_LEUKOCYTE_CELL_CELL_ADHESION	GOBP_NEGATIVE_REGULATION_OF_LEUKOCYTE_CELL_CELL_ADHESION	GOBP_NEGATIVE_REGULATION_OF_LEUKOCYTE_CELL_CELL_ADHESION	126	-0.681598	-1.79999	0.00100301	0.0118808	0.00919224	3092	tags=51%, list=16%, signal=43%	IL4R/MARCHF7/RC3H1/CASP3/CBLB/CD80/CD274/TNFSF4/WNK1/CCL28/CEACAM1/IL10/NRARP/MIA3/RUNX1/ANXA1/RC3H2/TMEM131L/LRRC32/PELI1/TBX21/TNFRSF21/SOCS6/CTLA4/XCL1/IL20RB/IL2RA/FOXP3/LOXL3/PAG1/CCL21/JAK3/IDO1/LAX1/PTPN6/BTN2A2/PLA2G2D/TIGIT/RIPOR2/VSIR/FCGR2B/PTPN22/LGALS9/GPNMB/PDCD1LG2/CRTAM/IRF1/LILRB2/CXCL12/HAVCR2/LILRB1/LAG3/RUNX3/CD300A/TNFAIP8L2/HLA-G/SPN/CD74/CD86/LILRB4/HLA-DRB1/LAPTM5/VSIG4/FG…
GOBP_POSITIVE_REGULATION_OF_INFLAMMATORY_RESPONSE	GOBP_POSITIVE_REGULATION_OF_INFLAMMATORY_RESPONSE	GOBP_POSITIVE_REGULATION_OF_INFLAMMATORY_RESPONSE	123	-0.63771	-1.6828	0.00100301	0.0118808	0.00919224	2934	tags=46%, list=15%, signal=39%	PDE2A/DHX9/VAMP7/SNX4/NAPEPLD/PDCD4/RIPK1/TNFSF4/CD47/ITGA2/IFI35/TNFRSF11A/ADAM8/ABCC1/CLOCK/ZBP1/IL18/CX3CL1/GRN/CDK19/AGT/IL33/SUCNR1/IL6ST/OSMR/LTA/TNF/TGM2/CD28/CCR7/IDO1/NMI/S100A9/HLA-E/IFNG/TLR10/ETS1/EGFR/JAK2/PLA2G7/IL1B/CTSC/IL16/GPSM3/LRRK2/TLR4/TLR3/PIK3CG/PTGER4/CCL3/BTK/TLR2/CEBPA/TREM2/CCR2/TLR7/C3
GOBP_VIRAL_GENOME_REPLICATION	GOBP_VIRAL_GENOME_REPLICATION	GOBP_VIRAL_GENOME_REPLICATION	126	-0.616631	-1.62842	0.00100301	0.0118808	0.00919224	3636	tags=48%, list=19%, signal=39%	SRPK2/TNIP1/SRPK1/ATG16L2/PRKN/MPHOSPH8/TOP2B/APOBEC3F/SETDB1/KPNA6/PKN2/EEA1/ROCK2/NR5A2/DDX3X/NFIA/TASOR/TOP2A/IFITM1/IFI27/CCL2/YTHDC2/EIF2AK2/RNASEL/PLSCR1/IFIT5/CCL8/ADARB1/FAM111A/STOM/BST2/GRK2/ADAR/DEK/NOTCH1/HSPA8/TRIM6/ZC3HAV1/OASL/BCL2/MX1/TNF/IFIT1/ZBED1/APOBEC3H/IFI16/CD28/APOBEC3D/CD209/RSAD2/RAB29/OAS3/OAS1/APOBEC3G/RESF1/LTF/CXCR6/OAS2/APOBEC3C/CCL5
GOBP_NEGATIVE_REGULATION_OF_IMMUNE_EFFECTOR_PROCESS	GOBP_NEGATIVE_REGULATION_OF_IMMUNE_EFFECTOR_PROCESS	GOBP_NEGATIVE_REGULATION_OF_IMMUNE_EFFECTOR_PROCESS	124	-0.676734	-1.78383	0.00100402	0.0118808	0.00919224	3095	tags=47%, list=16%, signal=39%	FER/IL4R/TRAF3IP1/RC3H1/ILRUN/TNFSF4/CD47/PRKDC/RIOK3/APPL1/CEACAM1/IL10/ANXA1/RC3H2/SEC14L1/GRN/BST2/TBX21/FCRL3/IRAK3/IL33/RNF125/XCL1/HLA-A/IL20RB/TNF/DUSP10/IL2RA/FOXP3/LOXL3/MICB/ARRB2/JAK3/A2M/HLA-E/HLA-F/HLA-B/NOD2/PTPN6/SERPINB9/FCGR2B/LGALS9/SERPING1/HMOX1/HAVCR2/CD96/LILRB1/IL7R/CD300A/HLA-G/ENPP3/LILRB4/CCR2/SLAMF8/CD84/VSIG4/FGL2/PTPRC
GOBP_NEGATIVE_REGULATION_OF_INFLAMMATORY_RESPONSE	GOBP_NEGATIVE_REGULATION_OF_INFLAMMATORY_RESPONSE	GOBP_NEGATIVE_REGULATION_OF_INFLAMMATORY_RESPONSE	124	-0.667188	-1.75867	0.00100402	0.0118808	0.00919224	2483	tags=39%, list=13%, signal=34%	OTULIN/MFHAS1/HAMP/PROC/RORA/IL10/NT5E/LPCAT3/CDH5/CX3CL1/SAA1/GRN/NR1H4/ASH1L/SERPINF1/NFKB1/IL20RB/HGF/DUSP10/IL2RA/FFAR4/FOXP3/SIRPA/C1QTNF3/SYT11/RB1/TEK/NOD2/NLRC3/CD200/TNFAIP3/FCGR2B/CALCRL/APOE/NLRP3/CD200R1/TNFRSF1B/TNFAIP6/PTGER4/TNFAIP8L2/ENPP3/ALOX5/CST7/HLA-DRB1/SLAMF8/SIGLEC10/AOAH/PTPRC
GOBP_REGULATION_OF_PHOSPHATIDYLINOSITOL_3_KINASE_SIGNALING	GOBP_REGULATION_OF_PHOSPHATIDYLINOSITOL_3_KINASE_SIGNALING	GOBP_REGULATION_OF_PHOSPHATIDYLINOSITOL_3_KINASE_SIGNALING	122	-0.60737	-1.60129	0.00100402	0.0118808	0.00919224	3011	tags=42%, list=16%, signal=35%	MAPK1/PIP4K2B/SIRT1/PTEN/PTPN13/BECN1/GAB1/PIK3CA/CEACAM1/UNC5B/FLT3/DIPK2A/IL18/NEDD4/PDGFB/PIK3R1/AGT/PIK3IP1/F2RL1/CBL/PDGFD/HGF/TNF/SEMA4D/SELP/PIK3CB/PRR5L/F2R/FGF2/CD28/PIP4K2A/TEK/FLT1/NLRC3/ERBB3/PTPN6/FN1/EGFR/JAK2/PPP1R16B/HCST/FGR/NCF1/PIK3CD/KDR/PIK3R5/LYN/PIK3CG/HCLS1/CCL5/PIK3AP1
GOBP_REGULATION_OF_TUBE_SIZE	GOBP_REGULATION_OF_TUBE_SIZE	GOBP_REGULATION_OF_TUBE_SIZE	125	-0.561624	-1.48172	0.00100402	0.0118808	0.00919224	3096	tags=34%, list=16%, signal=29%	GCLC/ROCK2/SCPEP1/GJA1/ADRA2A/ATP2B1/CAV1/PIK3C2A/KLF2/ADRB2/NOS3/HTR2B/ITGA1/BMPR2/ROCK1/SMTNL2/FGG/AGT/ACTA2/HTR7/F2RL1/AVPR1B/P2RY1/EDN2/EDNRB/GCH1/F2R/ARHGAP42/FGB/ICAM1/GJA5/SLC8A1/EGFR/APOE/DOCK4/SOD2/CD38/GUCY1A1/HRH2/EDN1/SERPINF2/ACE2/PTAFR
GOBP_B_CELL_MEDIATED_IMMUNITY	GOBP_B_CELL_MEDIATED_IMMUNITY	GOBP_B_CELL_MEDIATED_IMMUNITY	119	-0.71872	-1.89292	0.00100604	0.0118808	0.00919224	1591	tags=36%, list=8%, signal=33%	TBX21/SHLD2/NBN/XCL1/LTA/SWAP70/TNF/TNFSF13/FOXP3/CD28/CD40LG/HLA-E/NOD2/PTPN6/MYD88/C7/C4B/FCGR2B/SLA2/CFI/SERPING1/C4A/C1R/BATF/C2/INPP5D/CD70/BTK/C1S/IGLL5/HLA-G/GAPT/CD74/TLR8/HLA-DQB1/FCER1G/HLA-DRB1/CD27/C1QA/C3/PTPRC/C1QC/C1QB
GOBP_MODULATION_OF_PROCESS_OF_OTHER_ORGANISM	GOBP_MODULATION_OF_PROCESS_OF_OTHER_ORGANISM	GOBP_MODULATION_OF_PROCESS_OF_OTHER_ORGANISM	121	-0.59875	-1.57714	0.00100604	0.0118808	0.00919224	3624	tags=36%, list=19%, signal=30%	KPNB1/TNIP1/PRKN/BCL2L11/CXCL6/HPN/INSR/ATG7/NAPEPLD/EP300/IFI27/KPNA3/REST/YTHDC2/EIF2AK2/CCL8/IGF2R/STOM/SP1/CASP8/TYMS/HIPK2/HSPA8/F2RL1/ZBED1/S100A9/CD209/IFNG/LRRC19/SERPINB9/APOE/AQP1/P2RX7/LTF/SYK/PRF1/CCL3/CCL4/REG1A/CCL5/CLEC7A/CD4/CSF1R/MPEG1
GOBP_NEUTROPHIL_MIGRATION	GOBP_NEUTROPHIL_MIGRATION	GOBP_NEUTROPHIL_MIGRATION	119	-0.702778	-1.85093	0.00100604	0.0118808	0.00919224	2215	tags=43%, list=12%, signal=38%	ADAM8/CCL2/MPP1/CCL8/CX3CL1/PIKFYVE/SAA1/ITGA1/CCL22/PDE4B/BST1/C5AR1/MCOLN2/XCL1/CAMK1D/EDN2/CCL21/DPP4/CCR7/S100A9/XCL2/NOD2/PECAM1/RHOH/MYD88/RIPOR2/CCL3L3/CCL18/PIK3CD/CCL19/EDN1/SYK/JAML/CXCL13/CSF3R/PREX1/PIK3CG/CCL3/VAV1/CD74/RAC2/CCL4/CXCL11/CCL5/FCER1G/SLAMF8/NCKAP1L/ITGB2/C3AR1/CXCL10/CXCL9
GOBP_POSITIVE_REGULATION_OF_LEUKOCYTE_MEDIATED_IMMUNITY	GOBP_POSITIVE_REGULATION_OF_LEUKOCYTE_MEDIATED_IMMUNITY	GOBP_POSITIVE_REGULATION_OF_LEUKOCYTE_MEDIATED_IMMUNITY	121	-0.681245	-1.79443	0.00100604	0.0118808	0.00919224	3851	tags=55%, list=20%, signal=44%	TP53BP1/TRAF6/FADD/MSH2/TICAM1/IL1R1/FBXO38/KLRK1/ZBTB1/STAT5B/AP1G1/STX7/CADM1/TNFSF4/DDX21/FZD5/RIF1/NCR3/CD226/MALT1/CD40/IL18/TBX21/SHLD2/CD1E/IL18R1/F2RL1/CD1D/XCL1/LTA/CD1C/HLA-A/MR1/TNF/TNFSF13/FOXP3/CD28/HLA-E/HLA-F/HLA-B/NOD2/RSAD2/B2M/DDX58/IL1B/NLRP3/CRTAM/IL12RB1/RASGRP1/SH2D1A/LAG3/BTK/SCIMP/HLA-G/ITGAM/SLAMF6/VAV1/TYROBP/HLA-DRB1/CLEC7A/PTAFR/SASH3/ITGB2/C3/PTPRC/HLA-DRA
GOBP_RESPONSE_TO_XENOBIOTIC_STIMULUS	GOBP_RESPONSE_TO_XENOBIOTIC_STIMULUS	GOBP_RESPONSE_TO_XENOBIOTIC_STIMULUS	119	-0.572472	-1.50774	0.00100604	0.0118808	0.00919224	2645	tags=23%, list=14%, signal=20%	TIGAR/CYP2U1/ARNT/CYP3A5/CYP1B1/RORA/FMO3/AOC3/CES1/CRYZ/CYP2S1/ABCC2/AHR/RB1/MGST1/GGT1/ACSM2B/FMO1/ACY3/FMO2/HNF4A/AOC1/PTGS1/GLYAT/CYP2J2/GSTA1/GSTA2
GOBP_GRANULOCYTE_CHEMOTAXIS	GOBP_GRANULOCYTE_CHEMOTAXIS	GOBP_GRANULOCYTE_CHEMOTAXIS	120	-0.707182	-1.86245	0.00100705	0.0118808	0.00919224	2200	tags=43%, list=12%, signal=39%	CCL2/MPP1/ANXA1/CCL8/CX3CL1/PIKFYVE/SAA1/ITGA1/CCL22/IL34/PDE4B/BST1/C5AR1/XCL1/CAMK1D/EDN2/ADGRE2/CCL21/DPP4/CCR7/S100A9/XCL2/NOD2/CSF1/THBS1/RIPOR2/CCL3L3/CCL18/PIK3CD/CCL19/EDN1/SYK/JAML/CXCL13/CSF3R/PREX1/PIK3CG/CCL3/CMKLR1/VAV1/CD74/RAC2/CCL4/CXCL11/CCL5/FCER1G/NCKAP1L/ITGB2/CSF1R/C3AR1/CXCL10/CXCL9
GOBP_REGULATION_OF_B_CELL_ACTIVATION	GOBP_REGULATION_OF_B_CELL_ACTIVATION	GOBP_REGULATION_OF_B_CELL_ACTIVATION	120	-0.705972	-1.85926	0.00100705	0.0118808	0.00919224	1803	tags=42%, list=10%, signal=39%	INHBA/PELI1/SLC39A10/TBX21/SHLD2/IL7/TNFRSF21/FCRL3/ZFP36L2/BST1/BANK1/CTLA4/ATM/BCL2/ATP11C/TNFSF13/FOXP3/AHR/CD28/NOD2/TNFAIP3/MZB1/MEF2C/PTPN6/NFATC2/SH3KBP1/FCGR2B/GPR183/TBC1D10C/CD38/NFAM1/SYK/SAMSN1/CARD11/IKZF3/INPP5D/LYN/TLR4/CD300A/BTK/IGLL5/CD74/TYROBP/TNFSF13B/SLAMF8/CD27/LAPTM5/SASH3/NCKAP1L/MNDA/PTPRC
GOBP_LYMPHOCYTE_MIGRATION	GOBP_LYMPHOCYTE_MIGRATION	GOBP_LYMPHOCYTE_MIGRATION	115	-0.722594	-1.90114	0.00100806	0.0118808	0.00919224	2215	tags=48%, list=12%, signal=42%	ADAM8/CCL2/ADAM17/MIA3/CCL8/CX3CL1/SAA1/CCL22/TBX21/CYP7B1/RIPK3/ADAM10/PTK2B/ITGB7/XCL1/LRCH1/S1PR1/MSN/PADI2/SPNS2/CCL21/CCR7/ZAP70/XCL2/ICAM1/CD200/STK10/PYCARD/RIPOR2/GPR183/MYO1G/CCL3L3/DOCK8/CRTAM/CCL18/PIK3CD/CCL19/CD200R1/CXCL16/CXCL13/CXCL12/C10orf99/PIK3CG/CCL3/ITGA4/SPN/CXCR3/CCL4/CXCL11/CCL5/CXCL14/CCR2/ITGAL/AIF1/CXCL10
GOBP_POSITIVE_REGULATION_OF_STRESS_ACTIVATED_PROTEIN_KINASE_SIGNALING_CASCADE	GOBP_POSITIVE_REGULATION_OF_STRESS_ACTIVATED_PROTEIN_KINASE_SIGNALING_CASCADE	GOBP_POSITIVE_REGULATION_OF_STRESS_ACTIVATED_PROTEIN_KINASE_SIGNALING_CASCADE	115	-0.597083	-1.57092	0.00100806	0.0118808	0.00919224	3559	tags=48%, list=19%, signal=39%	TRAF3/TIRAP/PLCB1/SEMA4C/MID1/VEGFA/RNF13/KLHDC10/RIPK1/DUSP22/SASH1/ARL6IP5/MAP3K3/MFHAS1/EIF2AK2/MINK1/TAOK1/BMP2/PJA2/MAP3K5/TRAF5/SDCBP/ANKRD6/TAOK3/EDA2R/CARD9/PTK2B/HIPK2/RELL1/F2RL1/TNF/SLAMF1/UNC5CL/TRAF1/CCL21/CCR7/INAVA/NOD2/TNFRSF19/PYCARD/MYD88/FCGR2B/IL1B/NCF1/CCL19/RASSF2/RASGRP1/SERPINF2/LYN/TLR4/TLR3/SCIMP/SPI1/CLEC7A/CD27
GOBP_REGULATION_OF_LEUKOCYTE_CHEMOTAXIS	GOBP_REGULATION_OF_LEUKOCYTE_CHEMOTAXIS	GOBP_REGULATION_OF_LEUKOCYTE_CHEMOTAXIS	116	-0.69793	-1.83538	0.00100806	0.0118808	0.00919224	1527	tags=39%, list=8%, signal=36%	IL34/ADAM10/LGMN/RIN3/PTK2B/BST1/C5AR1/F2RL1/XCL1/CAMK1D/SWAP70/ANO6/EDN2/PADI2/CCL21/DPP4/CCR7/XCL2/NOD2/CSF1/THBS1/RIPOR2/PLA2G7/LGALS9/CCL19/EDN1/GPSM3/CXCL13/CXCL12/LYN/CCL3/CMKLR1/CD74/RAC2/CCL4/CCL5/CXCL14/CCR2/SLAMF8/CCR1/AIF1/NCKAP1L/CSF1R/C3AR1/CXCL10
GOBP_REGULATION_OF_MYELOID_LEUKOCYTE_DIFFERENTIATION	GOBP_REGULATION_OF_MYELOID_LEUKOCYTE_DIFFERENTIATION	GOBP_REGULATION_OF_MYELOID_LEUKOCYTE_DIFFERENTIATION	115	-0.653487	-1.71932	0.00100806	0.0118808	0.00919224	2312	tags=35%, list=12%, signal=31%	FSTL3/CEACAM1/UBASH3B/FES/RUNX1/INHBA/FBN1/CASP8/CD101/GPR68/PIK3R1/IL34/CREB1/GPR137B/LILRB3/TNF/CDK6/RB1/IFNG/CSF1/NOTCH2/LTF/RASSF2/LILRB1/INPP5D/LYN/TLR4/TLR3/CCL3/HCLS1/CD74/TYROBP/MAFB/LILRB4/TREM2/HLA-DRB1/CCR1/CD4/EVI2B/C1QC
GOBP_SEQUESTERING_OF_CALCIUM_ION	GOBP_SEQUESTERING_OF_CALCIUM_ION	GOBP_SEQUESTERING_OF_CALCIUM_ION	117	-0.604914	-1.59093	0.00100806	0.0118808	0.00919224	1811	tags=27%, list=10%, signal=25%	CX3CL1/HTR2B/ANK2/ITPR3/PTK2B/PKD2/RASA3/MCOLN2/XCL1/P2RY6/PLN/F2R/FGF2/CCL21/APLNR/CCR7/XCR1/PTPN6/SLC8A1/CLIC2/CCL19/FASLG/TRPM2/LYN/CCL3/LCK/CXCL11/CORO1A/CCR5/PTPRC/CXCL10/CXCL9
GOBP_ALPHA_BETA_T_CELL_DIFFERENTIATION	GOBP_ALPHA_BETA_T_CELL_DIFFERENTIATION	GOBP_ALPHA_BETA_T_CELL_DIFFERENTIATION	106	-0.720741	-1.88901	0.0010101	0.0118808	0.00919224	2762	tags=50%, list=15%, signal=43%	CD80/TNFSF4/STAT3/LY9/RORA/ITPKB/MALT1/TMEM98/RUNX1/ANXA1/RC3H2/IL18/IL6R/TBX21/IL18R1/BCL2/SEMA4A/ZNF683/ENTPD7/CD83/FOXP3/LOXL3/IRF4/JAK3/TGFBR2/ZAP70/BCL11B/IFNG/ITK/RSAD2/PLA2G2D/GPR183/PRDM1/LGALS9/NLRP3/CCL19/IL12RB1/IRF1/BATF/SYK/TOX/TNFSF8/RUNX3/PTGER4/EOMES/SPN/SLAMF6/CD86/LILRB4/HLA-DRB1/SASH3/NCKAP1L/HLA-DRA
GOBP_INTEGRIN_MEDIATED_SIGNALING_PATHWAY	GOBP_INTEGRIN_MEDIATED_SIGNALING_PATHWAY	GOBP_INTEGRIN_MEDIATED_SIGNALING_PATHWAY	106	-0.660039	-1.72992	0.0010101	0.0118808	0.00919224	3721	tags=52%, list=20%, signal=42%	ITGA11/DST/PHACTR4/TSPAN32/ILK/ITGBL1/DOCK1/ITGB6/ADAMTS1/LIMS2/SEMA7A/NEDD9/PTPN11/CD47/ITGB3/FLNA/ITGA2/CEACAM1/RCC2/TLN1/ERBIN/TXK/ITGAD/ITGA1/ADAM10/ITGA3/PTK2B/BST1/ITGB4/ITGB7/COL3A1/ITGA8/ITGB1/ADAM9/ITGAV/LOXL3/NRP1/ITGA9/PRAM1/CD40LG/PLPP3/FN1/ANGPTL3/FGR/ITGB8/ITGAX/SYK/FERMT3/ITGA4/ITGAM/VAV1/HCK/ITGAL/ITGB2/PLEK/FYB1
GOBP_INTERFERON_GAMMA_PRODUCTION	GOBP_INTERFERON_GAMMA_PRODUCTION	GOBP_INTERFERON_GAMMA_PRODUCTION	109	-0.761063	-1.99609	0.0010101	0.0118808	0.00919224	1815	tags=50%, list=10%, signal=45%	IL18/INHBA/TXK/NR1H4/RIPK3/IL33/PDE4B/IL18R1/F2RL1/XCL1/LTA/HLA-A/IL20RB/TNF/FOXP3/IL12RB2/CCR7/SIRPA/NOD2/PYCARD/CD244/VSIR/IL1B/PTPN22/LGALS9/PDCD1LG2/CRTAM/IL12RB1/AXL/RASGRP1/BTN3A2/HAVCR2/CD96/LILRB1/BTN3A1/TLR4/EBI3/TLR3/SPN/SLAMF6/CD14/TLR8/LILRB4/CCR2/HLA-DRB1/IRF8/CLEC7A/CD3E/LAPTM5/SASH3/TLR7/HLA-DPB1/CD2/HLA-DPA1
GOBP_INTERLEUKIN_1_PRODUCTION	GOBP_INTERLEUKIN_1_PRODUCTION	GOBP_INTERLEUKIN_1_PRODUCTION	107	-0.705098	-1.84802	0.0010101	0.0118808	0.00919224	2283	tags=47%, list=12%, signal=41%	CEACAM1/IL10/MALT1/NLRP1/CD36/ANXA1/CX3CL1/SAA1/CASP8/NR1H4/CARD8/F2RL1/TNF/TMEM106A/FFAR4/F2R/ARRB2/IFI16/CCR7/SIRPA/CARD16/INAVA/TLR6/IFNG/NOD2/TNFAIP3/PYCARD/LILRA2/AIM2/JAK2/CD33/PYHIN1/LGALS9/NLRC4/NLRP3/P2RX7/CCL19/IL16/HAVCR2/CASP1/TLR4/CCL3/TYROBP/TLR8/LILRB4/TREM2/CLEC7A/GBP5/MNDA/CX3CR1
GOBP_LEUKOCYTE_MEDIATED_CYTOTOXICITY	GOBP_LEUKOCYTE_MEDIATED_CYTOTOXICITY	GOBP_LEUKOCYTE_MEDIATED_CYTOTOXICITY	108	-0.702178	-1.84083	0.0010101	0.0118808	0.00919224	2407	tags=46%, list=13%, signal=41%	GZMB/CEACAM1/NCR3/CD226/CTSH/RAB27A/IL18/PIK3R6/CD1E/RIPK3/F2RL1/CD1D/XCL1/CD1C/HLA-A/RNF19B/MR1/UNC13D/LYST/GZMM/ARRB2/HLA-E/HLA-F/HLA-B/ICAM1/PTPN6/B2M/SERPINB9/FCGR2B/CTSC/LGALS9/CRTAM/IL12RB1/RASGRP1/HAVCR2/LILRB1/SH2D1A/IL7R/LAG3/PRF1/HLA-G/ITGAM/SLAMF6/VAV1/TYROBP/CORO1A/HLA-DRB1/SLAMF7/PTPRC/HLA-DRA
GOBP_REACTIVE_OXYGEN_SPECIES_BIOSYNTHETIC_PROCESS	GOBP_REACTIVE_OXYGEN_SPECIES_BIOSYNTHETIC_PROCESS	GOBP_REACTIVE_OXYGEN_SPECIES_BIOSYNTHETIC_PROCESS	107	-0.571174	-1.49701	0.0010101	0.0118808	0.00919224	3790	tags=40%, list=20%, signal=32%	MTOR/WDR35/TICAM1/DNM2/INSR/DDAH1/FYN/ROCK2/CAV1/CD47/CYBA/CYP1B1/KLF2/RORA/ABCD2/IL10/RAB27A/CD36/NOS3/PIKFYVE/CFLAR/PTK2B/PKD2/CD34/ATP2B4/TNF/GCH1/SIRPA/INAVA/TLR6/IFNG/ICAM1/AGXT2/JAK2/IL1B/SOD2/MAOB/EDN1/TLR4/ALOX5/CLEC7A/ITGB2/CX3CR1
GOBP_REGULATION_OF_MONONUCLEAR_CELL_MIGRATION	GOBP_REGULATION_OF_MONONUCLEAR_CELL_MIGRATION	GOBP_REGULATION_OF_MONONUCLEAR_CELL_MIGRATION	110	-0.706356	-1.85326	0.0010101	0.0118808	0.00919224	1527	tags=40%, list=8%, signal=37%	IL34/RIPK3/ADAM10/LGMN/PTK2B/C5AR1/XCL1/ANO6/LRCH1/PDGFD/TNF/MSN/PADI2/CCL21/CCR7/XCL2/CD200/STK10/CSF1/PYCARD/THBS1/RIPOR2/PLA2G7/LGALS9/DOCK8/CD200R1/CXCL13/CXCL12/C10orf99/LYN/CCL3/ITGA4/CMKLR1/SPN/CCL4/CCL5/CXCL14/CCR2/SLAMF8/CCR1/AIF1/CSF1R/C3AR1/CXCL10
GOBP_T_CELL_ACTIVATION_INVOLVED_IN_IMMUNE_RESPONSE	GOBP_T_CELL_ACTIVATION_INVOLVED_IN_IMMUNE_RESPONSE	GOBP_T_CELL_ACTIVATION_INVOLVED_IN_IMMUNE_RESPONSE	110	-0.710301	-1.86361	0.0010101	0.0118808	0.00919224	3092	tags=46%, list=16%, signal=39%	IL4R/TP53/RC3H1/CD80/TNFSF4/STAT3/LY9/RORA/CEACAM1/MALT1/TMEM98/RAB27A/ANXA1/RC3H2/IL18/IL6R/TBX21/IL18R1/F2RL1/CD1C/SEMA4A/ENTPD7/FOXP3/LOXL3/IRF4/JAK3/IFNG/ICAM1/FCGR2B/GPR183/LGALS9/NLRP3/CCL19/IL12RB1/BATF/HAVCR2/LILRB1/PTGER4/APBB1IP/EOMES/SPN/SLAMF6/CD74/CD86/FCER1G/HLA-DRB1/ITGAL/HLA-DMB/FGL2/HLA-DRA/LCP1
GOBP_ACUTE_INFLAMMATORY_RESPONSE	GOBP_ACUTE_INFLAMMATORY_RESPONSE	GOBP_ACUTE_INFLAMMATORY_RESPONSE	105	-0.586436	-1.53543	0.00101112	0.0118808	0.00919224	2368	tags=30%, list=12%, signal=27%	HAMP/TNFRSF11A/ADAM8/PLSCR1/SAA1/IL6R/F8/APOL2/ASH1L/IL6ST/OSMR/ANO6/IL20RB/TNF/EDNRB/CCR7/HLA-E/ICAM1/FN1/PLA2G2D/FCGR2B/SERPINA1/IL1B/NLRP3/CD6/VNN1/SERPINF2/PIK3CG/BTK/VCAM1/C3/CD163
GOBP_ANTIGEN_PROCESSING_AND_PRESENTATION_OF_PEPTIDE_OR_POLYSACCHARIDE_ANTIGEN_VIA_MHC_CLASS_II	GOBP_ANTIGEN_PROCESSING_AND_PRESENTATION_OF_PEPTIDE_OR_POLYSACCHARIDE_ANTIGEN_VIA_MHC_CLASS_II	GOBP_ANTIGEN_PROCESSING_AND_PRESENTATION_OF_PEPTIDE_OR_POLYSACCHARIDE_ANTIGEN_VIA_MHC_CLASS_II	102	-0.68547	-1.79504	0.00101112	0.0118808	0.00919224	2379	tags=37%, list=13%, signal=33%	KIF11/CLTC/SEC24A/AP1S3/AP1B1/SEC24D/PIKFYVE/CANX/CAPZA1/DYNC1LI2/LGMN/AP1S2/MARCHF8/SEC24C/KIF2A/CTSE/PYCARD/THBS1/FCGR2B/LAG3/MARCHF1/HLA-DOB/HLA-DMA/CD74/HLA-DQB1/FCER1G/TREM2/HLA-DRB1/HLA-DQB2/HLA-DMB/HLA-DRB5/HLA-DQA2/HLA-DPB1/CTSS/HLA-DRA/HLA-DPA1/HLA-DQA1/HLA-DOA
GOBP_B_CELL_PROLIFERATION	GOBP_B_CELL_PROLIFERATION	GOBP_B_CELL_PROLIFERATION	96	-0.761893	-1.98983	0.00101112	0.0118808	0.00919224	1835	tags=41%, list=10%, signal=37%	MS4A1/PELI1/SLC39A10/IL7/TNFRSF21/PLCL2/FCRL3/BST1/CTLA4/ATM/BCL2/AHR/CD40LG/CD79A/MZB1/MEF2C/NFATC2/FCGR2B/GPR183/CD38/RASGRP1/CARD11/IKZF3/IL7R/CD180/INPP5D/CD70/LYN/TLR4/CD300A/BTK/GAPT/CD74/TYROBP/TNFSF13B/SASH3/NCKAP1L/MNDA/PTPRC
GOBP_DEFENSE_RESPONSE_TO_GRAM_POSITIVE_BACTERIUM	GOBP_DEFENSE_RESPONSE_TO_GRAM_POSITIVE_BACTERIUM	GOBP_DEFENSE_RESPONSE_TO_GRAM_POSITIVE_BACTERIUM	97	-0.662715	-1.73203	0.00101112	0.0118808	0.00919224	1419	tags=22%, list=7%, signal=20%	CARD9/C5AR1/LTA/HLA-A/MR1/TNF/HLA-E/NOD2/MYD88/FGR/GBP2/HAVCR2/TNFSF8/C10orf99/IL7R/LYG1/TLR2/GBP4/RNASE6/MPEG1/LYZ
GOBP_IMMUNOGLOBULIN_PRODUCTION	GOBP_IMMUNOGLOBULIN_PRODUCTION	GOBP_IMMUNOGLOBULIN_PRODUCTION	103	-0.624526	-1.6337	0.00101112	0.0118808	0.00919224	3851	tags=42%, list=20%, signal=33%	TP53BP1/TRAF6/CD22/MSH2/XRCC4/CR1/MSH3/LIG4/IL4R/MCM3AP/TNFSF4/DNAJB9/PRKDC/PMS2/RIF1/IL10/CD40/TBX21/SHLD2/CGAS/FCRL3/IL33/NBN/XCL1/SWAP70/TNF/TNFSF13/FOXP3/CD28/CD40LG/HLA-E/MZB1/FCGR2B/RBP4/BATF/BTK/GAPT/CD86/HLA-DQB1/HLA-DRB1/SAMHD1/SASH3/PTPRC
GOBP_LEUKOCYTE_APOPTOTIC_PROCESS	GOBP_LEUKOCYTE_APOPTOTIC_PROCESS	GOBP_LEUKOCYTE_APOPTOTIC_PROCESS	101	-0.628246	-1.64453	0.00101112	0.0118808	0.00919224	3046	tags=45%, list=16%, signal=38%	TP53/CASP3/SIRT1/PTEN/RIPK1/CD274/IL10/ITPKB/ADAM8/ADAM17/PRKCQ/ANXA1/RAPGEF2/SLC39A10/RIPK3/TNFRSF21/IL2RA/PIK3CB/CCL21/JAK3/CCR7/IDO1/NOD2/FAS/MERTK/MEF2C/PLEKHO2/LGALS9/DOCK8/PIK3CD/CCL19/GIMAP8/AXL/PDCD1/CXCL12/FASLG/LILRB1/IL7R/LYN/BTK/CD3G/HCLS1/CD74/CCL5/CD27
GOBP_MACROPHAGE_ACTIVATION	GOBP_MACROPHAGE_ACTIVATION	GOBP_MACROPHAGE_ACTIVATION	97	-0.752204	-1.96591	0.00101112	0.0118808	0.00919224	2389	tags=52%, list=13%, signal=45%	IFI35/MFHAS1/HAMP/RORA/IL10/PJA2/CX3CL1/GRN/MYO18A/GPR137B/IL33/SUCNR1/C5AR1/ATM/DYSF/TNF/TMEM106A/EDN2/IFNGR1/NMI/SYT11/TLR6/IFNG/CD200/THBS1/JAK2/FCGR2B/CD93/CTSC/SYK/HAVCR2/LRRK2/TLR4/TLR3/CCL3/ITGAM/TLR2/TLR1/CEBPA/CD74/TYROBP/CST7/TLR8/TREM2/AIF1/ITGB2/C1QA/VSIG4/TLR7/PTPRC
GOBP_NEGATIVE_REGULATION_OF_HEMOPOIESIS	GOBP_NEGATIVE_REGULATION_OF_HEMOPOIESIS	GOBP_NEGATIVE_REGULATION_OF_HEMOPOIESIS	100	-0.658095	-1.72127	0.00101112	0.0118808	0.00919224	2312	tags=39%, list=12%, signal=34%	FSTL3/CEACAM1/UBASH3B/NRARP/RUNX1/ANXA1/RC3H2/INHBA/TMEM131L/FBN1/GPR68/TBX21/PIK3R1/GPR137B/LILRB3/CTLA4/FOXP3/LOXL3/CDK6/JAK3/TMEM176A/FCGR2B/TMEM176B/LTF/IRF1/LILRB1/INPP5D/LAG3/RUNX3/LYN/TLR4/TLR3/CCL3/HLA-G/CD74/MAFB/LILRB4/FGL2/C1QC
GOBP_NEGATIVE_REGULATION_OF_RESPONSE_TO_BIOTIC_STIMULUS	GOBP_NEGATIVE_REGULATION_OF_RESPONSE_TO_BIOTIC_STIMULUS	GOBP_NEGATIVE_REGULATION_OF_RESPONSE_TO_BIOTIC_STIMULUS	97	-0.667975	-1.74578	0.00101112	0.0118808	0.00919224	1830	tags=38%, list=10%, signal=35%	SEC14L1/GRN/TRIM21/CARD8/ADAR/IRAK3/RNF125/HLA-A/DUSP10/IL2RA/NLRC5/TRAFD1/MICB/ARRB2/IFI16/NMI/CARD16/A2M/HLA-E/HLA-F/HLA-B/NLRC3/TNFAIP3/LILRA2/SERPINB9/LGALS9/SERPING1/PARP14/LTF/HAVCR2/CD96/LILRB1/HLA-G/SLAMF8/SAMHD1/VSIG4/FGL2
GOBP_PHOSPHOLIPASE_C_ACTIVATING_G_PROTEIN_COUPLED_RECEPTOR_SIGNALING_PATHWAY	GOBP_PHOSPHOLIPASE_C_ACTIVATING_G_PROTEIN_COUPLED_RECEPTOR_SIGNALING_PATHWAY	GOBP_PHOSPHOLIPASE_C_ACTIVATING_G_PROTEIN_COUPLED_RECEPTOR_SIGNALING_PATHWAY	101	-0.668352	-1.74952	0.00101112	0.0118808	0.00919224	1502	tags=26%, list=8%, signal=24%	AGT/OPRL1/C5AR1/F2RL1/P2RY6/S1PR1/P2RY1/EDNRB/TGM2/FFAR4/F2R/GPR18/P2RY8/GNA15/EDN1/LPAR6/NPR3/P2RY10/FPR1/GPR174/CMKLR1/GPR65/P2RY12/C3AR1/FPR3/CX3CR1
GOBP_POSITIVE_REGULATION_OF_ADAPTIVE_IMMUNE_RESPONSE	GOBP_POSITIVE_REGULATION_OF_ADAPTIVE_IMMUNE_RESPONSE	GOBP_POSITIVE_REGULATION_OF_ADAPTIVE_IMMUNE_RESPONSE	100	-0.684631	-1.79068	0.00101112	0.0118808	0.00919224	2914	tags=47%, list=15%, signal=40%	STX7/SIRT1/PLA2G4A/CD274/TNFSF4/FZD5/RIF1/CD226/MALT1/PRKCQ/CD40/IL18/TBX21/SHLD2/CD1E/IL18R1/IL6ST/CD1D/XCL1/LTA/CD1C/HLA-A/MR1/TNF/TNFSF13/FOXP3/CD28/HLA-E/HLA-F/HLA-B/NOD2/PYCARD/RSAD2/B2M/IL1B/NLRP3/IL12RB1/BTK/HLA-G/TNFSF13B/CCR2/HLA-DRB1/CD4/SASH3/C3/PTPRC/HLA-DRA
GOBP_POSITIVE_REGULATION_OF_LYMPHOCYTE_DIFFERENTIATION	GOBP_POSITIVE_REGULATION_OF_LYMPHOCYTE_DIFFERENTIATION	GOBP_POSITIVE_REGULATION_OF_LYMPHOCYTE_DIFFERENTIATION	100	-0.716379	-1.87371	0.00101112	0.0118808	0.00919224	2279	tags=44%, list=12%, signal=39%	IL10/ITPKB/ADAM8/MALT1/RUNX1/ANXA1/IL18/PIK3R6/TNFSF9/IL7/DUSP10/ATP11C/IL2RA/TESPA1/CD83/FOXP3/TGFBR2/ZAP70/IFNG/RHOH/VSIR/LGALS9/NLRP3/CCL19/IL12RB1/AXL/SYK/VNN1/TOX/LILRB2/IL7R/INPP5D/RUNX3/BTK/HLA-G/CD74/CD86/LILRB4/HLA-DRB1/CD27/SASH3/NCKAP1L/PTPRC/HLA-DRA
GOBP_POSITIVE_REGULATION_OF_T_CELL_PROLIFERATION	GOBP_POSITIVE_REGULATION_OF_T_CELL_PROLIFERATION	GOBP_POSITIVE_REGULATION_OF_T_CELL_PROLIFERATION	97	-0.767587	-2.00612	0.00101112	0.0118808	0.00919224	1311	tags=48%, list=7%, signal=45%	IL6ST/CD1D/NCK1/XCL1/HLA-A/IL2RA/CLECL1/FOXP3/CD28/CCDC88B/JAK3/TGFBR2/CD40LG/HLA-E/CD209/ZAP70/PYCARD/IL1B/PTPN22/RASAL3/LGALS9/PDCD1LG2/CD6/CCL19/IL12RB1/SYK/LILRB2/HAVCR2/CARD11/CD70/EBI3/HHLA2/TNFSF13B/CD86/CCL5/CORO1A/CCR2/CD3E/AIF1/CD4/HLA-DMB/SASH3/NCKAP1L/VCAM1/HLA-DPB1/PTPRC/HLA-DPA1
GOBP_REGULATION_OF_CELL_KILLING	GOBP_REGULATION_OF_CELL_KILLING	GOBP_REGULATION_OF_CELL_KILLING	95	-0.730258	-1.9073	0.00101112	0.0118808	0.00919224	1728	tags=44%, list=9%, signal=40%	CASP8/PIK3R6/CD1E/RIPK3/F2RL1/CD1D/XCL1/CD1C/HLA-A/MR1/CFH/ARRB2/HLA-E/HLA-F/CD5L/IFNG/HLA-B/ICAM1/B2M/SERPINB9/FCGR2B/LGALS9/CRTAM/P2RX7/IL12RB1/RASGRP1/SYK/HAVCR2/LILRB1/SH2D1A/IL7R/LAG3/PRF1/HLA-G/ITGAM/SLAMF6/VAV1/TYROBP/HLA-DRB1/CLEC7A/PTPRC/HLA-DRA
GOBP_REGULATION_OF_RECEPTOR_SIGNALING_PATHWAY_VIA_STAT	GOBP_REGULATION_OF_RECEPTOR_SIGNALING_PATHWAY_VIA_STAT	GOBP_REGULATION_OF_RECEPTOR_SIGNALING_PATHWAY_VIA_STAT	100	-0.567868	-1.48528	0.00101112	0.0118808	0.00919224	2988	tags=28%, list=16%, signal=24%	INPP5F/MGAT5/IL24/AKR1B1/CAV1/IL10RB/OCIAD2/CYP1B1/IL10/VHL/IL6R/AGT/PTK2B/NOTCH1/TNF/LEPROT/F2R/JAK3/CRLF3/IFNG/SH2B3/JAK2/PARP14/IL7R/CD300A/CCL5/IL10RA/PTPRC
GOBP_RESPONSE_TO_CHEMOKINE	GOBP_RESPONSE_TO_CHEMOKINE	GOBP_RESPONSE_TO_CHEMOKINE	95	-0.732518	-1.91321	0.00101112	0.0118808	0.00919224	2212	tags=51%, list=12%, signal=45%	CXCR2/CCL17/CCL15/CCR8/WNK1/CCRL2/CCL2/CCL8/CX3CL1/SLIT3/CCL22/ACKR4/PTK2B/XCL1/LRCH1/ACKR1/PADI2/CXCR4/CCL21/CCR7/LOX/XCL2/XCR1/SH2B3/CCR4/RIPOR2/CCL3L3/DOCK8/CCL18/CCL19/CXCR6/EDN1/CXCL13/CXCL12/CCL3/CMKLR1/CXCR3/CCL4/REG1A/CXCL11/CCL5/TREM2/CCR2/CCR1/CCR5/CXCL10/CXCL9/CX3CR1
GOBP_ANTIGEN_PROCESSING_AND_PRESENTATION_OF_PEPTIDE_ANTIGEN_VIA_MHC_CLASS_I	GOBP_ANTIGEN_PROCESSING_AND_PRESENTATION_OF_PEPTIDE_ANTIGEN_VIA_MHC_CLASS_I	GOBP_ANTIGEN_PROCESSING_AND_PRESENTATION_OF_PEPTIDE_ANTIGEN_VIA_MHC_CLASS_I	98	-0.629052	-1.64235	0.00101215	0.0118808	0.00919224	2497	tags=38%, list=13%, signal=33%	CYBA/CD207/SEC24A/TAPBPL/VAMP3/LNPEP/PSMB8/CD36/IDE/SEC24D/CANX/SNAP23/FCGR1B/HLA-A/SEC24C/MR1/PSMB10/TAPBP/ITGAV/HLA-C/HLA-E/HLA-F/HLA-B/TAP2/ERAP1/B2M/PSMB9/TAP1/NCF1/ERAP2/NCF4/CLEC4A/FCGR1A/HLA-G/NCF2/FCER1G/CYBB
GOBP_CD4_POSITIVE_ALPHA_BETA_T_CELL_ACTIVATION	GOBP_CD4_POSITIVE_ALPHA_BETA_T_CELL_ACTIVATION	GOBP_CD4_POSITIVE_ALPHA_BETA_T_CELL_ACTIVATION	98	-0.660985	-1.72572	0.00101215	0.0118808	0.00919224	2762	tags=46%, list=15%, signal=39%	CD80/CD274/TNFSF4/STAT3/LY9/RORA/MALT1/PRKCQ/TMEM98/RUNX1/ANXA1/RC3H2/IL18/IL6R/TBX21/IL18R1/XCL1/SEMA4A/ENTPD7/CD83/FOXP3/LOXL3/IRF4/JAK3/TGFBR2/IFNG/RSAD2/PLA2G2D/VSIR/GPR183/LGALS9/NLRP3/CCL19/IL12RB1/BATF/TOX/RUNX3/PTGER4/SPN/SLAMF6/CD86/HLA-DRB1/SASH3/NCKAP1L/HLA-DRA
GOBP_CYTOKINE_PRODUCTION_INVOLVED_IN_IMMUNE_RESPONSE	GOBP_CYTOKINE_PRODUCTION_INVOLVED_IN_IMMUNE_RESPONSE	GOBP_CYTOKINE_PRODUCTION_INVOLVED_IN_IMMUNE_RESPONSE	93	-0.694786	-1.812	0.00101215	0.0118808	0.00919224	2783	tags=51%, list=15%, signal=43%	SIRT1/TNFSF4/DDX21/DENND1B/FZD5/IL10/CD226/MALT1/CD36/IL18/BST2/TBX21/IRAK3/TRIL/IL18R1/F2RL1/TRIM6/XCL1/HLA-A/TNF/FOXP3/JAK3/INAVA/HLA-E/HLA-F/LACC1/NOD2/RSAD2/B2M/DDX58/IL1B/NLRP3/TNFRSF1B/HMOX1/CD96/LILRB1/TLR4/TLR3/BTK/SCIMP/HLA-G/CD74/LILRB4/CCR2/CLEC7A/LAPTM5/SASH3
GOBP_POSITIVE_REGULATION_OF_REACTIVE_OXYGEN_SPECIES_METABOLIC_PROCESS	GOBP_POSITIVE_REGULATION_OF_REACTIVE_OXYGEN_SPECIES_METABOLIC_PROCESS	GOBP_POSITIVE_REGULATION_OF_REACTIVE_OXYGEN_SPECIES_METABOLIC_PROCESS	93	-0.632288	-1.64901	0.00101215	0.0118808	0.00919224	3648	tags=47%, list=19%, signal=38%	TICAM1/GNAI3/PDGFRB/DNM2/INSR/DDAH1/TP53/RIPK1/PID1/CYBA/KLF2/RAB27A/AKR1C3/CD36/GNAI2/PDGFB/GRB2/AGT/RIPK3/MAPK14/PTK2B/PKD2/F2RL1/TNF/TMEM106A/TGFBR2/TLR6/IFNG/ICAM1/THBS1/EGFR/AGXT2/JAK2/HVCN1/IL1B/SOD2/EDN1/SYK/TLR4/ITGAM/TYROBP/ACE2/CLEC7A/ITGB2
GOBP_REGULATION_OF_CALCIUM_ION_TRANSPORT_INTO_CYTOSOL	GOBP_REGULATION_OF_CALCIUM_ION_TRANSPORT_INTO_CYTOSOL	GOBP_REGULATION_OF_CALCIUM_ION_TRANSPORT_INTO_CYTOSOL	93	-0.575845	-1.50181	0.00101215	0.0118808	0.00919224	1811	tags=33%, list=10%, signal=30%	DMD/CAMK2D/PML/PDPK1/PDE4D/DIAPH1/FYN/TMEM38B/CAV1/UBASH3B/CX3CL1/RAMP3/ANK2/PTK2B/PKD2/XCL1/P2RY6/BCL2/PLN/F2R/APLNR/PTPN6/SLC8A1/CLIC2/P2RX7/LYN/CXCL11/CORO1A/CD4/CXCL10/CXCL9
GOBP_REGULATION_OF_NIK_NF_KAPPAB_SIGNALING	GOBP_REGULATION_OF_NIK_NF_KAPPAB_SIGNALING	GOBP_REGULATION_OF_NIK_NF_KAPPAB_SIGNALING	93	-0.6828	-1.78074	0.00101215	0.0118808	0.00919224	3003	tags=45%, list=16%, signal=38%	RC3H1/DDX3X/PDCD4/SASH1/EP300/IFI35/NFAT5/LITAF/EIF2AK2/BIRC2/RC3H2/TMSB4X/TRIM44/IL18/UACA/IL18R1/TNF/TNFSF14/CYLD/NMI/C1QTNF3/NOD2/NLRC3/LRRC19/EGFR/IL1B/PTPN22/LGALS9/NLRP3/CCL19/RASSF2/EDN1/HAVCR2/TLR4/TLR3/TLR2/CD14/CD86/TREM2/CD27/LAPTM5/TLR7
GOBP_REGULATION_OF_PATTERN_RECOGNITION_RECEPTOR_SIGNALING_PATHWAY	GOBP_REGULATION_OF_PATTERN_RECOGNITION_RECEPTOR_SIGNALING_PATHWAY	GOBP_REGULATION_OF_PATTERN_RECOGNITION_RECEPTOR_SIGNALING_PATHWAY	98	-0.669879	-1.74894	0.00101215	0.0118808	0.00919224	3674	tags=56%, list=19%, signal=45%	USP15/PDPK1/TICAM1/TIRAP/PUM1/SMPDL3B/PUM2/RAB7B/APPL2/DDX3X/CAV1/CYBA/RIOK3/ANKRD17/IFI35/MFHAS1/APPL1/OTUD4/BIRC2/ERBIN/CD36/PJA2/SEC14L1/TRIM15/PELI1/WDFY1/FCRL3/IRAK3/RNF125/F2RL1/LILRA4/IRF4/ARRB2/GFI1/TLR6/NOD2/TNFAIP3/RSAD2/LILRA2/TLR5/DDX60/PTPN22/LY96/LTF/IRF1/SLC15A3/LYN/BIRC3/TLR4/TLR3/CD300A/CD300LF/TLR2/TLR1/CD14
GOBP_T_CELL_MEDIATED_IMMUNITY	GOBP_T_CELL_MEDIATED_IMMUNITY	GOBP_T_CELL_MEDIATED_IMMUNITY	98	-0.730329	-1.90676	0.00101215	0.0118808	0.00919224	2453	tags=51%, list=13%, signal=45%	DENND1B/FZD5/CEACAM1/MALT1/CTSH/RAB27A/IL18/TBX21/CD1E/RIPK3/IL18R1/CD1D/JAG1/XCL1/CD1C/HLA-A/IL20RB/MR1/FOXP3/GZMM/HLA-E/HLA-F/HLA-B/NOD2/ICAM1/RSAD2/B2M/FCGR2B/IL1B/CTSC/RFTN1/MYO1G/NLRP3/IL12RB1/BTN3A2/TNFRSF1B/LILRB1/IL7R/PRF1/CD70/BTN3A3/WAS/HLA-G/LILRB4/CCR2/HLA-DRB1/SASH3/CD8A/PTPRC/HLA-DRA
GOBP_NEGATIVE_REGULATION_OF_VASCULATURE_DEVELOPMENT	GOBP_NEGATIVE_REGULATION_OF_VASCULATURE_DEVELOPMENT	GOBP_NEGATIVE_REGULATION_OF_VASCULATURE_DEVELOPMENT	99	-0.566639	-1.48081	0.00101317	0.0118808	0.00919224	4310	tags=45%, list=23%, signal=35%	TIE1/SPARC/GHRL/TGFB2/DCN/FOXJ2/NPR1/PML/FOXC1/ISM1/RGCC/ROCK2/ANGPT2/ADAMTS1/CTNNB1/PGK1/KLF2/COL4A2/AGO1/ROCK1/GTF2I/SERPINF1/ATP2B4/SPRED1/SEMA4A/TNF/AMOT/HHEX/PIK3CB/THBS2/SEMA6A/PTPRM/PLK2/SULF1/TEK/STAB1/HSPG2/THBS1/VASH1/FASLG/HLA-G/ALOX5/STAT1/CCR2/CXCL10
GOBP_NEUTROPHIL_CHEMOTAXIS	GOBP_NEUTROPHIL_CHEMOTAXIS	GOBP_NEUTROPHIL_CHEMOTAXIS	99	-0.717863	-1.87601	0.00101317	0.0118808	0.00919224	2200	tags=45%, list=12%, signal=40%	CCL2/MPP1/CCL8/CX3CL1/PIKFYVE/SAA1/ITGA1/CCL22/PDE4B/BST1/C5AR1/XCL1/CAMK1D/EDN2/CCL21/DPP4/CCR7/S100A9/XCL2/NOD2/RIPOR2/CCL3L3/CCL18/PIK3CD/CCL19/EDN1/SYK/JAML/CXCL13/CSF3R/PREX1/PIK3CG/CCL3/VAV1/CD74/RAC2/CCL4/CXCL11/CCL5/FCER1G/NCKAP1L/ITGB2/C3AR1/CXCL10/CXCL9
GOBP_POSITIVE_REGULATION_OF_MYELOID_CELL_DIFFERENTIATION	GOBP_POSITIVE_REGULATION_OF_MYELOID_CELL_DIFFERENTIATION	GOBP_POSITIVE_REGULATION_OF_MYELOID_CELL_DIFFERENTIATION	99	-0.632255	-1.65229	0.00101317	0.0118808	0.00919224	2713	tags=34%, list=14%, signal=30%	RIPK1/FAXDC2/STAT3/ARNT/PRKDC/FES/RUNX1/INHBA/MED1/CASP8/CD101/GPR68/IL34/CREB1/MAPK14/JAG1/TNF/RB1/IFNG/CSF1/NOTCH2/ETS1/INPP5D/RHEX/HCLS1/CD74/TYROBP/STAT1/TREM2/HLA-DRB1/CCR1/CD4/NCKAP1L/EVI2B
GOBP_POSITIVE_REGULATION_OF_PRODUCTION_OF_MOLECULAR_MEDIATOR_OF_IMMUNE_RESPONSE	GOBP_POSITIVE_REGULATION_OF_PRODUCTION_OF_MOLECULAR_MEDIATOR_OF_IMMUNE_RESPONSE	GOBP_POSITIVE_REGULATION_OF_PRODUCTION_OF_MOLECULAR_MEDIATOR_OF_IMMUNE_RESPONSE	99	-0.661706	-1.72926	0.00101317	0.0118808	0.00919224	2688	tags=41%, list=14%, signal=36%	TNFSF4/DDX21/FZD5/RIF1/IL10/CD226/MALT1/CD40/CD36/IL18/TBX21/SHLD2/IL33/IL18R1/F2RL1/TRIM6/XCL1/HLA-A/TNFSF13/CD28/HLA-E/HLA-F/NOD2/MZB1/RSAD2/B2M/CD244/DDX58/IL1B/PTPN22/RBP4/NLRP3/LILRB1/TLR4/SCIMP/HLA-G/CD74/CLEC7A/LAPTM5/SASH3/PTPRC
GOBP_REGULATION_OF_ALPHA_BETA_T_CELL_ACTIVATION	GOBP_REGULATION_OF_ALPHA_BETA_T_CELL_ACTIVATION	GOBP_REGULATION_OF_ALPHA_BETA_T_CELL_ACTIVATION	99	-0.711939	-1.86053	0.00101317	0.0118808	0.00919224	2268	tags=45%, list=12%, signal=40%	ITPKB/MALT1/PRKCQ/RUNX1/ANXA1/RC3H2/IL18/TBX21/XCL1/HLA-A/ZNF683/CD83/FOXP3/LOXL3/IRF4/CD28/JAK3/TGFBR2/HLA-E/ZAP70/IFNG/VSIR/PRDM1/PTPN22/RASAL3/LGALS9/NLRP3/CRTAM/CCL19/IL12RB1/IRF1/SYK/LILRB1/RUNX3/EBI3/CD300A/CD86/LILRB4/CCR2/HLA-DRB1/CD3E/SASH3/NCKAP1L/PTPRC/HLA-DRA
GOBP_RESPONSE_TO_TYPE_I_INTERFERON	GOBP_RESPONSE_TO_TYPE_I_INTERFERON	GOBP_RESPONSE_TO_TYPE_I_INTERFERON	99	-0.715792	-1.8706	0.00101317	0.0118808	0.00919224	2693	tags=45%, list=14%, signal=39%	IFITM1/PTPN11/SP100/IFI35/MX2/IFI27/PSMB8/RNASEL/ZBP1/USP18/IFNAR1/BST2/ADAR/IRF2/IKBKE/TRIM6/OASL/HLA-A/MX1/IRF5/IFNAR2/IFIT1/HLA-C/NLRC5/JAK1/IRF4/STAT2/HLA-E/HLA-F/HLA-B/XAF1/PTPN6/RSAD2/MYD88/OAS3/OAS1/IFIT3/IFIT2/GBP2/IRF1/OAS2/HLA-G/STAT1/IRF8/SAMHD1
GOBP_CELLULAR_RESPONSE_TO_KETONE	GOBP_CELLULAR_RESPONSE_TO_KETONE	GOBP_CELLULAR_RESPONSE_TO_KETONE	92	-0.568581	-1.48135	0.0010142	0.0118808	0.00919224	3041	tags=39%, list=16%, signal=33%	RPS6KB1/ADCY3/CDC5L/SRD5A1/PRKAA1/USP8/FECH/GNB1/SPP1/ROCK2/ATP2B1/SIRT1/AKR1B1/TNFSF4/KLF2/PRKAA2/AKR1C3/XRN1/TRERF1/CFLAR/AR/SERPINF1/NR3C1/MSN/TNC/ABCC2/AHR/SGK1/GJB2/GNG2/ICAM1/NCOA4/EGFR/AQP1/MAP4K1/PTGER4
GOBP_INTERLEUKIN_1_BETA_PRODUCTION	GOBP_INTERLEUKIN_1_BETA_PRODUCTION	GOBP_INTERLEUKIN_1_BETA_PRODUCTION	92	-0.705901	-1.83912	0.0010142	0.0118808	0.00919224	2198	tags=47%, list=12%, signal=42%	MALT1/NLRP1/CD36/CX3CL1/CASP8/CARD8/F2RL1/TNF/TMEM106A/FFAR4/F2R/ARRB2/IFI16/CCR7/SIRPA/CARD16/INAVA/TLR6/IFNG/NOD2/TNFAIP3/PYCARD/LILRA2/AIM2/JAK2/CD33/PYHIN1/LGALS9/NLRC4/NLRP3/P2RX7/CCL19/CASP1/TLR4/CCL3/TYROBP/TLR8/LILRB4/TREM2/CLEC7A/GBP5/MNDA/CX3CR1
GOBP_OSTEOCLAST_DIFFERENTIATION	GOBP_OSTEOCLAST_DIFFERENTIATION	GOBP_OSTEOCLAST_DIFFERENTIATION	92	-0.641771	-1.67204	0.0010142	0.0118808	0.00919224	2312	tags=36%, list=12%, signal=32%	FSTL3/UBASH3B/TNFRSF11A/IREB2/FBN1/GPR68/PIK3R1/CREB1/MAPK14/GPR137B/LILRB3/SNX10/CD109/TNF/LRRK1/OSCAR/IFNG/CSF1/NOTCH2/GPR183/LTF/RASSF2/LILRB1/INPP5D/TLR4/TLR3/CCL3/TYROBP/MAFB/LILRB4/TREM2/CCR1/CSF1R
GOBP_POSITIVE_REGULATION_OF_LEUKOCYTE_CHEMOTAXIS	GOBP_POSITIVE_REGULATION_OF_LEUKOCYTE_CHEMOTAXIS	GOBP_POSITIVE_REGULATION_OF_LEUKOCYTE_CHEMOTAXIS	91	-0.745852	-1.94323	0.0010142	0.0118808	0.00919224	1527	tags=43%, list=8%, signal=40%	IL6R/IL34/ADAM10/LGMN/PTK2B/C5AR1/F2RL1/XCL1/CAMK1D/SWAP70/ANO6/EDN2/CCL21/CCR7/XCL2/CSF1/THBS1/RIPOR2/PLA2G7/LGALS9/CCL19/EDN1/GPSM3/CXCL13/CXCL12/CCL3/CMKLR1/CD74/RAC2/CCL4/CCL5/CXCL14/CCR2/CCR1/AIF1/NCKAP1L/CSF1R/C3AR1/CXCL10
GOBP_VASCULAR_ENDOTHELIAL_GROWTH_FACTOR_RECEPTOR_SIGNALING_PATHWAY	GOBP_VASCULAR_ENDOTHELIAL_GROWTH_FACTOR_RECEPTOR_SIGNALING_PATHWAY	GOBP_VASCULAR_ENDOTHELIAL_GROWTH_FACTOR_RECEPTOR_SIGNALING_PATHWAY	91	-0.609968	-1.5892	0.0010142	0.0118808	0.00919224	3187	tags=46%, list=17%, signal=39%	FYN/GRB10/VEGFA/PAK2/DOCK1/ROCK2/ARNT/CYFIP2/ITGB3/CYBA/PIK3CA/WASF2/NEDD4/ROCK1/PIK3R1/MAPK14/PTK2B/ABI1/ELMO1/CYFIP1/CLEC14A/NRP2/NCK1/SH2D2A/MMRN2/HHEX/PIK3CB/ITGAV/NRP1/FZD4/SULF1/FLT1/IL1B/NCF1/KDR/AXL/PRKCB/NCF4/NCF2/VAV1/NCKAP1L/CYBB
GOBP_CELLULAR_RESPONSE_TO_ALCOHOL	GOBP_CELLULAR_RESPONSE_TO_ALCOHOL	GOBP_CELLULAR_RESPONSE_TO_ALCOHOL	85	-0.580637	-1.50383	0.00101523	0.0118808	0.00919224	2855	tags=28%, list=15%, signal=24%	CTNNB1/ATP2B1/PTEN/TNFSF4/ITPR2/KLF2/PRKAA2/AKR1C3/INHBA/KCNMB1/XRN1/CDH1/CES1/TP53INP1/TNC/AHR/SGK1/GNG2/SOD2/ADCY7/MAP4K1/PTGER4/SPI1/CYBB
GOBP_REGULATION_OF_REACTIVE_OXYGEN_SPECIES_BIOSYNTHETIC_PROCESS	GOBP_REGULATION_OF_REACTIVE_OXYGEN_SPECIES_BIOSYNTHETIC_PROCESS	GOBP_REGULATION_OF_REACTIVE_OXYGEN_SPECIES_BIOSYNTHETIC_PROCESS	85	-0.597982	-1.54875	0.00101523	0.0118808	0.00919224	3790	tags=44%, list=20%, signal=35%	MTOR/WDR35/TICAM1/DNM2/INSR/DDAH1/FYN/ROCK2/CAV1/CD47/CYBA/KLF2/ABCD2/IL10/RAB27A/CD36/PIKFYVE/CFLAR/PTK2B/PKD2/CD34/ATP2B4/TNF/SIRPA/TLR6/IFNG/ICAM1/AGXT2/JAK2/IL1B/SOD2/EDN1/TLR4/ALOX5/CLEC7A/ITGB2/CX3CR1
GOBP_FC_RECEPTOR_MEDIATED_STIMULATORY_SIGNALING_PATHWAY	GOBP_FC_RECEPTOR_MEDIATED_STIMULATORY_SIGNALING_PATHWAY	GOBP_FC_RECEPTOR_MEDIATED_STIMULATORY_SIGNALING_PATHWAY	84	-0.701738	-1.81841	0.00101626	0.0118808	0.00919224	3037	tags=54%, list=16%, signal=45%	PLD2/DOCK1/MAPK1/APPL2/RAPGEF1/CD47/CYFIP2/PIK3CA/RAP1A/APPL1/ARPC5/CD226/PLSCR1/ACTR3/WASF2/ARPC1B/ARPC2/PIK3R1/GRB2/CSK/PAK1/ABI1/ELMO1/CYFIP1/PTPRJ/NCK1/PIK3CB/ACTR2/FCGR2B/WIPF1/MYO1G/FGR/CD247/SYK/LYN/FCGR1A/CD3G/WAS/FCGR2A/VAV1/HCK/FCER1G/NCKAP1L/PTPRC/FCGR3A
GOBP_NEGATIVE_REGULATION_OF_NF_KAPPAB_TRANSCRIPTION_FACTOR_ACTIVITY	GOBP_NEGATIVE_REGULATION_OF_NF_KAPPAB_TRANSCRIPTION_FACTOR_ACTIVITY	GOBP_NEGATIVE_REGULATION_OF_NF_KAPPAB_TRANSCRIPTION_FACTOR_ACTIVITY	84	-0.583645	-1.5124	0.00101626	0.0118808	0.00919224	2483	tags=40%, list=13%, signal=35%	TRAF3/ITCH/CHUK/UFL1/SIRT1/OTULIN/CYP1B1/IL10/ERBIN/G3BP2/TMSB4X/TRIM21/PELI1/NR1H4/CARD8/IRAK3/ANXA4/FOXP3/NLRC5/ARRB2/CYLD/GFI1/ARRB1/PKHD1/NOD2/NLRC3/CD200/TNFAIP3/PYCARD/AIM2/NLRP3/HAVCR2/CMKLR1/TMIGD3
GOBP_POSITIVE_REGULATION_OF_JNK_CASCADE	GOBP_POSITIVE_REGULATION_OF_JNK_CASCADE	GOBP_POSITIVE_REGULATION_OF_JNK_CASCADE	84	-0.595528	-1.54319	0.00101626	0.0118808	0.00919224	2713	tags=43%, list=14%, signal=37%	RIPK1/DUSP22/MFHAS1/MINK1/TAOK1/PJA2/MAP3K5/TRAF5/SDCBP/ANKRD6/TAOK3/EDA2R/CARD9/PTK2B/HIPK2/F2RL1/TNF/SLAMF1/UNC5CL/TRAF1/CCL21/CCR7/NOD2/TNFRSF19/PYCARD/MYD88/FCGR2B/IL1B/NCF1/CCL19/RASSF2/RASGRP1/SERPINF2/TLR4/TLR3/CD27
GOBP_CHEMOKINE_PRODUCTION	GOBP_CHEMOKINE_PRODUCTION	GOBP_CHEMOKINE_PRODUCTION	90	-0.671753	-1.74523	0.00101729	0.0118808	0.00919224	2279	tags=43%, list=12%, signal=38%	IL10/ADAM17/EIF2AK2/ERBIN/IL18/IL6R/NR1H4/IL7/IL33/F2RL1/LRP1/MCOLN2/TNF/IL17RA/ACKR1/ALOX15B/SIRPA/S100A9/C1QTNF3/IFNG/NOD2/PYCARD/POSTN/MYD88/IL1B/LGALS9/SYK/HMOX1/HAVCR2/TLR4/TLR3/TLR2/CD74/LILRB4/TREM2/CLEC7A/AIF1/TLR7/CSF1R
GOBP_POSITIVE_REGULATION_OF_TUMOR_NECROSIS_FACTOR_SUPERFAMILY_CYTOKINE_PRODUCTION	GOBP_POSITIVE_REGULATION_OF_TUMOR_NECROSIS_FACTOR_SUPERFAMILY_CYTOKINE_PRODUCTION	GOBP_POSITIVE_REGULATION_OF_TUMOR_NECROSIS_FACTOR_SUPERFAMILY_CYTOKINE_PRODUCTION	86	-0.709732	-1.83961	0.00101729	0.0118808	0.00919224	1557	tags=51%, list=8%, signal=47%	RIPK1/PTPN11/STAT3/CYBA/FZD5/ARHGEF2/ADAM8/CD36/PIK3R1/CARD9/IL33/PTPRJ/IFNGR1/IFIH1/HLA-E/IFNG/NOD2/PYCARD/LILRA2/THBS1/MYD88/JAK2/DDX58/LY96/LGALS9/CCL19/RASGRP1/SYK/HAVCR2/TLR4/TLR3/CCL3/SPN/TLR2/TLR1/CD14/TYROBP/CD86/CCR2/CLEC7A/PTAFR/SASH3/CD2/PTPRC
GOBP_REGULATION_OF_PHAGOCYTOSIS	GOBP_REGULATION_OF_PHAGOCYTOSIS	GOBP_REGULATION_OF_PHAGOCYTOSIS	90	-0.741856	-1.92735	0.00101729	0.0118808	0.00919224	2912	tags=58%, list=15%, signal=49%	APPL2/IL15RA/RAPGEF1/PTEN/CD47/CYBA/ITGA2/RAP1A/APPL1/CCL2/PLSCR1/RAB27A/CD36/MYO18A/CSK/F2RL1/LRP1/PTPRJ/DYSF/CAMK1D/ANO6/TNF/SIRPB1/ITGAV/RAB31/SIRPA/SYT11/IFNG/NOD2/MERTK/PYCARD/C4B/FCGR2B/IL1B/FGR/C4A/SYK/C2/SIRPG/CD300A/CD300LF/IL2RB/TLR2/HCK/DOCK2/IL2RG/FCER1G/TREM2/CLEC7A/NCKAP1L/C3/PTPRC
GOBP_BONE_REMODELING	GOBP_BONE_REMODELING	GOBP_BONE_REMODELING	89	-0.611276	-1.58562	0.00101833	0.0118808	0.00919224	3041	tags=38%, list=16%, signal=32%	SPP1/NF1/GJA1/GPR55/ITGB3/PDK4/HAMP/UBASH3B/TNFRSF11A/ADAM8/ADRB2/TPP1/RAB3D/LEPR/IL7/CSK/GPR137B/PTK2B/SNX10/S1PR1/LRRK1/ACP5/TNFAIP3/NOTCH2/TMEM119/EGFR/CD38/P2RX7/RASSF2/SYK/TNFRSF11B/INPP5D/RAC2/CSF1R
GOBP_INTERFERON_GAMMA_MEDIATED_SIGNALING_PATHWAY	GOBP_INTERFERON_GAMMA_MEDIATED_SIGNALING_PATHWAY	GOBP_INTERFERON_GAMMA_MEDIATED_SIGNALING_PATHWAY	88	-0.774206	-2.00595	0.00101937	0.0118808	0.00919224	2000	tags=58%, list=11%, signal=52%	IFNGR2/TRIM26/TRIM25/TXK/MED1/TRIM21/IRF2/FCGR1B/OASL/HLA-A/IRF5/TRIM38/HLA-C/NLRC5/JAK1/IRF4/IFNGR1/PARP9/NMI/HLA-E/HLA-F/IFNG/HLA-B/ICAM1/B2M/OAS3/JAK2/OAS1/PARP14/GBP2/IRF1/OAS2/TRIM22/FCGR1A/CIITA/HLA-G/GBP1/HCK/STAT1/HLA-DQB1/HLA-DRB1/IRF8/PTAFR/HLA-DQB2/HLA-DRB5/VCAM1/HLA-DQA2/HLA-DPB1/HLA-DRA/HLA-DPA1/HLA-DQA1
GOBP_INTERLEUKIN_8_PRODUCTION	GOBP_INTERLEUKIN_8_PRODUCTION	GOBP_INTERLEUKIN_8_PRODUCTION	83	-0.716426	-1.85287	0.00101937	0.0118808	0.00919224	1308	tags=37%, list=7%, signal=35%	F2RL1/ANXA4/TNF/F2R/FCN1/ARRB1/TLR6/NOD2/PYCARD/LILRA2/LRRC19/MYD88/CD244/TLR5/CD33/DDX58/IL1B/PTPN22/LGALS9/SYK/TLR4/TLR3/TLR2/TLR1/CD74/CD14/TLR8/CLEC7A/TLR7/CD2/PTPRC
GOBP_NATURAL_KILLER_CELL_ACTIVATION	GOBP_NATURAL_KILLER_CELL_ACTIVATION	GOBP_NATURAL_KILLER_CELL_ACTIVATION	82	-0.703555	-1.81841	0.00101937	0.0118808	0.00919224	3466	tags=43%, list=18%, signal=35%	SNX27/KLRK1/IL15/ZBTB1/STAT5B/AP1G1/VAMP7/SP3/ELF4/NCR3/RAB27A/IL18/CASP8/IL18R1/ZNF683/UNC13D/HLA-E/HLA-F/MERTK/IL21R/CD244/PRDM1/PTPN22/FGR/PIK3CD/AXL/RASGRP1/TOX/HAVCR2/TYROBP/CORO1A/SLAMF7/ITGB2/CD2/PTPRC
GOBP_NEGATIVE_REGULATION_OF_LEUKOCYTE_PROLIFERATION	GOBP_NEGATIVE_REGULATION_OF_LEUKOCYTE_PROLIFERATION	GOBP_NEGATIVE_REGULATION_OF_LEUKOCYTE_PROLIFERATION	87	-0.726982	-1.88263	0.00101937	0.0118808	0.00919224	1933	tags=46%, list=10%, signal=41%	CCL8/TMEM131L/LRRC32/PELI1/TNFRSF21/IL33/CTLA4/ATM/XCL1/IL20RB/IL2RA/FOXP3/IDO1/TNFAIP3/PTPN6/BTN2A2/PLA2G2D/VSIR/FCGR2B/LGALS9/GPNMB/PDCD1LG2/CRTAM/LILRB2/HAVCR2/LILRB1/INPP5D/LYN/LST1/CD300A/BTK/HLA-G/SPN/ENPP3/TYROBP/CD86/LILRB4/HLA-DRB1/VSIG4/MNDA
GOBP_NEGATIVE_REGULATION_OF_VIRAL_PROCESS	GOBP_NEGATIVE_REGULATION_OF_VIRAL_PROCESS	GOBP_NEGATIVE_REGULATION_OF_VIRAL_PROCESS	87	-0.64132	-1.66079	0.00101937	0.0118808	0.00919224	3661	tags=52%, list=19%, signal=42%	PML/SRPK2/TNIP1/SRPK1/MPHOSPH8/APOBEC3F/SETDB1/HEXIM1/TASOR/IFITM1/TRIM5/EIF2AK2/RNASEL/PLSCR1/IFIT5/TRIM26/TRIM25/FAM111A/TRIM10/TRIM15/BST2/TRIM21/TRIM6/ZC3HAV1/OASL/MX1/TNF/IFIT1/LY6E/APOBEC3H/IFI16/FCN1/APOBEC3D/RSAD2/OAS3/OAS1/APOBEC3G/RESF1/TRIM14/LTF/OAS2/APOBEC3C/CIITA/STAT1/CCL5
GOBP_POSITIVE_REGULATION_OF_INTERLEUKIN_6_PRODUCTION	GOBP_POSITIVE_REGULATION_OF_INTERLEUKIN_6_PRODUCTION	GOBP_POSITIVE_REGULATION_OF_INTERLEUKIN_6_PRODUCTION	83	-0.707685	-1.83026	0.00101937	0.0118808	0.00919224	2869	tags=58%, list=15%, signal=49%	TIRAP/LILRA5/MBP/MAPK13/RAB7B/DHX9/SIGLEC16/TNFSF4/PTPN11/STAT3/CYBA/ARHGEF2/CD36/POU2AF1/IL6R/CARD9/IL33/F2RL1/TNF/IL17RA/F2R/IFIH1/INAVA/TLR6/IFNG/NOD2/POU2F2/PYCARD/LILRA2/MYD88/DDX58/IL1B/LGALS9/IL16/SYK/LILRB2/TLR4/TLR3/SCIMP/TLR2/TLR1/CD74/TYROBP/TLR8/CLEC7A/PTAFR/AIF1/TLR7
GOBP_POSITIVE_REGULATION_OF_PHOSPHATIDYLINOSITOL_3_KINASE_SIGNALING	GOBP_POSITIVE_REGULATION_OF_PHOSPHATIDYLINOSITOL_3_KINASE_SIGNALING	GOBP_POSITIVE_REGULATION_OF_PHOSPHATIDYLINOSITOL_3_KINASE_SIGNALING	88	-0.647596	-1.67791	0.00101937	0.0118808	0.00919224	2557	tags=44%, list=13%, signal=39%	BECN1/GAB1/PIK3CA/UNC5B/FLT3/IL18/NEDD4/PDGFB/PIK3R1/AGT/F2RL1/CBL/PDGFD/HGF/TNF/SEMA4D/SELP/PIK3CB/PRR5L/F2R/FGF2/CD28/TEK/FLT1/ERBB3/PTPN6/FN1/JAK2/HCST/FGR/NCF1/PIK3CD/KDR/PIK3R5/LYN/PIK3CG/HCLS1/CCL5/PIK3AP1
GOBP_REGULATION_OF_RHO_PROTEIN_SIGNAL_TRANSDUCTION	GOBP_REGULATION_OF_RHO_PROTEIN_SIGNAL_TRANSDUCTION	GOBP_REGULATION_OF_RHO_PROTEIN_SIGNAL_TRANSDUCTION	83	-0.606505	-1.56858	0.00101937	0.0118808	0.00919224	3504	tags=43%, list=18%, signal=36%	PDGFRB/GPR20/EPS8/ABL2/STARD13/GPR55/NET1/MET/ARHGEF10/ARHGEF2/PRAG1/AKAP13/DLC1/CDC42SE1/STARD8/ITGA3/F2RL1/COL3A1/ARHGEF3/MYO9B/CDC42SE2/F2R/ARHGAP42/GPR18/NRP1/ARRB1/ABCA1/P2RY8/ARHGDIB/RIPOR2/APOE/HEG1/LPAR6/P2RY10/GPR174/GPR65
GOBP_REGULATION_OF_VIRAL_GENOME_REPLICATION	GOBP_REGULATION_OF_VIRAL_GENOME_REPLICATION	GOBP_REGULATION_OF_VIRAL_GENOME_REPLICATION	82	-0.655478	-1.69415	0.00101937	0.0118808	0.00919224	3636	tags=51%, list=19%, signal=42%	SRPK2/TNIP1/SRPK1/MPHOSPH8/TOP2B/APOBEC3F/SETDB1/PKN2/NR5A2/DDX3X/TASOR/TOP2A/IFITM1/EIF2AK2/RNASEL/PLSCR1/IFIT5/ADARB1/FAM111A/BST2/ADAR/NOTCH1/TRIM6/ZC3HAV1/OASL/BCL2/MX1/TNF/IFIT1/APOBEC3H/IFI16/CD28/APOBEC3D/RSAD2/OAS3/OAS1/APOBEC3G/RESF1/LTF/OAS2/APOBEC3C/CCL5
GOBP_POSITIVE_REGULATION_OF_SMOOTH_MUSCLE_CELL_PROLIFERATION	GOBP_POSITIVE_REGULATION_OF_SMOOTH_MUSCLE_CELL_PROLIFERATION	GOBP_POSITIVE_REGULATION_OF_SMOOTH_MUSCLE_CELL_PROLIFERATION	81	-0.635314	-1.63832	0.00102145	0.0118808	0.00919224	4178	tags=58%, list=22%, signal=45%	IRAK1/ERN1/FOXJ2/IRAK4/BMP4/MTOR/TRAF6/GNAI3/PDGFRB/CCN4/ADAMTS1/GJA1/MMP2/AKR1B1/ITGA2/IL10/FGFR2/ID2/MAP3K5/IL18/CX3CL1/GNAI2/DNMT1/IL6R/PDGFB/CDH13/PAK1/ABCC4/P2RY6/PDGFD/S1PR1/TNF/TGM2/FGF2/TGFBR2/THBS1/EGFR/MYD88/JAK2/CALCRL/EDN1/HMOX1/SERPINF2/STAT1/CCL5/PTAFR/AIF1
GOBP_CELL_ADHESION_MEDIATED_BY_INTEGRIN	GOBP_CELL_ADHESION_MEDIATED_BY_INTEGRIN	GOBP_CELL_ADHESION_MEDIATED_BY_INTEGRIN	72	-0.675397	-1.73207	0.00102249	0.0118808	0.00919224	3448	tags=56%, list=18%, signal=46%	CCN3/CRKL/ITGBL1/PIEZO1/ITGB6/PTPN11/WNK1/ITGB3/ITGA2/CYP1B1/ADAM17/SFRP2/FBN1/PLAU/ITGB4/ITGB7/SWAP70/ITGB1/ADAM9/ACER2/ITGAV/CCL21/DPP4/PLPP3/ICAM1/PTPN6/PODXL/ITGB8/SYK/CXCL13/LPXN/LYN/PIK3CG/FERMT3/ITGA4/P2RY12/CCL5/CD3E/NCKAP1L/ITGB2
GOBP_T_CELL_DIFFERENTIATION_INVOLVED_IN_IMMUNE_RESPONSE	GOBP_T_CELL_DIFFERENTIATION_INVOLVED_IN_IMMUNE_RESPONSE	GOBP_T_CELL_DIFFERENTIATION_INVOLVED_IN_IMMUNE_RESPONSE	72	-0.704514	-1.80674	0.00102249	0.0118808	0.00919224	3092	tags=51%, list=16%, signal=43%	IL4R/RC3H1/CD80/TNFSF4/STAT3/LY9/RORA/MALT1/TMEM98/ANXA1/RC3H2/IL18/IL6R/TBX21/IL18R1/SEMA4A/ENTPD7/FOXP3/LOXL3/IRF4/JAK3/IFNG/GPR183/LGALS9/NLRP3/CCL19/IL12RB1/BATF/PTGER4/EOMES/SPN/SLAMF6/CD86/FCER1G/HLA-DRB1/FGL2/HLA-DRA
GOBP_CELLULAR_RESPONSE_TO_MECHANICAL_STIMULUS	GOBP_CELLULAR_RESPONSE_TO_MECHANICAL_STIMULUS	GOBP_CELLULAR_RESPONSE_TO_MECHANICAL_STIMULUS	74	-0.664531	-1.70647	0.00102354	0.0118808	0.00919224	2989	tags=51%, list=16%, signal=43%	BNIP3/MAP2K4/PDE2A/GJA1/CASP5/ENG/CASP8AP2/PTPN11/PIEZO2/ITGA2/TNFRSF10A/MAP3K14/MTPN/CD40/COL1A1/MAP3K2/TMEM150C/CASP8/CNN2/KCNJ2/NFKB1/TNFSF14/MAP3K1/FAS/EGFR/MYD88/TLR5/RIPOR2/IL1B/AQP1/IRF1/MMP7/CASP1/TLR4/TLR3/PTGER4/TLR8/TLR7
GOBP_LYSOSOME_LOCALIZATION	GOBP_LYSOSOME_LOCALIZATION	GOBP_LYSOSOME_LOCALIZATION	74	-0.590062	-1.51524	0.00102354	0.0118808	0.00919224	3787	tags=39%, list=20%, signal=31%	VAMP8/PDPK1/SPAG9/STXBP1/PTGDR/FER/IL4R/C12orf4/GAB2/VAMP7/SNX4/FES/SNAP23/CBL/ADGRE2/UNC13D/LGALS9/FGR/PIK3CD/SYK/HMOX1/LYN/MILR1/CD300A/PIK3CG/BTK/LAT2/RAC2/CD84
GOBP_ANTIGEN_PROCESSING_AND_PRESENTATION_OF_EXOGENOUS_PEPTIDE_ANTIGEN_VIA_MHC_CLASS_I	GOBP_ANTIGEN_PROCESSING_AND_PRESENTATION_OF_EXOGENOUS_PEPTIDE_ANTIGEN_VIA_MHC_CLASS_I	GOBP_ANTIGEN_PROCESSING_AND_PRESENTATION_OF_EXOGENOUS_PEPTIDE_ANTIGEN_VIA_MHC_CLASS_I	79	-0.638597	-1.6433	0.00102459	0.0118808	0.00919224	2497	tags=44%, list=13%, signal=39%	VAMP8/IFI30/SEC22B/CHUK/MFSD6/IKBKB/PSME4/CYBA/CD207/VAMP3/LNPEP/PSMB8/CD36/SNAP23/FCGR1B/HLA-A/PSMB10/TAPBP/ITGAV/HLA-C/HLA-E/HLA-F/HLA-B/TAP2/B2M/PSMB9/TAP1/NCF1/NCF4/CLEC4A/FCGR1A/HLA-G/NCF2/FCER1G/CYBB
GOBP_B_CELL_ACTIVATION_INVOLVED_IN_IMMUNE_RESPONSE	GOBP_B_CELL_ACTIVATION_INVOLVED_IN_IMMUNE_RESPONSE	GOBP_B_CELL_ACTIVATION_INVOLVED_IN_IMMUNE_RESPONSE	79	-0.626939	-1.6133	0.00102459	0.0118808	0.00919224	2306	tags=34%, list=12%, signal=30%	RIF1/IL10/CD40/POU2AF1/TBX21/SHLD2/PLCL2/PTK2B/NBN/SWAP70/TNFSF13/FOXP3/LFNG/CD28/CD40LG/MFNG/NOTCH2/FCGR2B/GPR183/DOCK10/ITM2A/BATF/CD180/DOCK11/TLR4/GAPT/PTPRC
GOBP_REGULATION_OF_HUMORAL_IMMUNE_RESPONSE	GOBP_REGULATION_OF_HUMORAL_IMMUNE_RESPONSE	GOBP_REGULATION_OF_HUMORAL_IMMUNE_RESPONSE	75	-0.795199	-2.04192	0.00102459	0.0118808	0.00919224	1317	tags=40%, list=7%, signal=37%	C5AR1/LTA/CFB/TNF/CFH/SPNS2/CCR7/A2M/CD5L/NOD2/PTPN6/PROS1/C7/C4B/FCGR2B/IL1B/CFI/SERPING1/C4A/C1R/CXCL13/C2/C1S/C1QA/VSIG4/C3/PTPRC/C3AR1/C1QC/C1QB
GOBP_REGULATION_OF_LEUKOCYTE_APOPTOTIC_PROCESS	GOBP_REGULATION_OF_LEUKOCYTE_APOPTOTIC_PROCESS	GOBP_REGULATION_OF_LEUKOCYTE_APOPTOTIC_PROCESS	79	-0.660001	-1.69838	0.00102459	0.0118808	0.00919224	2783	tags=47%, list=15%, signal=40%	SIRT1/PTEN/CD274/IL10/ITPKB/ADAM8/ADAM17/PRKCQ/ANXA1/RAPGEF2/SLC39A10/RIPK3/PIK3CB/CCL21/JAK3/CCR7/IDO1/NOD2/MERTK/MEF2C/LGALS9/DOCK8/PIK3CD/CCL19/GIMAP8/AXL/PDCD1/CXCL12/LILRB1/IL7R/LYN/BTK/CD3G/HCLS1/CD74/CCL5/CD27
GOBP_REGULATION_OF_PHOSPHOLIPASE_ACTIVITY	GOBP_REGULATION_OF_PHOSPHOLIPASE_ACTIVITY	GOBP_REGULATION_OF_PHOSPHOLIPASE_ACTIVITY	70	-0.60353	-1.54323	0.00102459	0.0118808	0.00919224	2062	tags=33%, list=11%, signal=29%	FGFR2/ANXA1/FGFR3/HTR2B/TXK/GNA13/C5AR1/AVPR1B/LRP1/P2RY6/S1PR4/FGF2/RASGRP4/FLT1/ITK/GNA15/EGFR/ANGPTL3/PLCB2/P2RY12/CD86/CCL5/PTAFR
GOBP_REGULATION_OF_T_CELL_MEDIATED_IMMUNITY	GOBP_REGULATION_OF_T_CELL_MEDIATED_IMMUNITY	GOBP_REGULATION_OF_T_CELL_MEDIATED_IMMUNITY	75	-0.708332	-1.81886	0.00102459	0.0118808	0.00919224	1591	tags=44%, list=8%, signal=40%	IL18/TBX21/CD1E/RIPK3/IL18R1/CD1D/XCL1/CD1C/HLA-A/IL20RB/MR1/FOXP3/HLA-E/HLA-F/HLA-B/NOD2/RSAD2/B2M/FCGR2B/IL1B/NLRP3/IL12RB1/TNFRSF1B/LILRB1/IL7R/WAS/HLA-G/LILRB4/CCR2/HLA-DRB1/SASH3/PTPRC/HLA-DRA
GOBP_REGULATION_OF_TOLL_LIKE_RECEPTOR_SIGNALING_PATHWAY	GOBP_REGULATION_OF_TOLL_LIKE_RECEPTOR_SIGNALING_PATHWAY	GOBP_REGULATION_OF_TOLL_LIKE_RECEPTOR_SIGNALING_PATHWAY	70	-0.716534	-1.83218	0.00102459	0.0118808	0.00919224	3649	tags=63%, list=19%, signal=51%	PDPK1/TICAM1/TIRAP/SMPDL3B/RAB7B/APPL2/DDX3X/CAV1/CYBA/IFI35/MFHAS1/APPL1/OTUD4/BIRC2/CD36/PJA2/PELI1/WDFY1/FCRL3/IRAK3/F2RL1/LILRA4/IRF4/ARRB2/GFI1/TLR6/NOD2/TNFAIP3/RSAD2/LILRA2/TLR5/PTPN22/LY96/LTF/IRF1/LYN/BIRC3/TLR4/TLR3/CD300A/CD300LF/TLR2/TLR1/CD14
GOBP_CD4_POSITIVE_ALPHA_BETA_T_CELL_DIFFERENTIATION	GOBP_CD4_POSITIVE_ALPHA_BETA_T_CELL_DIFFERENTIATION	GOBP_CD4_POSITIVE_ALPHA_BETA_T_CELL_DIFFERENTIATION	80	-0.700302	-1.80233	0.00102564	0.0118808	0.00919224	2762	tags=50%, list=15%, signal=43%	CD80/TNFSF4/STAT3/LY9/RORA/MALT1/TMEM98/RUNX1/ANXA1/RC3H2/IL18/IL6R/TBX21/IL18R1/SEMA4A/ENTPD7/CD83/FOXP3/LOXL3/IRF4/JAK3/IFNG/RSAD2/PLA2G2D/GPR183/LGALS9/NLRP3/CCL19/IL12RB1/BATF/TOX/RUNX3/PTGER4/SPN/SLAMF6/CD86/HLA-DRB1/SASH3/NCKAP1L/HLA-DRA
GOBP_POSITIVE_REGULATION_OF_SMALL_GTPASE_MEDIATED_SIGNAL_TRANSDUCTION	GOBP_POSITIVE_REGULATION_OF_SMALL_GTPASE_MEDIATED_SIGNAL_TRANSDUCTION	GOBP_POSITIVE_REGULATION_OF_SMALL_GTPASE_MEDIATED_SIGNAL_TRANSDUCTION	76	-0.644353	-1.65617	0.00102564	0.0118808	0.00919224	3504	tags=49%, list=18%, signal=40%	PDGFRB/GPR20/CRKL/MAPRE2/RAPGEF1/MAP4K4/SHOC2/CDON/GPR55/RASGEF1A/NET1/ITPKB/PRAG1/ERBIN/AKAP13/GRB2/SOS1/NOTCH1/F2RL1/COL3A1/ARHGEF3/PIK3CB/F2R/GPR18/RASGRP4/ARRB1/P2RY8/CSF1/NOTCH2/JAK2/RASGRP1/LPAR6/P2RY10/GPR174/LYN/PIK3CG/GPR65/VAV1
GOBP_REGULATION_OF_LEUKOCYTE_MEDIATED_CYTOTOXICITY	GOBP_REGULATION_OF_LEUKOCYTE_MEDIATED_CYTOTOXICITY	GOBP_REGULATION_OF_LEUKOCYTE_MEDIATED_CYTOTOXICITY	76	-0.728169	-1.8716	0.00102564	0.0118808	0.00919224	1637	tags=45%, list=9%, signal=41%	PIK3R6/CD1E/RIPK3/F2RL1/CD1D/XCL1/CD1C/HLA-A/MR1/ARRB2/HLA-E/HLA-F/HLA-B/ICAM1/B2M/SERPINB9/FCGR2B/LGALS9/CRTAM/IL12RB1/RASGRP1/HAVCR2/LILRB1/SH2D1A/IL7R/LAG3/HLA-G/ITGAM/SLAMF6/VAV1/TYROBP/HLA-DRB1/PTPRC/HLA-DRA
GOBP_REGULATION_OF_TISSUE_REMODELING	GOBP_REGULATION_OF_TISSUE_REMODELING	GOBP_REGULATION_OF_TISSUE_REMODELING	73	-0.597686	-1.53314	0.00102564	0.0118808	0.00919224	3452	tags=42%, list=18%, signal=35%	CST3/IL15/TP53/SPP1/NF1/ROCK2/ITGB3/PDK4/HAMP/CEACAM1/UBASH3B/TNFRSF11A/ADAM8/DDR2/RUNX1/IL18/ROCK1/LEPR/CSK/GPR137B/S1PR1/TNFAIP3/TMEM119/EGFR/GPNMB/CD38/P2RX7/SYK/TNFRSF11B/INPP5D/CSF1R
GOBP_T_CELL_DIFFERENTIATION_IN_THYMUS	GOBP_T_CELL_DIFFERENTIATION_IN_THYMUS	GOBP_T_CELL_DIFFERENTIATION_IN_THYMUS	73	-0.684683	-1.7563	0.00102564	0.0118808	0.00919224	4041	tags=55%, list=21%, signal=43%	JAG2/ZFP36L1/BMP4/RABL3/FADD/ZBTB1/STAT5B/LIG4/EGR3/TP53/PRKDC/FZD5/ITPKB/ADAM8/ADAM17/TMEM131L/SOS1/RIPK3/ZFP36L2/BCL2/MR1/TESPA1/FOXP3/CD28/CCR7/ZAP70/BCL11B/B2M/IL1B/VNN1/TOX/CARD11/IL7R/CD3G/CD74/MAFB/DOCK2/CD3E/CD3D/PTPRC
GOBP_MEMBRANE_INVAGINATION	GOBP_MEMBRANE_INVAGINATION	GOBP_MEMBRANE_INVAGINATION	71	-0.728565	-1.86318	0.00102669	0.0118808	0.00919224	1334	tags=38%, list=7%, signal=35%	ELMO1/F2RL1/FCHO2/ANO6/SNX18/MARCO/RAB31/SYT11/RHOH/THBS1/SH3BP1/FCGR2B/RHOBTB1/ARHGAP25/BIN2/CD300A/FCGR1A/IGLL5/ITGAM/RAC2/TREM2/AIF1/NCKAP1L/ITGB2/MSR1/C3/HAVCR1
GOBP_ANTIMICROBIAL_HUMORAL_IMMUNE_RESPONSE_MEDIATED_BY_ANTIMICROBIAL_PEPTIDE	GOBP_ANTIMICROBIAL_HUMORAL_IMMUNE_RESPONSE_MEDIATED_BY_ANTIMICROBIAL_PEPTIDE	GOBP_ANTIMICROBIAL_HUMORAL_IMMUNE_RESPONSE_MEDIATED_BY_ANTIMICROBIAL_PEPTIDE	78	-0.599795	-1.54024	0.00102775	0.0118808	0.00919224	816	tags=13%, list=4%, signal=12%	S100A9/NOD2/LTF/CXCL13/REG1A/CXCL11/CXCL14/RNASE6/CXCL10/CXCL9
GOBP_CELLULAR_EXTRAVASATION	GOBP_CELLULAR_EXTRAVASATION	GOBP_CELLULAR_EXTRAVASATION	69	-0.739487	-1.8866	0.00102775	0.0118808	0.00919224	2651	tags=55%, list=14%, signal=48%	CD47/CCL28/GCNT1/PLVAP/FUT4/ADAM8/CCL2/CX3CL1/ITGA1/ROCK1/RIPK3/BST1/ITGB7/PDGFD/TNF/SELP/ITGB1/TRIM55/CCL21/SIRPA/ICAM1/PECAM1/RIPOR2/PIK3CD/JAML/CXCL12/PIK3CG/PTGER4/SELL/ITGA4/SPN/SELPLG/CCR2/ITGAL/PTAFR/ITGB2/VCAM1/CX3CR1
GOBP_COMPLEMENT_ACTIVATION	GOBP_COMPLEMENT_ACTIVATION	GOBP_COMPLEMENT_ACTIVATION	69	-0.733471	-1.87125	0.00102775	0.0118808	0.00919224	1317	tags=35%, list=7%, signal=32%	C5AR1/CFB/CFH/CFD/FCN1/A2M/CD5L/PROS1/C7/C4B/IL1B/CFI/SERPING1/C4A/C1R/C2/C1S/IGLL5/C1QA/VSIG4/C3/C3AR1/C1QC/C1QB
GOBP_LEUKOCYTE_HOMEOSTASIS	GOBP_LEUKOCYTE_HOMEOSTASIS	GOBP_LEUKOCYTE_HOMEOSTASIS	78	-0.702494	-1.80397	0.00102775	0.0118808	0.00919224	2268	tags=45%, list=12%, signal=40%	ITPKB/ADAM17/FLT3/TNFRSF17/ANXA1/RC3H2/SOS1/RIPK3/PDE4B/BCL2/IL2RA/TNFSF14/PIK3CB/SPNS2/FOXP3/JAK3/SH2B3/FAS/MERTK/TNFAIP3/MEF2C/GPR183/LGALS9/DOCK10/PIK3CD/AXL/DOCK11/GPR174/LYN/SIT1/GAPT/CD74/TNFSF13B/CORO1A/NCKAP1L
GOBP_POSITIVE_REGULATION_OF_B_CELL_ACTIVATION	GOBP_POSITIVE_REGULATION_OF_B_CELL_ACTIVATION	GOBP_POSITIVE_REGULATION_OF_B_CELL_ACTIVATION	78	-0.679506	-1.74494	0.00102775	0.0118808	0.00919224	2306	tags=41%, list=12%, signal=36%	RIF1/IL10/CD40/PELI1/SLC39A10/TBX21/SHLD2/IL7/FCRL3/BST1/BCL2/ATP11C/TNFSF13/CD28/NOD2/MEF2C/NFATC2/SH3KBP1/GPR183/CD38/SYK/CARD11/INPP5D/TLR4/BTK/IGLL5/CD74/TNFSF13B/CD27/SASH3/NCKAP1L/PTPRC
GOBP_REACTIVE_NITROGEN_SPECIES_METABOLIC_PROCESS	GOBP_REACTIVE_NITROGEN_SPECIES_METABOLIC_PROCESS	GOBP_REACTIVE_NITROGEN_SPECIES_METABOLIC_PROCESS	69	-0.636652	-1.62424	0.00102775	0.0118808	0.00919224	3790	tags=51%, list=20%, signal=41%	MTOR/WDR35/TICAM1/DNM2/INSR/DDAH1/ROCK2/CAV1/CD47/CYP1B1/KLF2/RORA/IL10/CD36/NOS3/PTK2B/PKD2/CD34/ATP2B4/TNF/TMEM106A/GCH1/SIRPA/TLR6/IFNG/ICAM1/AGXT2/JAK2/IL1B/EDN1/TLR4/TLR2/CLEC7A/ITGB2/CX3CR1
GOBP_VASOCONSTRICTION	GOBP_VASOCONSTRICTION	GOBP_VASOCONSTRICTION	78	-0.587463	-1.50858	0.00102775	0.0118808	0.00919224	2923	tags=36%, list=15%, signal=30%	GJA1/ADRA2A/ATP2B1/CAV1/PIK3C2A/HTR2B/BMPR2/SMTNL2/FGG/AGT/ACTA2/HTR7/AVPR1B/EDN2/EDNRB/F2R/ARHGAP42/FGB/ICAM1/GJA5/SLC8A1/EGFR/DOCK4/CD38/HRH2/EDN1/ACE2/PTAFR
GOBP_CELL_CELL_RECOGNITION	GOBP_CELL_CELL_RECOGNITION	GOBP_CELL_CELL_RECOGNITION	77	-0.638358	-1.63821	0.00102881	0.0118808	0.00919224	1039	tags=17%, list=5%, signal=16%	MSN/CCL21/FOLR1/CCR7/CD209/HVCN1/DOCK8/CD6/CCL19/HAVCR2/PRF1/FOLR2/DOCK2
GOBP_POSITIVE_REGULATION_OF_TYPE_I_INTERFERON_PRODUCTION	GOBP_POSITIVE_REGULATION_OF_TYPE_I_INTERFERON_PRODUCTION	GOBP_POSITIVE_REGULATION_OF_TYPE_I_INTERFERON_PRODUCTION	77	-0.613107	-1.57341	0.00102881	0.0118808	0.00919224	2889	tags=49%, list=15%, signal=42%	POLR3GL/XRCC5/IRAK1/CREBBP/SETD2/TBK1/MRE11/TICAM1/CHUK/DDX3X/DHX9/CTNNB1/RNF135/PTPN11/PRKDC/EP300/TOMM70/RIOK3/ZBP1/TRIM15/CGAS/STING1/NFKB1/IRF5/IFI16/IFIH1/MYD88/DDX58/PTPN22/IRF1/SYK/TLR4/TLR3/TLR2/CD14/TLR8/STAT1/TLR7
GOBP_G_PROTEIN_COUPLED_RECEPTOR_SIGNALING_PATHWAY_COUPLED_TO_CYCLIC_NUCLEOTIDE_SECOND_MESSENGER	GOBP_G_PROTEIN_COUPLED_RECEPTOR_SIGNALING_PATHWAY_COUPLED_TO_CYCLIC_NUCLEOTIDE_SECOND_MESSENGER	GOBP_G_PROTEIN_COUPLED_RECEPTOR_SIGNALING_PATHWAY_COUPLED_TO_CYCLIC_NUCLEOTIDE_SECOND_MESSENGER	66	-0.635886	-1.61842	0.00102987	0.0118808	0.00919224	2200	tags=15%, list=12%, signal=13%	CCL2/ANXA1/NPY1R/HTR2B/AGT/HTR7/XCR1/CALCRL/HRH2/CCR1
GOBP_MONOCYTE_CHEMOTAXIS	GOBP_MONOCYTE_CHEMOTAXIS	GOBP_MONOCYTE_CHEMOTAXIS	66	-0.67917	-1.72858	0.00102987	0.0118808	0.00919224	2242	tags=44%, list=12%, signal=39%	TNFRSF11A/CCL2/ANXA1/CCL8/CX3CL1/IL6R/PDGFB/CCL22/LGMN/XCL1/ANO6/CCL21/FLT1/XCL2/PTPRO/PLA2G7/CCL3L3/CCL18/CCL19/CXCL12/LYN/CCL3/CCL4/CCL5/CCR2/SLAMF8/CCR1/AIF1/CXCL10
GOBP_MYELOID_CELL_DEVELOPMENT	GOBP_MYELOID_CELL_DEVELOPMENT	GOBP_MYELOID_CELL_DEVELOPMENT	66	-0.638701	-1.62558	0.00102987	0.0118808	0.00919224	3234	tags=39%, list=17%, signal=33%	ARID4A/ADGRF5/L3MBTL3/PTPN11/EP300/KLF2/WASF2/PTBP3/FBN1/MED1/GPR68/ZNF385A/LRRK1/PIP4K2A/SH2B3/NOTCH2/PTPN6/FLI1/NRROS/LTF/LILRB1/RHEX/TLR2/TYROBP/NCKAP1L/EVI2B
GOBP_NATURAL_KILLER_CELL_MEDIATED_IMMUNITY	GOBP_NATURAL_KILLER_CELL_MEDIATED_IMMUNITY	GOBP_NATURAL_KILLER_CELL_MEDIATED_IMMUNITY	66	-0.706483	-1.7981	0.00102987	0.0118808	0.00919224	2407	tags=50%, list=13%, signal=44%	AP1G1/VAMP7/CADM1/GZMB/CEACAM1/NCR3/CD226/RAB27A/IL18/PIK3R6/HLA-A/RNF19B/UNC13D/LYST/ARRB2/HLA-E/HLA-F/HLA-B/PTPN6/SERPINB9/LGALS9/CRTAM/RASGRP1/HAVCR2/CD96/LILRB1/SH2D1A/LAG3/HLA-G/SLAMF6/VAV1/CORO1A/SLAMF7
GOBP_NEGATIVE_REGULATION_OF_T_CELL_PROLIFERATION	GOBP_NEGATIVE_REGULATION_OF_T_CELL_PROLIFERATION	GOBP_NEGATIVE_REGULATION_OF_T_CELL_PROLIFERATION	65	-0.683801	-1.73951	0.00102987	0.0118808	0.00919224	3023	tags=52%, list=16%, signal=44%	MARCHF7/RC3H1/CASP3/CBLB/CD80/CD274/IL10/TMEM131L/LRRC32/PELI1/TNFRSF21/CTLA4/XCL1/IL20RB/IL2RA/FOXP3/IDO1/PTPN6/BTN2A2/PLA2G2D/VSIR/LGALS9/GPNMB/PDCD1LG2/CRTAM/LILRB2/HAVCR2/LILRB1/HLA-G/SPN/CD86/LILRB4/HLA-DRB1/VSIG4
GOBP_POSITIVE_CHEMOTAXIS	GOBP_POSITIVE_CHEMOTAXIS	GOBP_POSITIVE_CHEMOTAXIS	66	-0.632984	-1.61103	0.00102987	0.0118808	0.00919224	3106	tags=38%, list=16%, signal=32%	VEGFA/ANGPT2/CCL15/MET/ITGA2/SEMA5A/CX3CL1/PDGFB/CDH13/F2RL1/LRP1/PTPRJ/S1PR1/HGF/FGF2/NRP1/CCR4/GPNMB/KDR/IL16/CXCL12/CCL3/CCL5/CORO1A/CXCL10
GOBP_POSITIVE_REGULATION_OF_NIK_NF_KAPPAB_SIGNALING	GOBP_POSITIVE_REGULATION_OF_NIK_NF_KAPPAB_SIGNALING	GOBP_POSITIVE_REGULATION_OF_NIK_NF_KAPPAB_SIGNALING	66	-0.692345	-1.76211	0.00102987	0.0118808	0.00919224	3003	tags=48%, list=16%, signal=41%	RC3H1/DDX3X/PDCD4/SASH1/EP300/IFI35/NFAT5/EIF2AK2/RC3H2/TRIM44/IL18/IL18R1/TNF/TNFSF14/NMI/NOD2/LRRC19/EGFR/IL1B/LGALS9/CCL19/EDN1/HAVCR2/TLR4/TLR3/TLR2/CD14/CD86/TREM2/CD27/LAPTM5/TLR7
GOBP_PRODUCTION_OF_MOLECULAR_MEDIATOR_INVOLVED_IN_INFLAMMATORY_RESPONSE	GOBP_PRODUCTION_OF_MOLECULAR_MEDIATOR_INVOLVED_IN_INFLAMMATORY_RESPONSE	GOBP_PRODUCTION_OF_MOLECULAR_MEDIATOR_INVOLVED_IN_INFLAMMATORY_RESPONSE	66	-0.672076	-1.71052	0.00102987	0.0118808	0.00919224	3099	tags=53%, list=16%, signal=45%	KPNA6/MEFV/IL4R/APPL2/VAMP7/SNX4/PDCD4/STAT3/APPL1/ABCD2/CD36/GRN/SNAP23/MAPK14/TNF/DUSP10/SIRPA/TLR6/NOD2/NLRC3/PYCARD/MYD88/ADCY7/CD6/SYK/GPSM3/LYN/PLD4/TLR4/BTK/ALOX5/LILRB4/CLEC7A/SLAMF8/GBP5
GOBP_REGULATION_OF_ALPHA_BETA_T_CELL_DIFFERENTIATION	GOBP_REGULATION_OF_ALPHA_BETA_T_CELL_DIFFERENTIATION	GOBP_REGULATION_OF_ALPHA_BETA_T_CELL_DIFFERENTIATION	66	-0.717131	-1.8252	0.00102987	0.0118808	0.00919224	2268	tags=50%, list=12%, signal=44%	IL4R/RC3H1/CD80/TNFSF4/ITPKB/MALT1/RUNX1/ANXA1/RC3H2/IL18/TBX21/ZNF683/CD83/FOXP3/LOXL3/IRF4/JAK3/TGFBR2/ZAP70/IFNG/PRDM1/LGALS9/NLRP3/CCL19/IL12RB1/SYK/RUNX3/CD86/LILRB4/HLA-DRB1/SASH3/NCKAP1L/HLA-DRA
GOBP_REGULATION_OF_CALCIUM_MEDIATED_SIGNALING	GOBP_REGULATION_OF_CALCIUM_MEDIATED_SIGNALING	GOBP_REGULATION_OF_CALCIUM_MEDIATED_SIGNALING	66	-0.713086	-1.8149	0.00102987	0.0118808	0.00919224	1589	tags=32%, list=8%, signal=29%	CDH13/PTK2B/BST1/DYRK2/ATP2B4/TNF/ZAP70/ERBB3/TBC1D10C/TRAT1/SLA2/SYK/LRRK2/CCL3/CMKLR1/GBP1/CCL4/TREM2/CD3E/CD4/PLEK
GOBP_REGULATION_OF_CD4_POSITIVE_ALPHA_BETA_T_CELL_ACTIVATION	GOBP_REGULATION_OF_CD4_POSITIVE_ALPHA_BETA_T_CELL_ACTIVATION	GOBP_REGULATION_OF_CD4_POSITIVE_ALPHA_BETA_T_CELL_ACTIVATION	65	-0.655896	-1.66853	0.00102987	0.0118808	0.00919224	3092	tags=48%, list=16%, signal=40%	IL4R/RC3H1/CD80/CD274/TNFSF4/MALT1/PRKCQ/RUNX1/ANXA1/RC3H2/IL18/TBX21/XCL1/CD83/FOXP3/LOXL3/IRF4/JAK3/TGFBR2/IFNG/VSIR/LGALS9/NLRP3/CCL19/IL12RB1/RUNX3/CD86/HLA-DRB1/SASH3/NCKAP1L/HLA-DRA
GOBP_T_CELL_MIGRATION	GOBP_T_CELL_MIGRATION	GOBP_T_CELL_MIGRATION	66	-0.774909	-1.97225	0.00102987	0.0118808	0.00919224	1482	tags=52%, list=8%, signal=48%	RIPK3/ADAM10/ITGB7/XCL1/LRCH1/S1PR1/MSN/CCL21/ZAP70/XCL2/ICAM1/CD200/PYCARD/RIPOR2/GPR183/MYO1G/DOCK8/PIK3CD/CD200R1/CXCL16/CXCL13/CXCL12/C10orf99/PIK3CG/CCL3/ITGA4/SPN/CXCR3/CXCL11/CCL5/CCR2/ITGAL/AIF1/CXCL10
GOBP_REGULATION_OF_DEFENSE_RESPONSE_TO_VIRUS	GOBP_REGULATION_OF_DEFENSE_RESPONSE_TO_VIRUS	GOBP_REGULATION_OF_DEFENSE_RESPONSE_TO_VIRUS	68	-0.643488	-1.63866	0.00103093	0.0118808	0.00919224	3559	tags=50%, list=19%, signal=41%	TRAF3/IFNLR1/ITCH/IL15/TSPAN32/APOBEC3F/ELMOD2/TRAF3IP1/DHX9/ILRUN/HERC5/TOMM70/RIOK3/TRIM44/SEC14L1/CGAS/RNF125/STING1/TRIM6/IFIT1/IL2RA/DTX3L/MICB/PARP9/TNFAIP3/PYCARD/AIM2/DDX58/PTPN22/APOBEC3G/IL12RB1/LILRB1/STAT1/FGL2
GOBP_POSITIVE_REGULATION_OF_ALPHA_BETA_T_CELL_ACTIVATION	GOBP_POSITIVE_REGULATION_OF_ALPHA_BETA_T_CELL_ACTIVATION	GOBP_POSITIVE_REGULATION_OF_ALPHA_BETA_T_CELL_ACTIVATION	64	-0.771886	-1.95991	0.00103199	0.0118808	0.00919224	2268	tags=52%, list=12%, signal=46%	ITPKB/MALT1/PRKCQ/RUNX1/ANXA1/IL18/XCL1/HLA-A/CD83/FOXP3/CD28/TGFBR2/HLA-E/ZAP70/IFNG/PTPN22/RASAL3/LGALS9/NLRP3/CCL19/IL12RB1/SYK/RUNX3/EBI3/CD86/LILRB4/CCR2/HLA-DRB1/CD3E/SASH3/NCKAP1L/PTPRC/HLA-DRA
GOBP_POSITIVE_REGULATION_OF_INTERFERON_GAMMA_PRODUCTION	GOBP_POSITIVE_REGULATION_OF_INTERFERON_GAMMA_PRODUCTION	GOBP_POSITIVE_REGULATION_OF_INTERFERON_GAMMA_PRODUCTION	64	-0.781689	-1.9848	0.00103199	0.0118808	0.00919224	1389	tags=50%, list=7%, signal=46%	IL18/TXK/PDE4B/IL18R1/LTA/HLA-A/TNF/IL12RB2/PYCARD/CD244/IL1B/PTPN22/LGALS9/CRTAM/IL12RB1/RASGRP1/HAVCR2/TLR4/EBI3/TLR3/SLAMF6/CD14/TLR8/CCR2/IRF8/CLEC7A/CD3E/SASH3/TLR7/HLA-DPB1/CD2/HLA-DPA1
GOBP_POSITIVE_REGULATION_OF_PHAGOCYTOSIS	GOBP_POSITIVE_REGULATION_OF_PHAGOCYTOSIS	GOBP_POSITIVE_REGULATION_OF_PHAGOCYTOSIS	64	-0.752979	-1.9119	0.00103199	0.0118808	0.00919224	2912	tags=62%, list=15%, signal=53%	APPL2/IL15RA/RAPGEF1/CD47/CYBA/ITGA2/RAP1A/CCL2/RAB27A/CD36/MYO18A/F2RL1/LRP1/PTPRJ/CAMK1D/ANO6/TNF/SIRPB1/RAB31/SIRPA/IFNG/NOD2/MERTK/PYCARD/C4B/FCGR2B/IL1B/C4A/C2/SIRPG/CD300LF/IL2RB/DOCK2/IL2RG/FCER1G/TREM2/CLEC7A/NCKAP1L/C3/PTPRC
GOBP_LYMPHOCYTE_CHEMOTAXIS	GOBP_LYMPHOCYTE_CHEMOTAXIS	GOBP_LYMPHOCYTE_CHEMOTAXIS	61	-0.754066	-1.91152	0.00103306	0.0118808	0.00919224	2840	tags=57%, list=15%, signal=49%	CCL17/CCL15/WNK1/HSD3B7/ADAM8/CCL2/ADAM17/CCL8/CX3CL1/SAA1/CCL22/CYP7B1/ADAM10/PTK2B/XCL1/PADI2/CCL21/XCL2/GPR183/CCL3L3/CCL18/PIK3CD/CCL19/CXCL16/CXCL13/C10orf99/PIK3CG/CCL3/CXCR3/CCL4/CXCL11/CCL5/CXCL14/CCR2/CXCL10
GOBP_NEGATIVE_REGULATION_OF_INNATE_IMMUNE_RESPONSE	GOBP_NEGATIVE_REGULATION_OF_INNATE_IMMUNE_RESPONSE	GOBP_NEGATIVE_REGULATION_OF_INNATE_IMMUNE_RESPONSE	63	-0.741046	-1.87854	0.00103306	0.0118808	0.00919224	1735	tags=44%, list=9%, signal=41%	GRN/TRIM21/ADAR/IRAK3/HLA-A/DUSP10/NLRC5/TRAFD1/ARRB2/IFI16/NMI/A2M/HLA-E/HLA-F/HLA-B/NLRC3/TNFAIP3/SERPINB9/LGALS9/SERPING1/PARP14/HAVCR2/CD96/LILRB1/HLA-G/SLAMF8/SAMHD1/VSIG4
GOBP_POSITIVE_REGULATION_OF_INTERLEUKIN_1_PRODUCTION	GOBP_POSITIVE_REGULATION_OF_INTERLEUKIN_1_PRODUCTION	GOBP_POSITIVE_REGULATION_OF_INTERLEUKIN_1_PRODUCTION	61	-0.722653	-1.83189	0.00103306	0.0118808	0.00919224	2617	tags=51%, list=14%, signal=44%	STAT3/FZD5/MALT1/NLRP1/SAA1/CASP8/CARD8/TNF/IFI16/INAVA/IFNG/NOD2/PYCARD/LILRA2/AIM2/JAK2/PYHIN1/LGALS9/NLRC4/NLRP3/P2RX7/CCL19/IL16/HAVCR2/CASP1/TLR4/CCL3/TYROBP/TLR8/CLEC7A/MNDA
GOBP_POSITIVE_REGULATION_OF_MONONUCLEAR_CELL_MIGRATION	GOBP_POSITIVE_REGULATION_OF_MONONUCLEAR_CELL_MIGRATION	GOBP_POSITIVE_REGULATION_OF_MONONUCLEAR_CELL_MIGRATION	63	-0.714472	-1.81117	0.00103306	0.0118808	0.00919224	1480	tags=41%, list=8%, signal=38%	ADAM10/LGMN/PTK2B/XCL1/ANO6/PDGFD/TNF/CCL21/CCR7/XCL2/PYCARD/PLA2G7/LGALS9/DOCK8/CXCL13/CXCL12/CCL3/ITGA4/SPN/CCL4/CCL5/CXCL14/CCR2/CCR1/AIF1/CXCL10
GOBP_REGULATION_OF_ANTIGEN_RECEPTOR_MEDIATED_SIGNALING_PATHWAY	GOBP_REGULATION_OF_ANTIGEN_RECEPTOR_MEDIATED_SIGNALING_PATHWAY	GOBP_REGULATION_OF_ANTIGEN_RECEPTOR_MEDIATED_SIGNALING_PATHWAY	63	-0.697587	-1.76837	0.00103306	0.0118808	0.00919224	2283	tags=49%, list=12%, signal=43%	CEACAM1/CD226/MALT1/RUNX1/SLC39A10/PLCL2/FCRL3/PTPRJ/TESPA1/ELF1/CCR7/PRKCH/PTPN6/RAB29/FCGR2B/UBASH3A/PTPN22/TRAT1/SLA2/NFAM1/PRKCB/LPXN/CARD11/SH2D1A/LYN/CD300A/LCK/GBP1/LILRB4/LAPTM5/PTPRC
GOBP_REGULATION_OF_B_CELL_PROLIFERATION	GOBP_REGULATION_OF_B_CELL_PROLIFERATION	GOBP_REGULATION_OF_B_CELL_PROLIFERATION	61	-0.755129	-1.91422	0.00103306	0.0118808	0.00919224	1702	tags=49%, list=9%, signal=45%	PELI1/SLC39A10/IL7/TNFRSF21/FCRL3/BST1/CTLA4/ATM/BCL2/AHR/MZB1/MEF2C/NFATC2/FCGR2B/GPR183/CD38/CARD11/IKZF3/INPP5D/LYN/TLR4/CD300A/BTK/CD74/TYROBP/TNFSF13B/SASH3/NCKAP1L/MNDA/PTPRC
GOBP_REGULATION_OF_OSTEOCLAST_DIFFERENTIATION	GOBP_REGULATION_OF_OSTEOCLAST_DIFFERENTIATION	GOBP_REGULATION_OF_OSTEOCLAST_DIFFERENTIATION	63	-0.679637	-1.72286	0.00103306	0.0118808	0.00919224	1745	tags=38%, list=9%, signal=35%	FSTL3/UBASH3B/FBN1/GPR68/PIK3R1/CREB1/GPR137B/LILRB3/TNF/IFNG/CSF1/NOTCH2/LTF/RASSF2/LILRB1/INPP5D/TLR4/TLR3/CCL3/TYROBP/MAFB/LILRB4/TREM2/CCR1
GOBP_SUPEROXIDE_METABOLIC_PROCESS	GOBP_SUPEROXIDE_METABOLIC_PROCESS	GOBP_SUPEROXIDE_METABOLIC_PROCESS	63	-0.699063	-1.77211	0.00103306	0.0118808	0.00919224	1990	tags=37%, list=11%, signal=33%	CD36/NOS3/CYB5R4/GNAI2/BST1/F2RL1/GCH1/FBLN5/EGFR/HVCN1/NRROS/NCF1/SOD2/EDN1/SYK/NCF4/PREX1/ITGAM/NCF2/TYROBP/CLEC7A/ITGB2/CYBB
GOBP_BONE_RESORPTION	GOBP_BONE_RESORPTION	GOBP_BONE_RESORPTION	62	-0.665718	-1.68629	0.00103627	0.0118808	0.00919224	3041	tags=48%, list=16%, signal=41%	SPP1/NF1/GPR55/ITGB3/PDK4/HAMP/UBASH3B/TNFRSF11A/ADAM8/ADRB2/TPP1/RAB3D/IL7/CSK/GPR137B/PTK2B/SNX10/S1PR1/LRRK1/ACP5/TNFAIP3/TMEM119/EGFR/CD38/P2RX7/SYK/TNFRSF11B/INPP5D/RAC2/CSF1R
GOBP_REGULATION_OF_LYMPHOCYTE_MIGRATION	GOBP_REGULATION_OF_LYMPHOCYTE_MIGRATION	GOBP_REGULATION_OF_LYMPHOCYTE_MIGRATION	62	-0.727426	-1.8426	0.00103627	0.0118808	0.00919224	2215	tags=50%, list=12%, signal=44%	ADAM8/CCL2/ADAM17/MIA3/RIPK3/ADAM10/PTK2B/XCL1/LRCH1/MSN/PADI2/CCL21/XCL2/CD200/STK10/PYCARD/RIPOR2/DOCK8/CD200R1/CXCL13/CXCL12/C10orf99/CCL3/ITGA4/SPN/CCL4/CCL5/CXCL14/CCR2/AIF1/CXCL10
GOBP_INTERLEUKIN_2_PRODUCTION	GOBP_INTERLEUKIN_2_PRODUCTION	GOBP_INTERLEUKIN_2_PRODUCTION	60	-0.760106	-1.92429	0.00103734	0.0118808	0.00919224	2198	tags=53%, list=12%, signal=47%	MALT1/PRKCQ/RUNX1/ANXA1/NR1H4/TBX21/CARD9/PDE4B/CD34/XCL1/IL20RB/CD83/FOXP3/IRF4/CD28/NOD2/TNFAIP3/IL1B/HAVCR2/CARD11/LAG3/GBP1/CD86/LILRB4/CCR2/CLEC7A/CD3E/CD4/LAPTM5/SASH3/VSIG4/PTPRC
GOBP_MAST_CELL_ACTIVATION	GOBP_MAST_CELL_ACTIVATION	GOBP_MAST_CELL_ACTIVATION	60	-0.726298	-1.83871	0.00103734	0.0118808	0.00919224	3151	tags=55%, list=17%, signal=46%	PTGDR/FER/IL4R/C12orf4/GAB2/VAMP7/SNX4/CD226/NDRG1/PLSCR1/FES/SNAP23/CBL/ADGRE2/UNC13D/RHOH/LGALS9/FGR/PIK3CD/SYK/HMOX1/LYN/MILR1/CD300A/PIK3CG/CD300LF/BTK/LAT2/LCP2/ENPP3/RAC2/CD84/HAVCR1
GOBP_POSITIVE_REGULATION_OF_CELL_KILLING	GOBP_POSITIVE_REGULATION_OF_CELL_KILLING	GOBP_POSITIVE_REGULATION_OF_CELL_KILLING	60	-0.756329	-1.91473	0.00103734	0.0118808	0.00919224	1511	tags=48%, list=8%, signal=45%	CD1E/F2RL1/CD1D/XCL1/CD1C/HLA-A/MR1/HLA-E/HLA-F/CD5L/IFNG/HLA-B/B2M/CRTAM/IL12RB1/RASGRP1/SYK/SH2D1A/LAG3/PRF1/HLA-G/ITGAM/SLAMF6/VAV1/TYROBP/HLA-DRB1/CLEC7A/PTPRC/HLA-DRA
GOBP_B_CELL_RECEPTOR_SIGNALING_PATHWAY	GOBP_B_CELL_RECEPTOR_SIGNALING_PATHWAY	GOBP_B_CELL_RECEPTOR_SIGNALING_PATHWAY	59	-0.765287	-1.93244	0.0010395	0.0118808	0.00919224	2023	tags=55%, list=11%, signal=49%	RUNX1/MS4A1/SLC39A10/PLCL2/FCRL3/CTLA4/BCL2/ELF1/PRKCH/ITK/CD79A/MEF2C/PTPN6/NFATC2/KLHL6/FCGR2B/PTPN22/RFTN1/CD38/NFAM1/PIK3CD/PRKCB/SYK/LPXN/LYN/CD300A/BTK/LAT2/IGLL5/LCK/NCKAP1L/MNDA/PTPRC
GOBP_HETEROTYPIC_CELL_CELL_ADHESION	GOBP_HETEROTYPIC_CELL_CELL_ADHESION	GOBP_HETEROTYPIC_CELL_CELL_ADHESION	59	-0.718987	-1.81553	0.0010395	0.0118808	0.00919224	2651	tags=49%, list=14%, signal=42%	MBP/GCNT2/CD58/CD47/WNK1/ITGB3/CD44/DSC2/IL10/ITGAD/FGG/CD1D/ITGB7/TNF/ITGB1/ITGAV/SIRPA/FGB/CD200/IL1B/ITGAX/CD200R1/LILRB2/ITGA4/LCK/ITGB2/VCAM1/CD2/PTPRC
GOBP_INTERLEUKIN_12_PRODUCTION	GOBP_INTERLEUKIN_12_PRODUCTION	GOBP_INTERLEUKIN_12_PRODUCTION	59	-0.792439	-2.001	0.0010395	0.0118808	0.00919224	1475	tags=54%, list=8%, signal=50%	MAPK14/IRAK3/NFKB1/IRF5/SLAMF1/ARRB2/JAK3/CCR7/IDO1/CD40LG/IFNG/HLA-B/NOD2/THBS1/TIGIT/LGALS9/CCL19/IRF1/IL16/SYK/LTB/LILRB1/TLR4/TLR3/SCIMP/HLA-G/CMKLR1/TLR2/TLR8/IRF8/CLEC7A/LAPTM5
GOBP_POSITIVE_REGULATION_OF_CHEMOKINE_PRODUCTION	GOBP_POSITIVE_REGULATION_OF_CHEMOKINE_PRODUCTION	GOBP_POSITIVE_REGULATION_OF_CHEMOKINE_PRODUCTION	59	-0.735903	-1.85824	0.0010395	0.0118808	0.00919224	2193	tags=47%, list=12%, signal=42%	ADAM17/EIF2AK2/IL6R/IL7/IL33/LRP1/MCOLN2/TNF/IL17RA/ALOX15B/IFNG/NOD2/PYCARD/POSTN/MYD88/IL1B/LGALS9/SYK/HMOX1/HAVCR2/TLR4/TLR3/TLR2/CD74/CLEC7A/AIF1/TLR7/CSF1R
GOBP_INTERLEUKIN_10_PRODUCTION	GOBP_INTERLEUKIN_10_PRODUCTION	GOBP_INTERLEUKIN_10_PRODUCTION	57	-0.80487	-2.02225	0.00104058	0.0118808	0.00919224	1464	tags=54%, list=8%, signal=50%	TNFRSF21/CD34/F2RL1/XCL1/IL20RB/HGF/CD83/FOXP3/IRF4/CD28/JAK3/IDO1/INAVA/CD40LG/NOD2/PYCARD/TIGIT/VSIR/FCGR2B/LGALS9/PDCD1LG2/SYK/LILRB1/TLR4/TLR2/TYROBP/LILRB4/TREM2/HLA-DRB1/CLEC7A/SASH3
GOBP_POSITIVE_REGULATION_OF_INTERLEUKIN_8_PRODUCTION	GOBP_POSITIVE_REGULATION_OF_INTERLEUKIN_8_PRODUCTION	GOBP_POSITIVE_REGULATION_OF_INTERLEUKIN_8_PRODUCTION	57	-0.729375	-1.83257	0.00104058	0.0118808	0.00919224	1308	tags=40%, list=7%, signal=38%	F2RL1/TNF/F2R/FCN1/NOD2/PYCARD/MYD88/CD244/TLR5/DDX58/IL1B/LGALS9/SYK/TLR4/TLR3/TLR2/TLR1/CD74/CD14/TLR8/CLEC7A/TLR7/CD2
GOBP_POSITIVE_REGULATION_OF_MYELOID_LEUKOCYTE_DIFFERENTIATION	GOBP_POSITIVE_REGULATION_OF_MYELOID_LEUKOCYTE_DIFFERENTIATION	GOBP_POSITIVE_REGULATION_OF_MYELOID_LEUKOCYTE_DIFFERENTIATION	57	-0.691408	-1.73718	0.00104058	0.0118808	0.00919224	2053	tags=35%, list=11%, signal=31%	FES/RUNX1/CASP8/CD101/GPR68/IL34/CREB1/TNF/RB1/IFNG/CSF1/NOTCH2/HCLS1/CD74/TYROBP/TREM2/HLA-DRB1/CCR1/CD4/EVI2B
GOBP_CORTICAL_CYTOSKELETON_ORGANIZATION	GOBP_CORTICAL_CYTOSKELETON_ORGANIZATION	GOBP_CORTICAL_CYTOSKELETON_ORGANIZATION	58	-0.637207	-1.60389	0.00104167	0.0118808	0.00919224	1709	tags=33%, list=9%, signal=30%	VIL1/TRPV4/ROCK1/FMNL2/AKAP11/TNF/EPB41/FMNL3/RHOH/EPB41L3/NLGN1/PLS1/RHOBTB1/EPB41L2/FMNL1/RAC2/NCKAP1L/PLEK/LCP1
GOBP_INFLAMMATORY_RESPONSE_TO_ANTIGENIC_STIMULUS	GOBP_INFLAMMATORY_RESPONSE_TO_ANTIGENIC_STIMULUS	GOBP_INFLAMMATORY_RESPONSE_TO_ANTIGENIC_STIMULUS	58	-0.714007	-1.7972	0.00104167	0.0118808	0.00919224	1375	tags=31%, list=7%, signal=29%	NOTCH1/CYSLTR1/LTA/IL20RB/TNF/IL2RA/CD28/CCR7/HLA-E/NOD2/ICAM1/NOTCH2/PLA2G2D/FCGR2B/CD6/BTK/HLA-DRB1/C3
GOBP_LIPOPOLYSACCHARIDE_MEDIATED_SIGNALING_PATHWAY	GOBP_LIPOPOLYSACCHARIDE_MEDIATED_SIGNALING_PATHWAY	GOBP_LIPOPOLYSACCHARIDE_MEDIATED_SIGNALING_PATHWAY	58	-0.748351	-1.88365	0.00104167	0.0118808	0.00919224	2565	tags=53%, list=14%, signal=46%	SASH1/TRIM5/CCL2/MALT1/CD36/MTDH/IL18/CX3CL1/CARD8/MAPK14/TNF/CARD16/TNFAIP3/LILRA2/MYD88/IL1B/PTPN22/LY96/CD6/LTF/CD180/LYN/TLR4/CCL3/SCIMP/TLR2/CD14/HCK/CCL5/LY86/PTAFR
GOBP_LYMPHOCYTE_COSTIMULATION	GOBP_LYMPHOCYTE_COSTIMULATION	GOBP_LYMPHOCYTE_COSTIMULATION	58	-0.738533	-1.85893	0.00104167	0.0118808	0.00919224	2762	tags=64%, list=15%, signal=55%	CD80/CD274/TNFSF4/PTPN11/CAV1/CD24/PIK3CA/MAP3K8/BTLA/PIK3R1/GRB2/CSK/PAK1/CTLA4/GRAP2/TNFSF14/CCL21/CD28/DPP4/CCR7/CD40LG/ICOS/PTPN6/PDCD1LG2/CCL19/CD5/PDCD1/LILRB2/CARD11/LYN/HHLA2/LCK/VAV1/TNFSF13B/CD86/LILRB4/CD3E
GOBP_NEGATIVE_REGULATION_OF_TUMOR_NECROSIS_FACTOR_SUPERFAMILY_CYTOKINE_PRODUCTION	GOBP_NEGATIVE_REGULATION_OF_TUMOR_NECROSIS_FACTOR_SUPERFAMILY_CYTOKINE_PRODUCTION	GOBP_NEGATIVE_REGULATION_OF_TUMOR_NECROSIS_FACTOR_SUPERFAMILY_CYTOKINE_PRODUCTION	58	-0.685748	-1.72607	0.00104167	0.0118808	0.00919224	2821	tags=50%, list=15%, signal=43%	ILRUN/CD274/DICER1/IL10/CX3CL1/NR1H4/IRAK3/CD34/SLAMF1/FOXP3/LILRA4/ARRB2/SIRPA/SYT11/NOD2/NLRC3/TNFAIP3/PTPN6/VSIR/CD33/PTPN22/LGALS9/LTF/AXL/HAVCR2/LILRB1/CLEC4A/TLR4/TREM2
GOBP_LYMPHOCYTE_HOMEOSTASIS	GOBP_LYMPHOCYTE_HOMEOSTASIS	GOBP_LYMPHOCYTE_HOMEOSTASIS	56	-0.720962	-1.80643	0.00104384	0.0118808	0.00919224	1978	tags=43%, list=10%, signal=38%	TNFRSF17/RC3H2/SOS1/RIPK3/BCL2/IL2RA/TNFSF14/SPNS2/FOXP3/JAK3/FAS/TNFAIP3/MEF2C/LGALS9/DOCK10/DOCK11/GPR174/LYN/SIT1/GAPT/CD74/TNFSF13B/CORO1A/NCKAP1L
GOBP_POSITIVE_REGULATION_OF_RESPONSE_TO_CYTOKINE_STIMULUS	GOBP_POSITIVE_REGULATION_OF_RESPONSE_TO_CYTOKINE_STIMULUS	GOBP_POSITIVE_REGULATION_OF_RESPONSE_TO_CYTOKINE_STIMULUS	56	-0.67818	-1.69924	0.00104384	0.0118808	0.00919224	2193	tags=46%, list=12%, signal=41%	ADAM17/ZBP1/TRIM44/TXK/MED1/IL7/CASP4/IKBKE/TRIM6/CXCR4/NLRC5/PARP9/IFIH1/GFI1/CSF1/DDX58/PARP14/AXL/EDN1/CASP1/TLR4/CD300LF/TLR2/CD74/TREM2/LAPTM5
GOBP_NECROTIC_CELL_DEATH	GOBP_NECROTIC_CELL_DEATH	GOBP_NECROTIC_CELL_DEATH	54	-0.649573	-1.62429	0.00104603	0.0118808	0.00919224	3235	tags=56%, list=17%, signal=46%	TMEM123/TRPM7/TP53/BNIP3/RIPK1/CAV1/GSDME/ARHGEF2/BIRC2/ZBP1/MAP3K5/CASP8/PELI1/MLKL/RIPK3/CFLAR/IPMK/ASAH1/TNF/CYLD/FAS/SLC6A6/LY96/SLC6A13/FASLG/CASP1/BIRC3/TLR4/TLR3/CD14
GOBP_REGULATION_OF_NITRIC_OXIDE_METABOLIC_PROCESS	GOBP_REGULATION_OF_NITRIC_OXIDE_METABOLIC_PROCESS	GOBP_REGULATION_OF_NITRIC_OXIDE_METABOLIC_PROCESS	54	-0.70432	-1.76118	0.00104603	0.0118808	0.00919224	3790	tags=56%, list=20%, signal=45%	MTOR/WDR35/TICAM1/DNM2/INSR/DDAH1/ROCK2/CAV1/CD47/KLF2/IL10/CD36/PTK2B/PKD2/CD34/ATP2B4/TNF/TMEM106A/SIRPA/TLR6/IFNG/ICAM1/AGXT2/JAK2/IL1B/EDN1/TLR4/CLEC7A/ITGB2/CX3CR1
GOBP_REGULATION_OF_MACROPHAGE_ACTIVATION	GOBP_REGULATION_OF_MACROPHAGE_ACTIVATION	GOBP_REGULATION_OF_MACROPHAGE_ACTIVATION	55	-0.704871	-1.76196	0.00104712	0.0118808	0.00919224	2380	tags=49%, list=13%, signal=43%	MFHAS1/HAMP/RORA/IL10/PJA2/CX3CL1/GRN/MYO18A/GPR137B/IL33/ATM/SYT11/TLR6/CD200/THBS1/FCGR2B/CTSC/HAVCR2/LRRK2/TLR4/CCL3/CEBPA/CD74/CST7/TREM2/VSIG4/PTPRC
GOBP_CELLULAR_DEFENSE_RESPONSE	GOBP_CELLULAR_DEFENSE_RESPONSE	GOBP_CELLULAR_DEFENSE_RESPONSE	53	-0.782516	-1.95058	0.00104822	0.0118808	0.00919224	1644	tags=51%, list=9%, signal=47%	KLRG1/IL33/PTK2B/C5AR1/ITGB1/CLEC5A/CD5L/ITK/FCMR/DCDC2/TRAT1/LY96/NCF1/CD300C/LSP1/LILRB2/SH2D1A/PRF1/HLA-G/SPN/NCF2/TYROBP/CCR2/CCR5/MNDA/CXCL9/CX3CR1
GOBP_ENDOTHELIAL_CELL_APOPTOTIC_PROCESS	GOBP_ENDOTHELIAL_CELL_APOPTOTIC_PROCESS	GOBP_ENDOTHELIAL_CELL_APOPTOTIC_PROCESS	53	-0.651491	-1.62398	0.00104822	0.0118808	0.00919224	2760	tags=45%, list=15%, signal=39%	PDCD4/ANGPTL4/IL10/CCL2/CD40/AKR1C3/MAP3K5/CDH5/SEMA5A/HIPK1/BMPR2/FGG/ANO6/TNF/FGB/CD40LG/TEK/ICAM1/TNFAIP3/THBS1/KDR/FASLG/ITGA4/HLA-G
GOBP_NEGATIVE_REGULATION_OF_ADAPTIVE_IMMUNE_RESPONSE	GOBP_NEGATIVE_REGULATION_OF_ADAPTIVE_IMMUNE_RESPONSE	GOBP_NEGATIVE_REGULATION_OF_ADAPTIVE_IMMUNE_RESPONSE	52	-0.663252	-1.65043	0.00104822	0.0118808	0.00919224	4373	tags=56%, list=23%, signal=43%	PPP3CB/IL27RA/TNFSF18/HFE/CR1/SMAD7/IL4R/RC3H1/TNFSF4/CEACAM1/RC3H2/TBX21/IL33/XCL1/IL20RB/FOXP3/LOXL3/JAK3/HLA-F/NOD2/PTPN6/FCGR2B/SAMSN1/HAVCR2/LILRB1/IL7R/HLA-G/LILRB4/PTPRC
GOBP_NEGATIVE_REGULATION_OF_LEUKOCYTE_MEDIATED_IMMUNITY	GOBP_NEGATIVE_REGULATION_OF_LEUKOCYTE_MEDIATED_IMMUNITY	GOBP_NEGATIVE_REGULATION_OF_LEUKOCYTE_MEDIATED_IMMUNITY	53	-0.790473	-1.97042	0.00104822	0.0118808	0.00919224	1706	tags=51%, list=9%, signal=46%	BST2/TBX21/XCL1/HLA-A/IL20RB/FOXP3/ARRB2/JAK3/HLA-E/HLA-F/HLA-B/NOD2/PTPN6/SERPINB9/FCGR2B/LGALS9/HMOX1/HAVCR2/CD96/LILRB1/IL7R/CD300A/HLA-G/LILRB4/CCR2/CD84/PTPRC
GOBP_NEGATIVE_REGULATION_OF_VIRAL_GENOME_REPLICATION	GOBP_NEGATIVE_REGULATION_OF_VIRAL_GENOME_REPLICATION	GOBP_NEGATIVE_REGULATION_OF_VIRAL_GENOME_REPLICATION	53	-0.696449	-1.73604	0.00104822	0.0118808	0.00919224	3636	tags=60%, list=19%, signal=49%	SRPK2/TNIP1/SRPK1/MPHOSPH8/APOBEC3F/SETDB1/TASOR/IFITM1/EIF2AK2/RNASEL/PLSCR1/IFIT5/FAM111A/BST2/TRIM6/ZC3HAV1/OASL/MX1/TNF/IFIT1/APOBEC3H/IFI16/APOBEC3D/RSAD2/OAS3/OAS1/APOBEC3G/RESF1/LTF/OAS2/APOBEC3C/CCL5
GOBP_POSITIVE_REGULATION_OF_CYTOKINE_PRODUCTION_INVOLVED_IN_IMMUNE_RESPONSE	GOBP_POSITIVE_REGULATION_OF_CYTOKINE_PRODUCTION_INVOLVED_IN_IMMUNE_RESPONSE	GOBP_POSITIVE_REGULATION_OF_CYTOKINE_PRODUCTION_INVOLVED_IN_IMMUNE_RESPONSE	53	-0.69247	-1.72612	0.00104822	0.0118808	0.00919224	2688	tags=53%, list=14%, signal=45%	TNFSF4/DDX21/FZD5/CD226/MALT1/CD36/IL18/IL18R1/F2RL1/TRIM6/XCL1/HLA-A/HLA-E/HLA-F/NOD2/RSAD2/B2M/DDX58/IL1B/NLRP3/LILRB1/TLR4/SCIMP/HLA-G/CD74/CLEC7A/LAPTM5/SASH3
GOBP_REGULATION_OF_COMPLEMENT_ACTIVATION	GOBP_REGULATION_OF_COMPLEMENT_ACTIVATION	GOBP_REGULATION_OF_COMPLEMENT_ACTIVATION	52	-0.77934	-1.9393	0.00104822	0.0118808	0.00919224	1317	tags=40%, list=7%, signal=38%	C5AR1/CFB/CFH/A2M/CD5L/PROS1/C7/C4B/IL1B/CFI/SERPING1/C4A/C1R/C2/C1S/C1QA/VSIG4/C3/C3AR1/C1QC/C1QB
GOBP_REGULATION_OF_MYELOID_LEUKOCYTE_MEDIATED_IMMUNITY	GOBP_REGULATION_OF_MYELOID_LEUKOCYTE_MEDIATED_IMMUNITY	GOBP_REGULATION_OF_MYELOID_LEUKOCYTE_MEDIATED_IMMUNITY	52	-0.731654	-1.82064	0.00104822	0.0118808	0.00919224	1308	tags=67%, list=7%, signal=63%	VAMP8/PDPK1/TICAM1/STXBP1/CXCL6/FER/IL4R/C12orf4/GAB2/VAMP7/SNX4/DDX21/FES/F2RL1/ADGRE2/UNC13D/PRAM1/HLA-E/FCGR2B/DDX58/LGALS9/FGR/SYK/HMOX1/LYN/CD300A/BTK/ITGAM/RAC2/TYROBP/CCR2/PTAFR/ITGB2/CD84/C3
GOBP_RESPONSE_TO_FUNGUS	GOBP_RESPONSE_TO_FUNGUS	GOBP_RESPONSE_TO_FUNGUS	53	-0.643631	-1.60438	0.00104822	0.0118808	0.00919224	1419	tags=25%, list=7%, signal=23%	HAMP/MALT1/CARD9/S100A9/MYD88/COTL1/LTF/SYK/C10orf99/TLR4/BTK/SCIMP/CLEC7A
GOBP_APOPTOTIC_CELL_CLEARANCE	GOBP_APOPTOTIC_CELL_CLEARANCE	GOBP_APOPTOTIC_CELL_CLEARANCE	51	-0.753328	-1.86807	0.00105263	0.0118808	0.00919224	2628	tags=53%, list=14%, signal=46%	PEAR1/RHOG/BECN1/ITGB3/CCL2/SPG11/CD36/ANXA1/TXNDC5/LRP1/ITGAV/TGM2/MARCO/FCN1/MERTK/RHOH/THBS1/C4B/RHOBTB1/C4A/AXL/C2/CD300LF/RAC2/TYROBP/TREM2/C3
GOBP_INTERFERON_BETA_PRODUCTION	GOBP_INTERFERON_BETA_PRODUCTION	GOBP_INTERFERON_BETA_PRODUCTION	51	-0.673026	-1.66894	0.00105263	0.0118808	0.00919224	3805	tags=53%, list=20%, signal=42%	TBK1/TICAM1/TRAF3/TIRAP/TRIM56/DDX3X/DHX9/RNF135/PTPN11/TOMM70/RIOK3/REL/STING1/IRF5/IFIH1/SIRPA/NMI/NLRC3/PYCARD/DDX58/IRF1/LILRB1/TLR4/TLR3/TLR2/TLR8/TLR7
GOBP_MACROPHAGE_MIGRATION	GOBP_MACROPHAGE_MIGRATION	GOBP_MACROPHAGE_MIGRATION	51	-0.715546	-1.77438	0.00105263	0.0118808	0.00919224	1811	tags=45%, list=10%, signal=41%	CX3CL1/SAA1/IL34/PTK2B/C5AR1/MCOLN2/EDN2/EDNRB/TRIM55/CD200/CSF1/THBS1/CD200R1/CCL3/CMKLR1/P2RY12/CCL5/TREM2/CCR2/SLAMF8/CSF1R/C3AR1/CX3CR1
GOBP_REGULATION_OF_MULTI_ORGANISM_PROCESS	GOBP_REGULATION_OF_MULTI_ORGANISM_PROCESS	GOBP_REGULATION_OF_MULTI_ORGANISM_PROCESS	51	-0.680015	-1.68628	0.00105263	0.0118808	0.00919224	2565	tags=35%, list=14%, signal=31%	SASH1/TRIM5/CD36/CX3CL1/TRIM15/BST2/CARD8/P2RY1/EDNRB/CARD16/TNFAIP3/LILRA2/LHFPL2/LY96/LTF/CD180/SCIMP/LY86
GOBP_REGULATION_OF_CD4_POSITIVE_ALPHA_BETA_T_CELL_DIFFERENTIATION	GOBP_REGULATION_OF_CD4_POSITIVE_ALPHA_BETA_T_CELL_DIFFERENTIATION	GOBP_REGULATION_OF_CD4_POSITIVE_ALPHA_BETA_T_CELL_DIFFERENTIATION	50	-0.704541	-1.74415	0.00105597	0.0118808	0.00919224	3092	tags=52%, list=16%, signal=44%	IL4R/RC3H1/CD80/TNFSF4/MALT1/RUNX1/ANXA1/RC3H2/IL18/TBX21/CD83/FOXP3/LOXL3/IRF4/JAK3/IFNG/LGALS9/NLRP3/CCL19/IL12RB1/RUNX3/CD86/HLA-DRB1/SASH3/NCKAP1L/HLA-DRA
GOBP_HUMORAL_IMMUNE_RESPONSE_MEDIATED_BY_CIRCULATING_IMMUNOGLOBULIN	GOBP_HUMORAL_IMMUNE_RESPONSE_MEDIATED_BY_CIRCULATING_IMMUNOGLOBULIN	GOBP_HUMORAL_IMMUNE_RESPONSE_MEDIATED_BY_CIRCULATING_IMMUNOGLOBULIN	49	-0.812168	-2.00517	0.00105708	0.0118808	0.00919224	1240	tags=43%, list=7%, signal=40%	LTA/TNF/NOD2/PTPN6/C7/C4B/FCGR2B/CFI/SERPING1/C4A/C1R/C2/C1S/IGLL5/HLA-DQB1/HLA-DRB1/C1QA/C3/PTPRC/C1QC/C1QB
GOBP_POSITIVE_REGULATION_OF_T_CELL_MEDIATED_IMMUNITY	GOBP_POSITIVE_REGULATION_OF_T_CELL_MEDIATED_IMMUNITY	GOBP_POSITIVE_REGULATION_OF_T_CELL_MEDIATED_IMMUNITY	49	-0.706078	-1.74324	0.00105708	0.0118808	0.00919224	3782	tags=63%, list=20%, signal=51%	TRAF6/FADD/IL1R1/FBXO38/ZBTB1/STX7/TNFSF4/FZD5/MALT1/IL18/CD1E/IL18R1/CD1D/XCL1/CD1C/HLA-A/MR1/FOXP3/HLA-E/HLA-F/HLA-B/RSAD2/B2M/IL1B/NLRP3/IL12RB1/HLA-G/HLA-DRB1/SASH3/PTPRC/HLA-DRA
GOBP_ESTABLISHMENT_OF_ENDOTHELIAL_BARRIER	GOBP_ESTABLISHMENT_OF_ENDOTHELIAL_BARRIER	GOBP_ESTABLISHMENT_OF_ENDOTHELIAL_BARRIER	48	-0.644088	-1.58472	0.00106045	0.0118808	0.00919224	4090	tags=60%, list=22%, signal=47%	RAP1B/RAP2C/PDE4D/TJP2/PLCB1/IKBKB/ADD1/VEGFA/ROBO4/ROCK2/PDE2A/RAPGEF1/ENG/S1PR2/RAP1A/PROC/RAPGEF2/CDH5/ROCK1/RDX/F2RL1/TNF/MSN/CLDN1/ICAM1/PECAM1/MYD88/PPP1R16B/IL1B
GOBP_MODULATION_BY_SYMBIONT_OF_ENTRY_INTO_HOST	GOBP_MODULATION_BY_SYMBIONT_OF_ENTRY_INTO_HOST	GOBP_MODULATION_BY_SYMBIONT_OF_ENTRY_INTO_HOST	48	-0.665573	-1.63758	0.00106045	0.0118808	0.00919224	2693	tags=42%, list=14%, signal=36%	IFITM1/CAV1/TRIM5/TRIM26/EXOC2/TRIM25/TRIM10/TRIM21/TRIM6/TRIM38/LY6E/ITGAV/FCN1/LGALS9/TRIM14/TRIM22/CIITA/CD74/HLA-DRB1/CD4
GOBP_POSITIVE_REGULATION_OF_ALPHA_BETA_T_CELL_DIFFERENTIATION	GOBP_POSITIVE_REGULATION_OF_ALPHA_BETA_T_CELL_DIFFERENTIATION	GOBP_POSITIVE_REGULATION_OF_ALPHA_BETA_T_CELL_DIFFERENTIATION	48	-0.742243	-1.82623	0.00106045	0.0118808	0.00919224	2762	tags=50%, list=15%, signal=43%	CD80/TNFSF4/ITPKB/MALT1/RUNX1/ANXA1/IL18/CD83/FOXP3/TGFBR2/ZAP70/IFNG/LGALS9/NLRP3/CCL19/IL12RB1/SYK/RUNX3/CD86/LILRB4/HLA-DRB1/SASH3/NCKAP1L/HLA-DRA
GOBP_REGULATION_OF_CELL_ADHESION_MEDIATED_BY_INTEGRIN	GOBP_REGULATION_OF_CELL_ADHESION_MEDIATED_BY_INTEGRIN	GOBP_REGULATION_OF_CELL_ADHESION_MEDIATED_BY_INTEGRIN	48	-0.683419	-1.6815	0.00106045	0.0118808	0.00919224	2682	tags=46%, list=14%, signal=39%	PTPN11/WNK1/CYP1B1/SFRP2/PLAU/SWAP70/ADAM9/ACER2/CCL21/DPP4/PTPN6/PODXL/SYK/CXCL13/LPXN/LYN/PIK3CG/FERMT3/P2RY12/CCL5/CD3E/NCKAP1L
GOBP_REGULATION_OF_GRANULOCYTE_CHEMOTAXIS	GOBP_REGULATION_OF_GRANULOCYTE_CHEMOTAXIS	GOBP_REGULATION_OF_GRANULOCYTE_CHEMOTAXIS	48	-0.761447	-1.87347	0.00106045	0.0118808	0.00919224	1527	tags=44%, list=8%, signal=40%	IL34/BST1/C5AR1/XCL1/CAMK1D/CCL21/DPP4/CCR7/NOD2/CSF1/THBS1/RIPOR2/CCL19/EDN1/CMKLR1/CD74/RAC2/CCL5/NCKAP1L/CSF1R/C3AR1
GOBP_T_CELL_SELECTION	GOBP_T_CELL_SELECTION	GOBP_T_CELL_SELECTION	48	-0.794266	-1.95422	0.00106045	0.0118808	0.00919224	1710	tags=54%, list=9%, signal=49%	IL6R/TBX21/CD1D/BCL2/FOXP3/LOXL3/IRF4/CD28/CCR7/ZAP70/BCL11B/THEMIS/IL12RB1/BATF/SYK/TOX/CARD11/CD3G/SPN/SLAMF6/CD74/DOCK2/CD3E/CD3D/CD4/PTPRC
GOBP_CYTOKINE_PRODUCTION_INVOLVED_IN_INFLAMMATORY_RESPONSE	GOBP_CYTOKINE_PRODUCTION_INVOLVED_IN_INFLAMMATORY_RESPONSE	GOBP_CYTOKINE_PRODUCTION_INVOLVED_IN_INFLAMMATORY_RESPONSE	47	-0.67755	-1.66351	0.00106383	0.0118808	0.00919224	3278	tags=51%, list=17%, signal=42%	KPNA6/MEFV/APPL2/PDCD4/STAT3/APPL1/ABCD2/MAPK14/TNF/SIRPA/TLR6/NOD2/NLRC3/PYCARD/MYD88/ADCY7/CD6/GPSM3/PLD4/TLR4/ALOX5/LILRB4/CLEC7A/GBP5
GOBP_MAST_CELL_ACTIVATION_INVOLVED_IN_IMMUNE_RESPONSE	GOBP_MAST_CELL_ACTIVATION_INVOLVED_IN_IMMUNE_RESPONSE	GOBP_MAST_CELL_ACTIVATION_INVOLVED_IN_IMMUNE_RESPONSE	47	-0.710815	-1.74518	0.00106383	0.0118808	0.00919224	3151	tags=62%, list=17%, signal=52%	VAMP8/PDPK1/STXBP1/PTGDR/FER/IL4R/C12orf4/GAB2/VAMP7/SNX4/FES/SNAP23/CBL/ADGRE2/UNC13D/LGALS9/FGR/PIK3CD/SYK/HMOX1/LYN/MILR1/CD300A/PIK3CG/BTK/LAT2/ENPP3/RAC2/CD84
GOBP_NEGATIVE_REGULATION_OF_MYELOID_LEUKOCYTE_DIFFERENTIATION	GOBP_NEGATIVE_REGULATION_OF_MYELOID_LEUKOCYTE_DIFFERENTIATION	GOBP_NEGATIVE_REGULATION_OF_MYELOID_LEUKOCYTE_DIFFERENTIATION	47	-0.669742	-1.64434	0.00106383	0.0118808	0.00919224	2312	tags=43%, list=12%, signal=37%	FSTL3/CEACAM1/UBASH3B/INHBA/FBN1/GPR68/PIK3R1/GPR137B/LILRB3/CDK6/LTF/LILRB1/INPP5D/LYN/TLR4/TLR3/CCL3/MAFB/LILRB4/C1QC
GOBP_POSITIVE_REGULATION_OF_REACTIVE_OXYGEN_SPECIES_BIOSYNTHETIC_PROCESS	GOBP_POSITIVE_REGULATION_OF_REACTIVE_OXYGEN_SPECIES_BIOSYNTHETIC_PROCESS	GOBP_POSITIVE_REGULATION_OF_REACTIVE_OXYGEN_SPECIES_BIOSYNTHETIC_PROCESS	47	-0.663133	-1.62811	0.00106383	0.0118808	0.00919224	3967	tags=51%, list=21%, signal=40%	CLCN3/MTOR/TICAM1/DNM2/INSR/DDAH1/CYBA/KLF2/RAB27A/CD36/PTK2B/PKD2/TNF/TLR6/IFNG/ICAM1/AGXT2/JAK2/IL1B/SOD2/EDN1/TLR4/CLEC7A/ITGB2
GOBP_REGULATION_OF_NATURAL_KILLER_CELL_MEDIATED_IMMUNITY	GOBP_REGULATION_OF_NATURAL_KILLER_CELL_MEDIATED_IMMUNITY	GOBP_REGULATION_OF_NATURAL_KILLER_CELL_MEDIATED_IMMUNITY	47	-0.713199	-1.75104	0.00106383	0.0118808	0.00919224	2283	tags=45%, list=12%, signal=39%	CEACAM1/NCR3/CD226/PIK3R6/HLA-A/ARRB2/HLA-E/HLA-F/HLA-B/SERPINB9/LGALS9/CRTAM/RASGRP1/HAVCR2/CD96/LILRB1/SH2D1A/LAG3/HLA-G/SLAMF6/VAV1
GOBP_DENDRITIC_CELL_DIFFERENTIATION	GOBP_DENDRITIC_CELL_DIFFERENTIATION	GOBP_DENDRITIC_CELL_DIFFERENTIATION	46	-0.80549	-1.97443	0.00106724	0.0118808	0.00919224	928	tags=52%, list=5%, signal=50%	F2RL1/IRF4/CCR7/TGFBR2/HLA-B/TMEM176A/NOTCH2/BATF2/FCGR2B/LGALS9/TMEM176B/ITGB8/CCL19/AXL/BATF/LILRB2/TRPM2/LILRB1/LYN/HLA-G/SPI1/TREM2/IRF8/UBD
GOBP_MACROPHAGE_DIFFERENTIATION	GOBP_MACROPHAGE_DIFFERENTIATION	GOBP_MACROPHAGE_DIFFERENTIATION	45	-0.684182	-1.67547	0.00106952	0.0118808	0.00919224	1858	tags=38%, list=10%, signal=34%	PARP1/INHBA/CASP8/IL34/RB1/IFNG/GAB3/CSF1/NRROS/TLR2/SPI1/HCLS1/CEBPA/HLA-DRB1/CD4/CSF1R/C1QC
GOBP_NEGATIVE_REGULATION_OF_LEUKOCYTE_APOPTOTIC_PROCESS	GOBP_NEGATIVE_REGULATION_OF_LEUKOCYTE_APOPTOTIC_PROCESS	GOBP_NEGATIVE_REGULATION_OF_LEUKOCYTE_APOPTOTIC_PROCESS	45	-0.682928	-1.6724	0.00106952	0.0118808	0.00919224	913	tags=36%, list=5%, signal=34%	CCL21/JAK3/CCR7/IDO1/NOD2/MERTK/DOCK8/CCL19/AXL/CXCL12/LILRB1/IL7R/HCLS1/CD74/CCL5/CD27
GOBP_NEGATIVE_REGULATION_OF_LYMPHOCYTE_MEDIATED_IMMUNITY	GOBP_NEGATIVE_REGULATION_OF_LYMPHOCYTE_MEDIATED_IMMUNITY	GOBP_NEGATIVE_REGULATION_OF_LYMPHOCYTE_MEDIATED_IMMUNITY	45	-0.767536	-1.87959	0.00106952	0.0118808	0.00919224	1591	tags=47%, list=8%, signal=43%	TBX21/XCL1/HLA-A/IL20RB/FOXP3/ARRB2/HLA-E/HLA-F/HLA-B/NOD2/PTPN6/SERPINB9/FCGR2B/LGALS9/HAVCR2/CD96/LILRB1/IL7R/HLA-G/LILRB4/PTPRC
GOBP_NEGATIVE_REGULATION_OF_TYPE_I_INTERFERON_PRODUCTION	GOBP_NEGATIVE_REGULATION_OF_TYPE_I_INTERFERON_PRODUCTION	GOBP_NEGATIVE_REGULATION_OF_TYPE_I_INTERFERON_PRODUCTION	45	-0.678409	-1.66133	0.00106952	0.0118808	0.00919224	3010	tags=51%, list=16%, signal=43%	TRAF3IP1/ILRUN/RNF135/HERC5/REL/IL10/UBA7/TRIM25/RNF125/IKBKE/UBE2L6/NLRC5/LILRA4/CYLD/IFIH1/SIRPA/NMI/NLRC3/TNFAIP3/PYCARD/DDX58/HAVCR2/LILRB1
GOBP_LEUKOCYTE_ADHESION_TO_VASCULAR_ENDOTHELIAL_CELL	GOBP_LEUKOCYTE_ADHESION_TO_VASCULAR_ENDOTHELIAL_CELL	GOBP_LEUKOCYTE_ADHESION_TO_VASCULAR_ENDOTHELIAL_CELL	44	-0.726791	-1.77405	0.00107411	0.0118808	0.00919224	2578	tags=52%, list=14%, signal=45%	CCL28/GCNT1/FUT4/NFAT5/SLC39A8/ROCK1/ITGB7/TNF/SELP/ITGB1/CCL21/ICAM1/ETS1/CXCL12/SELL/ITGA4/SPN/SELPLG/ALOX5/PTAFR/ITGB2/VCAM1/CX3CR1
GOBP_MICROGLIAL_CELL_ACTIVATION	GOBP_MICROGLIAL_CELL_ACTIVATION	GOBP_MICROGLIAL_CELL_ACTIVATION	44	-0.823585	-2.01032	0.00107411	0.0118808	0.00919224	1811	tags=61%, list=10%, signal=56%	CX3CL1/GRN/IL33/C5AR1/ATM/TNF/IFNGR1/SYT11/TLR6/IFNG/JAK2/CTSC/LRRK2/TLR3/CCL3/ITGAM/TLR2/TLR1/TYROBP/CST7/TLR8/TREM2/AIF1/ITGB2/C1QA/TLR7/PTPRC
GOBP_NEGATIVE_REGULATION_OF_INTERLEUKIN_6_PRODUCTION	GOBP_NEGATIVE_REGULATION_OF_INTERLEUKIN_6_PRODUCTION	GOBP_NEGATIVE_REGULATION_OF_INTERLEUKIN_6_PRODUCTION	44	-0.787172	-1.92144	0.00107411	0.0118808	0.00919224	2351	tags=61%, list=12%, signal=54%	KLF2/IL10/CX3CL1/NR1H4/CSK/IRAK3/BANK1/HGF/TNF/SLAMF1/FOXP3/ARRB2/SIRPA/C1QTNF3/SYT11/ARRB1/NLRC3/CD200/TNFAIP3/PTPN6/PTPN22/CD200R1/HAVCR2/INPP5D/TLR4/LILRB4/NCKAP1L
GOBP_RESPONSE_TO_AMYLOID_BETA	GOBP_RESPONSE_TO_AMYLOID_BETA	GOBP_RESPONSE_TO_AMYLOID_BETA	44	-0.703982	-1.71838	0.00107411	0.0118808	0.00919224	3745	tags=52%, list=20%, signal=42%	GSK3B/BCL2L11/FYN/GJA1/MMP2/ADRB2/ABCC1/CD36/CACNA2D1/PARP1/RAMP3/SNX6/LGMN/CASP4/LRP1/EPHA4/TLR6/ICAM1/FCGR2B/TLR4/ITGA4/TREM2/VCAM1
GOBP_T_CELL_MEDIATED_CYTOTOXICITY	GOBP_T_CELL_MEDIATED_CYTOTOXICITY	GOBP_T_CELL_MEDIATED_CYTOTOXICITY	44	-0.763009	-1.86246	0.00107411	0.0118808	0.00919224	2283	tags=57%, list=12%, signal=50%	CEACAM1/CTSH/RAB27A/CD1E/RIPK3/CD1D/XCL1/CD1C/HLA-A/MR1/GZMM/HLA-E/HLA-F/HLA-B/B2M/FCGR2B/CTSC/IL12RB1/LILRB1/IL7R/PRF1/HLA-G/HLA-DRB1/PTPRC/HLA-DRA
GOBP_MEMBRANE_PROTEIN_ECTODOMAIN_PROTEOLYSIS	GOBP_MEMBRANE_PROTEIN_ECTODOMAIN_PROTEOLYSIS	GOBP_MEMBRANE_PROTEIN_ECTODOMAIN_PROTEOLYSIS	42	-0.675744	-1.64	0.00107527	0.0118808	0.00919224	2279	tags=45%, list=12%, signal=40%	IL10/ADAM8/ADAM17/PRKCQ/SNX33/TIMP3/SH3D19/ADAM19/ROCK1/TIMP2/ADAM10/TNF/ADAM9/IFNG/ERAP1/APOE/IL1B/MMP7/TNFRSF1B
GOBP_REGULATION_OF_LEUKOCYTE_DEGRANULATION	GOBP_REGULATION_OF_LEUKOCYTE_DEGRANULATION	GOBP_REGULATION_OF_LEUKOCYTE_DEGRANULATION	43	-0.767928	-1.86901	0.00107527	0.0118808	0.00919224	3095	tags=63%, list=16%, signal=53%	FER/IL4R/AP1G1/C12orf4/GAB2/VAMP7/SNX4/CEACAM1/FES/F2RL1/ADGRE2/UNC13D/PRAM1/HLA-F/FCGR2B/LGALS9/FGR/SYK/HMOX1/LYN/CD300A/ITGAM/RAC2/CCR2/PTAFR/ITGB2/CD84
GOBP_REGULATION_OF_T_CELL_MIGRATION	GOBP_REGULATION_OF_T_CELL_MIGRATION	GOBP_REGULATION_OF_T_CELL_MIGRATION	43	-0.732796	-1.7835	0.00107527	0.0118808	0.00919224	1482	tags=47%, list=8%, signal=43%	RIPK3/ADAM10/XCL1/LRCH1/CCL21/XCL2/CD200/PYCARD/RIPOR2/DOCK8/CD200R1/CXCL13/CXCL12/C10orf99/ITGA4/SPN/CCL5/CCR2/AIF1/CXCL10
GOBP_POSITIVE_REGULATION_OF_PATTERN_RECOGNITION_RECEPTOR_SIGNALING_PATHWAY	GOBP_POSITIVE_REGULATION_OF_PATTERN_RECOGNITION_RECEPTOR_SIGNALING_PATHWAY	GOBP_POSITIVE_REGULATION_OF_PATTERN_RECOGNITION_RECEPTOR_SIGNALING_PATHWAY	41	-0.685179	-1.65363	0.00108108	0.0118808	0.00919224	3674	tags=61%, list=19%, signal=49%	USP15/TIRAP/PUM1/PUM2/DDX3X/CAV1/CYBA/ANKRD17/IFI35/MFHAS1/PJA2/TRIM15/PELI1/WDFY1/F2RL1/RSAD2/TLR5/DDX60/PTPN22/LTF/SLC15A3/TLR4/TLR3/TLR2/TLR1
GOBP_REGULATION_OF_MAST_CELL_ACTIVATION	GOBP_REGULATION_OF_MAST_CELL_ACTIVATION	GOBP_REGULATION_OF_MAST_CELL_ACTIVATION	41	-0.746793	-1.80234	0.00108108	0.0118808	0.00919224	3787	tags=63%, list=20%, signal=51%	VAMP8/PDPK1/STXBP1/FER/IL4R/C12orf4/GAB2/VAMP7/SNX4/CD226/PLSCR1/FES/ADGRE2/UNC13D/LGALS9/FGR/SYK/HMOX1/LYN/MILR1/CD300A/CD300LF/ENPP3/RAC2/CD84/HAVCR1
GOBP_REGULATION_OF_NEUTROPHIL_MIGRATION	GOBP_REGULATION_OF_NEUTROPHIL_MIGRATION	GOBP_REGULATION_OF_NEUTROPHIL_MIGRATION	41	-0.746628	-1.80194	0.00108108	0.0118808	0.00919224	1363	tags=44%, list=7%, signal=41%	BST1/C5AR1/XCL1/CAMK1D/CCL21/DPP4/CCR7/NOD2/RHOH/MYD88/RIPOR2/CCL19/EDN1/CD74/RAC2/SLAMF8/NCKAP1L/C3AR1
GOBP_T_HELPER_1_TYPE_IMMUNE_RESPONSE	GOBP_T_HELPER_1_TYPE_IMMUNE_RESPONSE	GOBP_T_HELPER_1_TYPE_IMMUNE_RESPONSE	41	-0.686168	-1.65602	0.00108108	0.0118808	0.00919224	4336	tags=68%, list=23%, signal=53%	IL27RA/SLC11A1/SOCS5/MTOR/TRAF6/IL1R1/IL4R/CD80/PLA2G4A/TNFSF4/TMEM98/ANXA1/IL18/IL33/IL18R1/XCL1/SEMA4A/JAK3/IL1B/IL18BP/CCL19/IL12RB1/HAVCR2/TLR4/EBI3/SPN/CCR2/HLA-DRB1
GOBP_POSITIVE_REGULATION_OF_B_CELL_PROLIFERATION	GOBP_POSITIVE_REGULATION_OF_B_CELL_PROLIFERATION	GOBP_POSITIVE_REGULATION_OF_B_CELL_PROLIFERATION	40	-0.720302	-1.73011	0.00108342	0.0118808	0.00919224	1702	tags=45%, list=9%, signal=41%	CD40/PELI1/SLC39A10/IL7/FCRL3/BST1/BCL2/MEF2C/NFATC2/GPR183/CD38/CARD11/TLR4/CD74/TNFSF13B/SASH3/NCKAP1L/PTPRC
GOBP_POSITIVE_REGULATION_OF_INTERLEUKIN_12_PRODUCTION	GOBP_POSITIVE_REGULATION_OF_INTERLEUKIN_12_PRODUCTION	GOBP_POSITIVE_REGULATION_OF_INTERLEUKIN_12_PRODUCTION	40	-0.80111	-1.9242	0.00108342	0.0118808	0.00919224	2100	tags=57%, list=11%, signal=51%	CD40/CD36/MAPK14/IRF5/CCR7/IDO1/CD40LG/IFNG/NOD2/LGALS9/CCL19/IRF1/IL16/SYK/LTB/TLR4/TLR3/SCIMP/HLA-G/TLR2/IRF8/CLEC7A/LAPTM5
GOBP_REGULATION_OF_T_CELL_RECEPTOR_SIGNALING_PATHWAY	GOBP_REGULATION_OF_T_CELL_RECEPTOR_SIGNALING_PATHWAY	GOBP_REGULATION_OF_T_CELL_RECEPTOR_SIGNALING_PATHWAY	40	-0.685583	-1.64671	0.00108342	0.0118808	0.00919224	2283	tags=48%, list=12%, signal=42%	CEACAM1/CD226/MALT1/PTPRJ/TESPA1/CCR7/PTPN6/RAB29/UBASH3A/PTPN22/TRAT1/SLA2/CARD11/SH2D1A/CD300A/LCK/GBP1/LILRB4/LAPTM5
GOBP_ALPHA_BETA_T_CELL_PROLIFERATION	GOBP_ALPHA_BETA_T_CELL_PROLIFERATION	GOBP_ALPHA_BETA_T_CELL_PROLIFERATION	37	-0.713549	-1.70556	0.00109051	0.0118808	0.00919224	1245	tags=59%, list=7%, signal=56%	CBLB/CD274/TNFSF4/ELF4/IL18/XCL1/HLA-A/CD28/TGFBR2/HLA-E/ZAP70/VSIR/PTPN22/RASAL3/LGALS9/IRF1/SYK/EBI3/DOCK2/CCR2/CD3E/PTPRC
GOBP_NEUROINFLAMMATORY_RESPONSE	GOBP_NEUROINFLAMMATORY_RESPONSE	GOBP_NEUROINFLAMMATORY_RESPONSE	37	-0.742086	-1.77377	0.00109051	0.0118808	0.00919224	1815	tags=51%, list=10%, signal=47%	IL18/CX3CL1/GRN/IL33/ATM/TNF/ITGB1/SYT11/IFNG/CD200/IL1B/CTSC/CD200R1/TNFRSF1B/LRRK2/CCL3/CST7/TREM2/PTPRC
GOBP_POSITIVE_REGULATION_OF_CD4_POSITIVE_ALPHA_BETA_T_CELL_ACTIVATION	GOBP_POSITIVE_REGULATION_OF_CD4_POSITIVE_ALPHA_BETA_T_CELL_ACTIVATION	GOBP_POSITIVE_REGULATION_OF_CD4_POSITIVE_ALPHA_BETA_T_CELL_ACTIVATION	37	-0.731068	-1.74743	0.00109051	0.0118808	0.00919224	2762	tags=54%, list=15%, signal=46%	CD80/TNFSF4/MALT1/PRKCQ/ANXA1/IL18/XCL1/CD83/FOXP3/TGFBR2/IFNG/LGALS9/NLRP3/CCL19/IL12RB1/CD86/HLA-DRB1/SASH3/NCKAP1L/HLA-DRA
GOBP_POSITIVE_REGULATION_OF_INTERLEUKIN_10_PRODUCTION	GOBP_POSITIVE_REGULATION_OF_INTERLEUKIN_10_PRODUCTION	GOBP_POSITIVE_REGULATION_OF_INTERLEUKIN_10_PRODUCTION	37	-0.783949	-1.87383	0.00109051	0.0118808	0.00919224	1341	tags=51%, list=7%, signal=48%	CD34/XCL1/IL20RB/HGF/CD83/IRF4/CD28/INAVA/CD40LG/NOD2/PYCARD/TIGIT/LGALS9/SYK/TLR4/TLR2/TREM2/CLEC7A/SASH3
GOBP_POSITIVE_REGULATION_OF_LYMPHOCYTE_MIGRATION	GOBP_POSITIVE_REGULATION_OF_LYMPHOCYTE_MIGRATION	GOBP_POSITIVE_REGULATION_OF_LYMPHOCYTE_MIGRATION	37	-0.757886	-1.81153	0.00109051	0.0118808	0.00919224	1480	tags=49%, list=8%, signal=45%	ADAM10/PTK2B/XCL1/CCL21/XCL2/PYCARD/DOCK8/CXCL13/CXCL12/CCL3/ITGA4/SPN/CCL4/CCL5/CXCL14/CCR2/AIF1/CXCL10
GOBP_REGULATION_OF_MACROPHAGE_MIGRATION	GOBP_REGULATION_OF_MACROPHAGE_MIGRATION	GOBP_REGULATION_OF_MACROPHAGE_MIGRATION	37	-0.743808	-1.77789	0.00109051	0.0118808	0.00919224	1811	tags=46%, list=10%, signal=42%	CX3CL1/IL34/PTK2B/C5AR1/CD200/CSF1/THBS1/CD200R1/CCL3/CMKLR1/P2RY12/CCL5/TREM2/SLAMF8/CSF1R/C3AR1/CX3CR1
GOBP_CELLULAR_RESPONSE_TO_AMYLOID_BETA	GOBP_CELLULAR_RESPONSE_TO_AMYLOID_BETA	GOBP_CELLULAR_RESPONSE_TO_AMYLOID_BETA	35	-0.716618	-1.70518	0.0010917	0.0118808	0.00919224	2210	tags=60%, list=12%, signal=53%	GSK3B/BCL2L11/FYN/GJA1/ADRB2/ABCC1/CD36/CACNA2D1/PARP1/SNX6/LGMN/CASP4/LRP1/EPHA4/TLR6/ICAM1/FCGR2B/TLR4/ITGA4/TREM2/VCAM1
GOBP_MYD88_DEPENDENT_TOLL_LIKE_RECEPTOR_SIGNALING_PATHWAY	GOBP_MYD88_DEPENDENT_TOLL_LIKE_RECEPTOR_SIGNALING_PATHWAY	GOBP_MYD88_DEPENDENT_TOLL_LIKE_RECEPTOR_SIGNALING_PATHWAY	35	-0.76464	-1.81945	0.0010917	0.0118808	0.00919224	1567	tags=51%, list=8%, signal=47%	CD36/TAB2/IRAK3/MAP3K1/TLR6/TLR10/MYD88/TLR5/LY96/IRF1/TLR4/CD300A/CD300LF/BTK/TLR2/TLR1/CD14/TLR8
GOBP_NEGATIVE_REGULATION_OF_EXTRINSIC_APOPTOTIC_SIGNALING_PATHWAY_VIA_DEATH_DOMAIN_RECEPTORS	GOBP_NEGATIVE_REGULATION_OF_EXTRINSIC_APOPTOTIC_SIGNALING_PATHWAY_VIA_DEATH_DOMAIN_RECEPTORS	GOBP_NEGATIVE_REGULATION_OF_EXTRINSIC_APOPTOTIC_SIGNALING_PATHWAY_VIA_DEATH_DOMAIN_RECEPTORS	39	-0.686865	-1.64428	0.0010917	0.0118808	0.00919224	2889	tags=49%, list=15%, signal=41%	DDX3X/RIPK1/ARHGEF2/PEA15/TNFRSF10A/RFFL/SFRP2/NOS3/CASP8/FGG/CFLAR/HGF/FGB/FAS/ICAM1/TNFAIP3/HMOX1/FASLG/TNFSF10
GOBP_NEGATIVE_REGULATION_OF_INTERFERON_GAMMA_PRODUCTION	GOBP_NEGATIVE_REGULATION_OF_INTERFERON_GAMMA_PRODUCTION	GOBP_NEGATIVE_REGULATION_OF_INTERFERON_GAMMA_PRODUCTION	39	-0.71178	-1.70392	0.0010917	0.0118808	0.00919224	2697	tags=54%, list=14%, signal=46%	CD274/TNFSF4/IL10/INHBA/NR1H4/IL33/XCL1/IL20RB/FOXP3/NOD2/VSIR/LGALS9/PDCD1LG2/AXL/HAVCR2/CD96/LILRB1/TLR4/LILRB4/HLA-DRB1/LAPTM5
GOBP_NEGATIVE_REGULATION_OF_PRODUCTION_OF_MOLECULAR_MEDIATOR_OF_IMMUNE_RESPONSE	GOBP_NEGATIVE_REGULATION_OF_PRODUCTION_OF_MOLECULAR_MEDIATOR_OF_IMMUNE_RESPONSE	GOBP_NEGATIVE_REGULATION_OF_PRODUCTION_OF_MOLECULAR_MEDIATOR_OF_IMMUNE_RESPONSE	39	-0.689976	-1.65172	0.0010917	0.0118808	0.00919224	2530	tags=56%, list=13%, signal=49%	TGFB2/HFE/CD22/CR1/SMAD7/PRKDC/IL10/BST2/TBX21/FCRL3/IRAK3/IL33/XCL1/TNF/FOXP3/JAK3/HLA-F/FCGR2B/HMOX1/CD96/LILRB1/LILRB4
GOBP_NEGATIVE_REGULATION_OF_TOLL_LIKE_RECEPTOR_SIGNALING_PATHWAY	GOBP_NEGATIVE_REGULATION_OF_TOLL_LIKE_RECEPTOR_SIGNALING_PATHWAY	GOBP_NEGATIVE_REGULATION_OF_TOLL_LIKE_RECEPTOR_SIGNALING_PATHWAY	39	-0.721906	-1.72816	0.0010917	0.0118808	0.00919224	1396	tags=56%, list=7%, signal=52%	PDPK1/TICAM1/SMPDL3B/RAB7B/MFHAS1/OTUD4/IRAK3/F2RL1/LILRA4/IRF4/ARRB2/TLR6/NOD2/TNFAIP3/LILRA2/LY96/LYN/TLR4/TLR3/CD300A/CD300LF/CD14
GOBP_SUPEROXIDE_ANION_GENERATION	GOBP_SUPEROXIDE_ANION_GENERATION	GOBP_SUPEROXIDE_ANION_GENERATION	35	-0.773557	-1.84067	0.0010917	0.0118808	0.00919224	607	tags=37%, list=3%, signal=36%	GNAI2/F2RL1/EGFR/HVCN1/NCF1/EDN1/SYK/ITGAM/NCF2/TYROBP/CLEC7A/ITGB2/CYBB
GOBP_TOLL_LIKE_RECEPTOR_4_SIGNALING_PATHWAY	GOBP_TOLL_LIKE_RECEPTOR_4_SIGNALING_PATHWAY	GOBP_TOLL_LIKE_RECEPTOR_4_SIGNALING_PATHWAY	39	-0.743662	-1.78024	0.0010917	0.0118808	0.00919224	2389	tags=56%, list=13%, signal=49%	IFI35/MFHAS1/APPL1/RAB11FIP2/PELI1/NR1H4/WDFY1/TRIL/F2RL1/NMI/TNFAIP3/LILRA2/PTPN22/LY96/LTF/LYN/TLR4/SCIMP/ITGAM/CD14/PIK3AP1/ITGB2
GOBP_AMYLOID_BETA_CLEARANCE	GOBP_AMYLOID_BETA_CLEARANCE	GOBP_AMYLOID_BETA_CLEARANCE	36	-0.729529	-1.73683	0.0010929	0.0118808	0.00919224	2286	tags=50%, list=12%, signal=44%	PICALM/CLTC/CD36/IDE/ROCK1/C5AR1/LRP1/TNF/MARCO/IFNGR1/IFNG/APOE/ITGAM/TREM2/LRP2/ITGB2/MSR1/C3
GOBP_DETECTION_OF_BIOTIC_STIMULUS	GOBP_DETECTION_OF_BIOTIC_STIMULUS	GOBP_DETECTION_OF_BIOTIC_STIMULUS	36	-0.836298	-1.99102	0.0010929	0.0118808	0.00919224	1398	tags=53%, list=7%, signal=49%	PAK1/PTPRJ/CD1D/HLA-A/TLR6/HLA-B/NOD2/CDHR2/C4B/LY96/NLRC4/NLRP3/CRTAM/TLR4/TLR2/TLR1/TREM2/HLA-DRB1/CLEC7A
GOBP_NECROPTOTIC_PROCESS	GOBP_NECROPTOTIC_PROCESS	GOBP_NECROPTOTIC_PROCESS	36	-0.71419	-1.70031	0.0010929	0.0118808	0.00919224	3050	tags=61%, list=16%, signal=51%	TRPM7/TP53/RIPK1/CAV1/ARHGEF2/BIRC2/ZBP1/CASP8/PELI1/MLKL/RIPK3/CFLAR/IPMK/TNF/CYLD/FAS/LY96/FASLG/BIRC3/TLR4/TLR3/CD14
GOBP_POSITIVE_REGULATION_OF_NITRIC_OXIDE_METABOLIC_PROCESS	GOBP_POSITIVE_REGULATION_OF_NITRIC_OXIDE_METABOLIC_PROCESS	GOBP_POSITIVE_REGULATION_OF_NITRIC_OXIDE_METABOLIC_PROCESS	36	-0.71504	-1.70234	0.0010929	0.0118808	0.00919224	3790	tags=58%, list=20%, signal=47%	MTOR/TICAM1/DNM2/INSR/DDAH1/KLF2/CD36/PTK2B/PKD2/TNF/TMEM106A/TLR6/IFNG/ICAM1/AGXT2/JAK2/IL1B/EDN1/TLR4/CLEC7A/ITGB2
GOBP_POSITIVE_T_CELL_SELECTION	GOBP_POSITIVE_T_CELL_SELECTION	GOBP_POSITIVE_T_CELL_SELECTION	36	-0.794295	-1.89102	0.0010929	0.0118808	0.00919224	1710	tags=64%, list=9%, signal=58%	STAT3/LY9/ITPKB/IL6R/TBX21/BCL2/FOXP3/LOXL3/IRF4/ZAP70/BCL11B/THEMIS/IL12RB1/BATF/TOX/CD3G/SPN/SLAMF6/CD74/DOCK2/CD3E/CD3D/PTPRC
GOBP_REGULATION_OF_T_CELL_MEDIATED_CYTOTOXICITY	GOBP_REGULATION_OF_T_CELL_MEDIATED_CYTOTOXICITY	GOBP_REGULATION_OF_T_CELL_MEDIATED_CYTOTOXICITY	36	-0.783001	-1.86414	0.0010929	0.0118808	0.00919224	1511	tags=53%, list=8%, signal=49%	CD1E/RIPK3/CD1D/XCL1/CD1C/HLA-A/MR1/HLA-E/HLA-F/HLA-B/B2M/FCGR2B/IL12RB1/LILRB1/IL7R/HLA-G/HLA-DRB1/PTPRC/HLA-DRA
GOBP_T_CELL_CYTOKINE_PRODUCTION	GOBP_T_CELL_CYTOKINE_PRODUCTION	GOBP_T_CELL_CYTOKINE_PRODUCTION	36	-0.709151	-1.68832	0.0010929	0.0118808	0.00919224	2688	tags=64%, list=14%, signal=55%	HFE/TRAF6/IL1R1/SMAD7/TNFSF4/DENND1B/FZD5/MALT1/IL18/TBX21/IL18R1/XCL1/HLA-A/FOXP3/HLA-F/RSAD2/B2M/IL1B/NLRP3/TNFRSF1B/LILRB4/CCR2/SASH3
GOBP_RESPONSE_TO_DEXAMETHASONE	GOBP_RESPONSE_TO_DEXAMETHASONE	GOBP_RESPONSE_TO_DEXAMETHASONE	38	-0.721751	-1.72629	0.00109409	0.0118808	0.00919224	1435	tags=32%, list=8%, signal=29%	CFLAR/SERPINF1/NR3C1/ABCC2/CLDN1/FIBIN/GJB2/ICAM1/EGFR/AQP1/EDN1/PTAFR
GOBP_NEGATIVE_REGULATION_OF_B_CELL_ACTIVATION	GOBP_NEGATIVE_REGULATION_OF_B_CELL_ACTIVATION	GOBP_NEGATIVE_REGULATION_OF_B_CELL_ACTIVATION	33	-0.759096	-1.79119	0.00109529	0.0118808	0.00919224	1803	tags=52%, list=10%, signal=47%	INHBA/TNFRSF21/BANK1/CTLA4/ATM/FOXP3/TNFAIP3/FCGR2B/TBC1D10C/SAMSN1/INPP5D/LYN/CD300A/BTK/TYROBP/LAPTM5/MNDA
GOBP_NEGATIVE_REGULATION_OF_INTERLEUKIN_1_PRODUCTION	GOBP_NEGATIVE_REGULATION_OF_INTERLEUKIN_1_PRODUCTION	GOBP_NEGATIVE_REGULATION_OF_INTERLEUKIN_1_PRODUCTION	34	-0.706105	-1.67378	0.00109529	0.0118808	0.00919224	2283	tags=47%, list=12%, signal=41%	SERPINB1/MEFV/CEACAM1/IL10/CX3CL1/NR1H4/CARD8/FFAR4/ARRB2/CARD16/TNFAIP3/CD33/NLRP3/LILRB4/TREM2/CX3CR1
GOBP_REGULATORY_T_CELL_DIFFERENTIATION	GOBP_REGULATORY_T_CELL_DIFFERENTIATION	GOBP_REGULATORY_T_CELL_DIFFERENTIATION	34	-0.777818	-1.84377	0.00109529	0.0118808	0.00919224	1295	tags=53%, list=7%, signal=49%	CTLA4/DUSP10/IL2RA/FOXP3/CD28/IFNG/PLA2G2D/NFATC2/VSIR/LGALS9/IRF1/TOX/LILRB2/LAG3/HLA-G/LILRB4/HLA-DRB1/HLA-DRA
GOBP_BONE_CELL_DEVELOPMENT	GOBP_BONE_CELL_DEVELOPMENT	GOBP_BONE_CELL_DEVELOPMENT	32	-0.732212	-1.72116	0.0010989	0.0118808	0.00919224	2682	tags=50%, list=14%, signal=43%	PTPN11/EP300/WASF2/FBN1/MED1/GPR68/ZNF385A/LRRK1/PIP4K2A/SH2B3/NOTCH2/PTPN6/FLI1/LTF/LILRB1/TYROBP
GOBP_INTERLEUKIN_4_PRODUCTION	GOBP_INTERLEUKIN_4_PRODUCTION	GOBP_INTERLEUKIN_4_PRODUCTION	32	-0.779383	-1.83204	0.0010989	0.0118808	0.00919224	1393	tags=56%, list=7%, signal=52%	IL33/IL20RB/CLECL1/CD83/FOXP3/IRF4/CD28/CD40LG/HLA-E/LGALS9/NLRP3/SYK/HAVCR2/CD86/FCER1G/HLA-DRB1/CD3E/SASH3
GOBP_POSITIVE_REGULATION_OF_CYTOSOLIC_CALCIUM_ION_CONCENTRATION_INVOLVED_IN_PHOSPHOLIPASE_C_ACTIVATING_G_PROTEIN_COUPLED_SIGNALING_PATHWAY	GOBP_POSITIVE_REGULATION_OF_CYTOSOLIC_CALCIUM_ION_CONCENTRATION_INVOLVED_IN_PHOSPHOLIPASE_C_ACTIVATING_G_PROTEIN_COUPLED_SIGNALING_PATHWAY	GOBP_POSITIVE_REGULATION_OF_CYTOSOLIC_CALCIUM_ION_CONCENTRATION_INVOLVED_IN_PHOSPHOLIPASE_C_ACTIVATING_G_PROTEIN_COUPLED_SIGNALING_PATHWAY	32	-0.775392	-1.82266	0.0010989	0.0118808	0.00919224	1405	tags=44%, list=7%, signal=41%	OPRL1/F2RL1/S1PR1/TGM2/F2R/GPR18/P2RY8/GNA15/EDN1/LPAR6/P2RY10/GPR174/GPR65/C3AR1
GOBP_RESPIRATORY_BURST	GOBP_RESPIRATORY_BURST	GOBP_RESPIRATORY_BURST	32	-0.761074	-1.789	0.0010989	0.0118808	0.00919224	1735	tags=50%, list=9%, signal=45%	GRN/PGAM1/CAMK1D/DUSP10/NCF1/PIK3CD/NCF4/PIK3CG/CD52/NCF2/RAC2/HCK/CLEC7A/SLAMF8/JCHAIN/CYBB
GOBP_NATURAL_KILLER_CELL_ACTIVATION_INVOLVED_IN_IMMUNE_RESPONSE	GOBP_NATURAL_KILLER_CELL_ACTIVATION_INVOLVED_IN_IMMUNE_RESPONSE	GOBP_NATURAL_KILLER_CELL_ACTIVATION_INVOLVED_IN_IMMUNE_RESPONSE	31	-0.762371	-1.78132	0.00110619	0.0118808	0.00919224	3044	tags=26%, list=16%, signal=22%	AP1G1/VAMP7/RAB27A/ZNF683/UNC13D/HLA-F/CD244/CORO1A
GOBP_POSITIVE_REGULATION_OF_CD4_POSITIVE_ALPHA_BETA_T_CELL_DIFFERENTIATION	GOBP_POSITIVE_REGULATION_OF_CD4_POSITIVE_ALPHA_BETA_T_CELL_DIFFERENTIATION	GOBP_POSITIVE_REGULATION_OF_CD4_POSITIVE_ALPHA_BETA_T_CELL_DIFFERENTIATION	31	-0.740369	-1.72991	0.00110619	0.0118808	0.00919224	2762	tags=58%, list=15%, signal=50%	IL4R/CD80/TNFSF4/MALT1/ANXA1/IL18/CD83/FOXP3/IFNG/LGALS9/NLRP3/CCL19/IL12RB1/CD86/HLA-DRB1/SASH3/NCKAP1L/HLA-DRA
GOBP_REGULATION_OF_NEUTROPHIL_CHEMOTAXIS	GOBP_REGULATION_OF_NEUTROPHIL_CHEMOTAXIS	GOBP_REGULATION_OF_NEUTROPHIL_CHEMOTAXIS	31	-0.780786	-1.82435	0.00110619	0.0118808	0.00919224	1363	tags=48%, list=7%, signal=45%	BST1/C5AR1/XCL1/CAMK1D/CCL21/DPP4/CCR7/NOD2/RIPOR2/CCL19/EDN1/CD74/RAC2/NCKAP1L/C3AR1
GOBP_B_CELL_HOMEOSTASIS	GOBP_B_CELL_HOMEOSTASIS	GOBP_B_CELL_HOMEOSTASIS	27	-0.767811	-1.77896	0.00111235	0.0118808	0.00919224	1962	tags=52%, list=10%, signal=47%	RC3H2/SOS1/BCL2/SPNS2/FOXP3/TNFAIP3/MEF2C/DOCK10/DOCK11/LYN/GAPT/CD74/TNFSF13B/NCKAP1L
GOBP_CD8_POSITIVE_ALPHA_BETA_T_CELL_ACTIVATION	GOBP_CD8_POSITIVE_ALPHA_BETA_T_CELL_ACTIVATION	GOBP_CD8_POSITIVE_ALPHA_BETA_T_CELL_ACTIVATION	27	-0.827634	-1.91757	0.00111235	0.0118808	0.00919224	1245	tags=63%, list=7%, signal=59%	XCL1/HLA-A/BCL2/HLA-E/VSIR/PTPN22/CRTAM/IRF1/TOX/LILRB1/WDFY4/TNFSF8/RUNX3/CLEC4A/EOMES/LILRB4/NCKAP1L
GOBP_INTERFERON_ALPHA_PRODUCTION	GOBP_INTERFERON_ALPHA_PRODUCTION	GOBP_INTERFERON_ALPHA_PRODUCTION	28	-0.751606	-1.7496	0.00111235	0.0118808	0.00919224	1131	tags=43%, list=6%, signal=40%	IRF5/LILRA4/IFIH1/NMI/NLRC3/DDX58/HAVCR2/TLR4/TLR3/TLR8/STAT1/TLR7
GOBP_NEGATIVE_REGULATION_OF_INTERLEUKIN_2_PRODUCTION	GOBP_NEGATIVE_REGULATION_OF_INTERLEUKIN_2_PRODUCTION	GOBP_NEGATIVE_REGULATION_OF_INTERLEUKIN_2_PRODUCTION	27	-0.811104	-1.87927	0.00111235	0.0118808	0.00919224	1628	tags=56%, list=9%, signal=51%	NR1H4/TBX21/CD34/XCL1/IL20RB/FOXP3/NOD2/TNFAIP3/HAVCR2/LAG3/GBP1/LILRB4/LAPTM5/VSIG4/PTPRC
GOBP_NEGATIVE_REGULATION_OF_OSTEOCLAST_DIFFERENTIATION	GOBP_NEGATIVE_REGULATION_OF_OSTEOCLAST_DIFFERENTIATION	GOBP_NEGATIVE_REGULATION_OF_OSTEOCLAST_DIFFERENTIATION	27	-0.757701	-1.75554	0.00111235	0.0118808	0.00919224	2755	tags=56%, list=15%, signal=48%	GPR55/FSTL3/UBASH3B/FBN1/PIK3R1/GPR137B/LILRB3/LTF/LILRB1/INPP5D/TLR4/TLR3/CCL3/MAFB/LILRB4
GOBP_POSITIVE_REGULATION_OF_GRANULOCYTE_CHEMOTAXIS	GOBP_POSITIVE_REGULATION_OF_GRANULOCYTE_CHEMOTAXIS	GOBP_POSITIVE_REGULATION_OF_GRANULOCYTE_CHEMOTAXIS	27	-0.802402	-1.85911	0.00111235	0.0118808	0.00919224	1317	tags=44%, list=7%, signal=41%	C5AR1/XCL1/CAMK1D/CCL21/CCR7/RIPOR2/CCL19/EDN1/CD74/RAC2/NCKAP1L/C3AR1
GOBP_POSITIVE_REGULATION_OF_T_CELL_MEDIATED_CYTOTOXICITY	GOBP_POSITIVE_REGULATION_OF_T_CELL_MEDIATED_CYTOTOXICITY	GOBP_POSITIVE_REGULATION_OF_T_CELL_MEDIATED_CYTOTOXICITY	27	-0.809326	-1.87515	0.00111235	0.0118808	0.00919224	1511	tags=56%, list=8%, signal=51%	CD1E/CD1D/XCL1/CD1C/HLA-A/MR1/HLA-E/HLA-F/HLA-B/B2M/IL12RB1/HLA-G/HLA-DRB1/PTPRC/HLA-DRA
GOBP_REGULATION_OF_INFLAMMATORY_RESPONSE_TO_ANTIGENIC_STIMULUS	GOBP_REGULATION_OF_INFLAMMATORY_RESPONSE_TO_ANTIGENIC_STIMULUS	GOBP_REGULATION_OF_INFLAMMATORY_RESPONSE_TO_ANTIGENIC_STIMULUS	28	-0.766437	-1.78412	0.00111235	0.0118808	0.00919224	1240	tags=43%, list=7%, signal=40%	LTA/IL20RB/TNF/CD28/CCR7/HLA-E/NOD2/PLA2G2D/FCGR2B/BTK/HLA-DRB1/C3
GOBP_REGULATION_OF_MONOCYTE_CHEMOTAXIS	GOBP_REGULATION_OF_MONOCYTE_CHEMOTAXIS	GOBP_REGULATION_OF_MONOCYTE_CHEMOTAXIS	27	-0.760165	-1.76125	0.00111235	0.0118808	0.00919224	1452	tags=41%, list=8%, signal=38%	LGMN/ANO6/PLA2G7/CXCL12/LYN/CCL5/CCR2/SLAMF8/CCR1/AIF1/CXCL10
GOBP_REGULATION_OF_SUPEROXIDE_METABOLIC_PROCESS	GOBP_REGULATION_OF_SUPEROXIDE_METABOLIC_PROCESS	GOBP_REGULATION_OF_SUPEROXIDE_METABOLIC_PROCESS	27	-0.757869	-1.75593	0.00111235	0.0118808	0.00919224	1990	tags=48%, list=11%, signal=43%	CD36/GNAI2/BST1/F2RL1/GCH1/FBLN5/EGFR/HVCN1/SYK/ITGAM/TYROBP/CLEC7A/ITGB2
GOBP_T_CELL_CHEMOTAXIS	GOBP_T_CELL_CHEMOTAXIS	GOBP_T_CELL_CHEMOTAXIS	27	-0.825466	-1.91254	0.00111235	0.0118808	0.00919224	1480	tags=56%, list=8%, signal=51%	ADAM10/XCL1/CCL21/XCL2/GPR183/PIK3CD/CXCL16/CXCL13/PIK3CG/CCL3/CXCR3/CXCL11/CCL5/CCR2/CXCL10
GOBP_TOLERANCE_INDUCTION	GOBP_TOLERANCE_INDUCTION	GOBP_TOLERANCE_INDUCTION	28	-0.83823	-1.95124	0.00111235	0.0118808	0.00919224	1396	tags=61%, list=7%, signal=56%	IRAK3/IL2RA/FOXP3/IDO1/TGFBR2/HLA-E/ICOS/HLA-B/TNFAIP3/CCR4/LGALS9/LILRB2/HAVCR2/LYN/HLA-G/LILRB4/CD3E
GOBP_LEUKOCYTE_TETHERING_OR_ROLLING	GOBP_LEUKOCYTE_TETHERING_OR_ROLLING	GOBP_LEUKOCYTE_TETHERING_OR_ROLLING	30	-0.758926	-1.76589	0.00111359	0.0118808	0.00919224	2578	tags=57%, list=14%, signal=49%	CCL28/GCNT1/FUT4/ROCK1/ITGB7/TNF/SELP/ITGB1/CCL21/CXCL12/SELL/ITGA4/SPN/SELPLG/PTAFR/VCAM1/CX3CR1
GOBP_POSITIVE_REGULATION_OF_CALCIUM_MEDIATED_SIGNALING	GOBP_POSITIVE_REGULATION_OF_CALCIUM_MEDIATED_SIGNALING	GOBP_POSITIVE_REGULATION_OF_CALCIUM_MEDIATED_SIGNALING	30	-0.829864	-1.93095	0.00111359	0.0118808	0.00919224	1589	tags=37%, list=8%, signal=34%	CDH13/TNF/ZAP70/ERBB3/TRAT1/SYK/CCL3/CCL4/TREM2/CD3E/CD4
GOBP_POSITIVE_REGULATION_OF_INTERLEUKIN_2_PRODUCTION	GOBP_POSITIVE_REGULATION_OF_INTERLEUKIN_2_PRODUCTION	GOBP_POSITIVE_REGULATION_OF_INTERLEUKIN_2_PRODUCTION	30	-0.762956	-1.77527	0.00111359	0.0118808	0.00919224	2198	tags=63%, list=12%, signal=56%	SPTBN1/CD80/MALT1/PRKCQ/RUNX1/ANXA1/PDE4B/CD83/IRF4/CD28/IL1B/CARD11/CD86/CCR2/CLEC7A/CD3E/CD4/SASH3/PTPRC
GOBP_POSITIVE_REGULATION_OF_T_CELL_MIGRATION	GOBP_POSITIVE_REGULATION_OF_T_CELL_MIGRATION	GOBP_POSITIVE_REGULATION_OF_T_CELL_MIGRATION	30	-0.736819	-1.71445	0.00111359	0.0118808	0.00919224	2215	tags=53%, list=12%, signal=47%	ADAM8/ADAM17/ADAM10/XCL1/CCL21/XCL2/PYCARD/DOCK8/CXCL13/CXCL12/ITGA4/SPN/CCL5/CCR2/AIF1/CXCL10
GOBP_PURINERGIC_NUCLEOTIDE_RECEPTOR_SIGNALING_PATHWAY	GOBP_PURINERGIC_NUCLEOTIDE_RECEPTOR_SIGNALING_PATHWAY	GOBP_PURINERGIC_NUCLEOTIDE_RECEPTOR_SIGNALING_PATHWAY	30	-0.77441	-1.80192	0.00111359	0.0118808	0.00919224	1794	tags=40%, list=9%, signal=36%	GNAI2/GPR171/P2RY6/ANO6/P2RY1/P2RY8/P2RX7/P2RY10/P2RY12/PTAFR/GPR34/P2RY13
GOBP_REGULATION_OF_MAST_CELL_ACTIVATION_INVOLVED_IN_IMMUNE_RESPONSE	GOBP_REGULATION_OF_MAST_CELL_ACTIVATION_INVOLVED_IN_IMMUNE_RESPONSE	GOBP_REGULATION_OF_MAST_CELL_ACTIVATION_INVOLVED_IN_IMMUNE_RESPONSE	30	-0.759803	-1.76793	0.00111359	0.0118808	0.00919224	3787	tags=70%, list=20%, signal=56%	VAMP8/PDPK1/STXBP1/FER/IL4R/C12orf4/GAB2/VAMP7/SNX4/FES/ADGRE2/UNC13D/LGALS9/FGR/SYK/HMOX1/LYN/CD300A/ENPP3/RAC2/CD84
GOBP_RESPONSE_TO_INTERFERON_BETA	GOBP_RESPONSE_TO_INTERFERON_BETA	GOBP_RESPONSE_TO_INTERFERON_BETA	30	-0.747463	-1.73922	0.00111359	0.0118808	0.00919224	2086	tags=47%, list=11%, signal=42%	PLSCR1/BST2/IKBKE/STING1/TRIM6/IFNAR2/IFI16/XAF1/AIM2/PYHIN1/IRF1/TLR3/STAT1/MNDA
GOBP_DENDRITIC_CELL_MIGRATION	GOBP_DENDRITIC_CELL_MIGRATION	GOBP_DENDRITIC_CELL_MIGRATION	29	-0.829854	-1.92889	0.00111483	0.0118808	0.00919224	1197	tags=55%, list=6%, signal=52%	ANO6/CXCR4/CCL21/CCR7/GPR183/LGALS9/DOCK8/CCL19/TRPM2/PIK3CG/ALOX5/CCL5/CCR2/SLAMF8/CCR1/CCR5
GOBP_MYELOID_DENDRITIC_CELL_ACTIVATION	GOBP_MYELOID_DENDRITIC_CELL_ACTIVATION	GOBP_MYELOID_DENDRITIC_CELL_ACTIVATION	29	-0.784687	-1.8239	0.00111483	0.0118808	0.00919224	1056	tags=45%, list=6%, signal=42%	SLAMF1/IRF4/TGFBR2/NOTCH2/PYCARD/BATF2/ITGB8/BATF/HAVCR2/SPI1/DOCK2/CD2/UBD
GOBP_POSITIVE_REGULATION_OF_NEUTROPHIL_MIGRATION	GOBP_POSITIVE_REGULATION_OF_NEUTROPHIL_MIGRATION	GOBP_POSITIVE_REGULATION_OF_NEUTROPHIL_MIGRATION	29	-0.772441	-1.79544	0.00111483	0.0118808	0.00919224	1317	tags=41%, list=7%, signal=39%	C5AR1/XCL1/CAMK1D/CCL21/CCR7/RIPOR2/CCL19/EDN1/CD74/RAC2/NCKAP1L/C3AR1
GOBP_REGULATION_OF_B_CELL_DIFFERENTIATION	GOBP_REGULATION_OF_B_CELL_DIFFERENTIATION	GOBP_REGULATION_OF_B_CELL_DIFFERENTIATION	29	-0.744751	-1.73108	0.00111483	0.0118808	0.00919224	1803	tags=52%, list=10%, signal=47%	INHBA/IL7/FCRL3/ZFP36L2/ATP11C/PTPN6/NFAM1/SYK/CARD11/IKZF3/INPP5D/BTK/SLAMF8/CD27/NCKAP1L
GOBP_NEGATIVE_REGULATION_OF_CELL_KILLING	GOBP_NEGATIVE_REGULATION_OF_CELL_KILLING	GOBP_NEGATIVE_REGULATION_OF_CELL_KILLING	26	-0.826521	-1.90173	0.00112613	0.0118808	0.00919224	1234	tags=50%, list=7%, signal=47%	HLA-A/ARRB2/HLA-E/HLA-F/HLA-B/SERPINB9/FCGR2B/LGALS9/HAVCR2/LILRB1/IL7R/HLA-G/PTPRC
GOBP_ANTIGEN_PROCESSING_AND_PRESENTATION_OF_ENDOGENOUS_ANTIGEN	GOBP_ANTIGEN_PROCESSING_AND_PRESENTATION_OF_ENDOGENOUS_ANTIGEN	GOBP_ANTIGEN_PROCESSING_AND_PRESENTATION_OF_ENDOGENOUS_ANTIGEN	25	-0.838999	-1.91288	0.00113507	0.0118808	0.00919224	1511	tags=76%, list=8%, signal=70%	IDE/CD1E/CD1D/CD1C/HLA-A/TAPBP/HLA-C/HLA-E/HLA-F/HLA-B/TAP2/ERAP1/B2M/TAP1/ERAP2/HLA-G/CD74/HLA-DRB1/HLA-DRA
GOBP_REGULATION_OF_LYMPHOCYTE_CHEMOTAXIS	GOBP_REGULATION_OF_LYMPHOCYTE_CHEMOTAXIS	GOBP_REGULATION_OF_LYMPHOCYTE_CHEMOTAXIS	25	-0.772325	-1.76087	0.00113507	0.0118808	0.00919224	2200	tags=64%, list=12%, signal=57%	WNK1/CCL2/ADAM17/ADAM10/PTK2B/XCL1/PADI2/CCL21/XCL2/CXCL13/CCL3/CCL4/CCL5/CXCL14/CCR2/CXCL10
GOBP_DENDRITIC_CELL_CHEMOTAXIS	GOBP_DENDRITIC_CELL_CHEMOTAXIS	GOBP_DENDRITIC_CELL_CHEMOTAXIS	24	-0.854898	-1.9364	0.0011534	0.0118808	0.00919224	1197	tags=58%, list=6%, signal=55%	ANO6/CXCR4/CCL21/CCR7/GPR183/LGALS9/CCL19/TRPM2/PIK3CG/CCL5/CCR2/SLAMF8/CCR1/CCR5
GOBP_DETECTION_OF_EXTERNAL_BIOTIC_STIMULUS	GOBP_DETECTION_OF_EXTERNAL_BIOTIC_STIMULUS	GOBP_DETECTION_OF_EXTERNAL_BIOTIC_STIMULUS	24	-0.874869	-1.98164	0.0011534	0.0118808	0.00919224	1284	tags=58%, list=7%, signal=54%	CD1D/HLA-A/TLR6/HLA-B/NOD2/C4B/LY96/NLRC4/TLR4/TLR2/TLR1/TREM2/HLA-DRB1/CLEC7A
GOBP_POSITIVE_REGULATION_OF_INTERLEUKIN_4_PRODUCTION	GOBP_POSITIVE_REGULATION_OF_INTERLEUKIN_4_PRODUCTION	GOBP_POSITIVE_REGULATION_OF_INTERLEUKIN_4_PRODUCTION	24	-0.807287	-1.82856	0.0011534	0.0118808	0.00919224	1393	tags=62%, list=7%, signal=58%	IL33/IL20RB/FOXP3/IRF4/CD28/CD40LG/HLA-E/LGALS9/NLRP3/SYK/HAVCR2/CD86/FCER1G/CD3E/SASH3
GOBP_POSITIVE_REGULATION_OF_MACROPHAGE_MIGRATION	GOBP_POSITIVE_REGULATION_OF_MACROPHAGE_MIGRATION	GOBP_POSITIVE_REGULATION_OF_MACROPHAGE_MIGRATION	24	-0.824836	-1.86831	0.0011534	0.0118808	0.00919224	1811	tags=54%, list=10%, signal=49%	CX3CL1/IL34/C5AR1/CSF1/THBS1/CCL3/CMKLR1/P2RY12/CCL5/TREM2/CSF1R/C3AR1/CX3CR1
GOBP_ACUTE_INFLAMMATORY_RESPONSE_TO_ANTIGENIC_STIMULUS	GOBP_ACUTE_INFLAMMATORY_RESPONSE_TO_ANTIGENIC_STIMULUS	GOBP_ACUTE_INFLAMMATORY_RESPONSE_TO_ANTIGENIC_STIMULUS	23	-0.781436	-1.75968	0.00115741	0.0118808	0.00919224	1195	tags=39%, list=6%, signal=37%	IL20RB/CCR7/HLA-E/ICAM1/PLA2G2D/FCGR2B/CD6/BTK/C3
GOBP_NEGATIVE_REGULATION_OF_LEUKOCYTE_MEDIATED_CYTOTOXICITY	GOBP_NEGATIVE_REGULATION_OF_LEUKOCYTE_MEDIATED_CYTOTOXICITY	GOBP_NEGATIVE_REGULATION_OF_LEUKOCYTE_MEDIATED_CYTOTOXICITY	22	-0.837997	-1.88164	0.00115741	0.0118808	0.00919224	1234	tags=59%, list=7%, signal=55%	HLA-A/ARRB2/HLA-E/HLA-F/HLA-B/SERPINB9/FCGR2B/LGALS9/HAVCR2/LILRB1/IL7R/HLA-G/PTPRC
GOBP_NEGATIVE_REGULATION_OF_T_CELL_MEDIATED_IMMUNITY	GOBP_NEGATIVE_REGULATION_OF_T_CELL_MEDIATED_IMMUNITY	GOBP_NEGATIVE_REGULATION_OF_T_CELL_MEDIATED_IMMUNITY	22	-0.798681	-1.79336	0.00115741	0.0118808	0.00919224	1591	tags=59%, list=8%, signal=54%	CEACAM1/TBX21/XCL1/IL20RB/FOXP3/HLA-F/NOD2/FCGR2B/LILRB1/IL7R/HLA-G/LILRB4/PTPRC
GOBP_POSITIVE_REGULATION_OF_LEUKOCYTE_DEGRANULATION	GOBP_POSITIVE_REGULATION_OF_LEUKOCYTE_DEGRANULATION	GOBP_POSITIVE_REGULATION_OF_LEUKOCYTE_DEGRANULATION	23	-0.752504	-1.69453	0.00115741	0.0118808	0.00919224	3787	tags=61%, list=20%, signal=49%	VAMP8/STXBP1/IL4R/AP1G1/GAB2/VAMP7/SNX4/F2RL1/HLA-F/FGR/SYK/ITGAM/PTAFR/ITGB2
GOBP_REGULATION_OF_MEMBRANE_PROTEIN_ECTODOMAIN_PROTEOLYSIS	GOBP_REGULATION_OF_MEMBRANE_PROTEIN_ECTODOMAIN_PROTEOLYSIS	GOBP_REGULATION_OF_MEMBRANE_PROTEIN_ECTODOMAIN_PROTEOLYSIS	23	-0.767405	-1.72808	0.00115741	0.0118808	0.00919224	2896	tags=61%, list=15%, signal=52%	ADRA2A/IL10/ADAM8/SNX33/TIMP3/SH3D19/ROCK1/TIMP2/TNF/ADAM9/IFNG/APOE/IL1B/TNFRSF1B
GOBP_REGULATION_OF_SYSTEMIC_ARTERIAL_BLOOD_PRESSURE_BY_RENIN_ANGIOTENSIN	GOBP_REGULATION_OF_SYSTEMIC_ARTERIAL_BLOOD_PRESSURE_BY_RENIN_ANGIOTENSIN	GOBP_REGULATION_OF_SYSTEMIC_ARTERIAL_BLOOD_PRESSURE_BY_RENIN_ANGIOTENSIN	22	-0.76257	-1.71227	0.00115741	0.0118808	0.00919224	1502	tags=45%, list=8%, signal=42%	AGT/SUCNR1/F2RL1/CES1/CTSZ/F2R/CPA3/SERPINF2/ENPEP/ACE2
GOBP_THYMIC_T_CELL_SELECTION	GOBP_THYMIC_T_CELL_SELECTION	GOBP_THYMIC_T_CELL_SELECTION	22	-0.880921	-1.97802	0.00115741	0.0118808	0.00919224	870	tags=50%, list=5%, signal=48%	CD28/CCR7/ZAP70/TOX/CARD11/CD3G/CD74/DOCK2/CD3E/CD3D/PTPRC
GOBP_CELL_JUNCTION_DISASSEMBLY	GOBP_CELL_JUNCTION_DISASSEMBLY	GOBP_CELL_JUNCTION_DISASSEMBLY	20	-0.801863	-1.77885	0.00116009	0.0118808	0.00919224	1881	tags=55%, list=10%, signal=50%	TGFBR1/CX3CL1/PIK3R1/EPHA4/ITGAM/TREM2/C1QA/C3/C1QC/C1QB/CX3CR1
GOBP_CELLULAR_RESPONSE_TO_INTERFERON_BETA	GOBP_CELLULAR_RESPONSE_TO_INTERFERON_BETA	GOBP_CELLULAR_RESPONSE_TO_INTERFERON_BETA	21	-0.793675	-1.77071	0.00116009	0.0118808	0.00919224	1333	tags=43%, list=7%, signal=40%	STING1/TRIM6/IFI16/AIM2/PYHIN1/IRF1/TLR3/STAT1/MNDA
GOBP_POSITIVE_REGULATION_OF_ALPHA_BETA_T_CELL_PROLIFERATION	GOBP_POSITIVE_REGULATION_OF_ALPHA_BETA_T_CELL_PROLIFERATION	GOBP_POSITIVE_REGULATION_OF_ALPHA_BETA_T_CELL_PROLIFERATION	21	-0.84455	-1.88421	0.00116009	0.0118808	0.00919224	1245	tags=71%, list=7%, signal=67%	IL18/XCL1/HLA-A/CD28/TGFBR2/HLA-E/ZAP70/PTPN22/RASAL3/LGALS9/SYK/EBI3/CCR2/CD3E/PTPRC
GOBP_POSITIVE_REGULATION_OF_HUMORAL_IMMUNE_RESPONSE	GOBP_POSITIVE_REGULATION_OF_HUMORAL_IMMUNE_RESPONSE	GOBP_POSITIVE_REGULATION_OF_HUMORAL_IMMUNE_RESPONSE	20	-0.824988	-1.83015	0.00116009	0.0118808	0.00919224	1240	tags=40%, list=7%, signal=37%	LTA/TNF/CCR7/NOD2/FCGR2B/IL1B/C3/PTPRC
GOBP_POSITIVE_REGULATION_OF_LYMPHOCYTE_CHEMOTAXIS	GOBP_POSITIVE_REGULATION_OF_LYMPHOCYTE_CHEMOTAXIS	GOBP_POSITIVE_REGULATION_OF_LYMPHOCYTE_CHEMOTAXIS	20	-0.785529	-1.74261	0.00116009	0.0118808	0.00919224	1480	tags=65%, list=8%, signal=60%	WNK1/ADAM17/ADAM10/PTK2B/XCL1/CCL21/XCL2/CXCL13/CCL3/CCL4/CCL5/CXCL14/CCR2
GOBP_POSITIVE_REGULATION_OF_MONOCYTE_CHEMOTAXIS	GOBP_POSITIVE_REGULATION_OF_MONOCYTE_CHEMOTAXIS	GOBP_POSITIVE_REGULATION_OF_MONOCYTE_CHEMOTAXIS	20	-0.785399	-1.74232	0.00116009	0.0118808	0.00919224	1452	tags=45%, list=8%, signal=42%	LGMN/ANO6/PLA2G7/CXCL12/CCL5/CCR2/CCR1/AIF1/CXCL10
GOBP_REGULATION_OF_ANTIGEN_PROCESSING_AND_PRESENTATION	GOBP_REGULATION_OF_ANTIGEN_PROCESSING_AND_PRESENTATION	GOBP_REGULATION_OF_ANTIGEN_PROCESSING_AND_PRESENTATION	20	-0.877062	-1.94567	0.00116009	0.0118808	0.00919224	913	tags=70%, list=5%, signal=67%	CCL21/CCR7/NOD2/PYCARD/THBS1/FCGR2B/CCL19/LILRB2/HLA-DOB/WAS/CD74/TREM2/FGL2/HLA-DOA
GOBP_REGULATION_OF_SUPEROXIDE_ANION_GENERATION	GOBP_REGULATION_OF_SUPEROXIDE_ANION_GENERATION	GOBP_REGULATION_OF_SUPEROXIDE_ANION_GENERATION	20	-0.79122	-1.75524	0.00116009	0.0118808	0.00919224	1794	tags=45%, list=9%, signal=41%	GNAI2/F2RL1/EGFR/HVCN1/SYK/ITGAM/TYROBP/CLEC7A/ITGB2
GOBP_RESPONSE_TO_INTERFERON_ALPHA	GOBP_RESPONSE_TO_INTERFERON_ALPHA	GOBP_RESPONSE_TO_INTERFERON_ALPHA	21	-0.821719	-1.83327	0.00116009	0.0118808	0.00919224	2693	tags=71%, list=14%, signal=61%	IFITM1/TPR/MX2/RO60/EIF2AK2/KLHL20/IFNAR1/BST2/ADAR/LAMP3/IFNAR2/IFIT3/PYHIN1/IFIT2/AXL
GOBP_CHRONIC_INFLAMMATORY_RESPONSE	GOBP_CHRONIC_INFLAMMATORY_RESPONSE	GOBP_CHRONIC_INFLAMMATORY_RESPONSE	19	-0.808042	-1.77335	0.00117096	0.0118808	0.00919224	1240	tags=63%, list=7%, signal=59%	LTA/TNF/UNC13D/FOXP3/IDO1/S100A9/TNFAIP3/THBS1/VNN1/CXCL13/CCL5/VCAM1
GOBP_DETECTION_OF_OTHER_ORGANISM	GOBP_DETECTION_OF_OTHER_ORGANISM	GOBP_DETECTION_OF_OTHER_ORGANISM	19	-0.865908	-1.90035	0.00117096	0.0118808	0.00919224	1284	tags=58%, list=7%, signal=54%	CD1D/HLA-A/TLR6/HLA-B/NOD2/NLRC4/TLR4/TLR2/TLR1/HLA-DRB1/CLEC7A
GOBP_GAMMA_DELTA_T_CELL_ACTIVATION	GOBP_GAMMA_DELTA_T_CELL_ACTIVATION	GOBP_GAMMA_DELTA_T_CELL_ACTIVATION	19	-0.795731	-1.74634	0.00117096	0.0118808	0.00919224	921	tags=42%, list=5%, signal=40%	MICB/NOD2/ITK/SYK/JAML/LILRB1/NCKAP1L/PTPRC
GOBP_I_KAPPAB_PHOSPHORYLATION	GOBP_I_KAPPAB_PHOSPHORYLATION	GOBP_I_KAPPAB_PHOSPHORYLATION	19	-0.777418	-1.70615	0.00117096	0.0118808	0.00919224	1811	tags=63%, list=10%, signal=57%	CHUK/IKBKB/ERC1/CX3CL1/IKBKE/TNF/SIRPA/TLR4/TLR3/TLR2/TLR7/CX3CR1
GOBP_NEGATIVE_REGULATION_OF_INTERLEUKIN_10_PRODUCTION	GOBP_NEGATIVE_REGULATION_OF_INTERLEUKIN_10_PRODUCTION	GOBP_NEGATIVE_REGULATION_OF_INTERLEUKIN_10_PRODUCTION	19	-0.817403	-1.7939	0.00117096	0.0118808	0.00919224	1464	tags=53%, list=8%, signal=49%	TNFRSF21/FOXP3/JAK3/IDO1/VSIR/FCGR2B/PDCD1LG2/LILRB1/TYROBP/LILRB4
GOBP_NEGATIVE_REGULATION_OF_NATURAL_KILLER_CELL_MEDIATED_IMMUNITY	GOBP_NEGATIVE_REGULATION_OF_NATURAL_KILLER_CELL_MEDIATED_IMMUNITY	GOBP_NEGATIVE_REGULATION_OF_NATURAL_KILLER_CELL_MEDIATED_IMMUNITY	19	-0.830866	-1.82344	0.00117096	0.0118808	0.00919224	1234	tags=58%, list=7%, signal=54%	HLA-A/ARRB2/HLA-E/HLA-F/HLA-B/SERPINB9/LGALS9/HAVCR2/CD96/LILRB1/HLA-G
GOBP_NITRIC_OXIDE_SYNTHASE_BIOSYNTHETIC_PROCESS	GOBP_NITRIC_OXIDE_SYNTHASE_BIOSYNTHETIC_PROCESS	GOBP_NITRIC_OXIDE_SYNTHASE_BIOSYNTHETIC_PROCESS	19	-0.77345	-1.69744	0.00117096	0.0118808	0.00919224	3001	tags=68%, list=16%, signal=58%	PGGT1B/MAP2K4/CCL2/AKAP12/IL33/IFNG/NOD2/JAK2/KDR/EDN1/LRRK2/TLR4/TLR2
GOBP_POSITIVE_REGULATION_OF_MULTI_ORGANISM_PROCESS	GOBP_POSITIVE_REGULATION_OF_MULTI_ORGANISM_PROCESS	GOBP_POSITIVE_REGULATION_OF_MULTI_ORGANISM_PROCESS	19	-0.773482	-1.69751	0.00117096	0.0118808	0.00919224	1090	tags=37%, list=6%, signal=35%	P2RY1/EDNRB/LHFPL2/LY96/CD180/SCIMP/LY86
GOBP_REGULATION_OF_CD8_POSITIVE_ALPHA_BETA_T_CELL_ACTIVATION	GOBP_REGULATION_OF_CD8_POSITIVE_ALPHA_BETA_T_CELL_ACTIVATION	GOBP_REGULATION_OF_CD8_POSITIVE_ALPHA_BETA_T_CELL_ACTIVATION	19	-0.775764	-1.70252	0.00117096	0.0118808	0.00919224	1245	tags=63%, list=7%, signal=59%	RUNX1/XCL1/HLA-A/HLA-E/VSIR/PTPN22/CRTAM/IRF1/LILRB1/RUNX3/LILRB4/NCKAP1L
GOBP_TOLL_LIKE_RECEPTOR_3_SIGNALING_PATHWAY	GOBP_TOLL_LIKE_RECEPTOR_3_SIGNALING_PATHWAY	GOBP_TOLL_LIKE_RECEPTOR_3_SIGNALING_PATHWAY	19	-0.778761	-1.70909	0.00117096	0.0118808	0.00919224	3779	tags=84%, list=20%, signal=67%	FADD/TICAM1/TIRAP/RIPK1/CAV1/CASP8/PELI1/WDFY1/F2RL1/UNC93B1/TNFAIP3/PTPN22/RFTN1/HAVCR2/TLR3/SCIMP
GOBP_ANTIGEN_PROCESSING_AND_PRESENTATION_OF_ENDOGENOUS_PEPTIDE_ANTIGEN	GOBP_ANTIGEN_PROCESSING_AND_PRESENTATION_OF_ENDOGENOUS_PEPTIDE_ANTIGEN	GOBP_ANTIGEN_PROCESSING_AND_PRESENTATION_OF_ENDOGENOUS_PEPTIDE_ANTIGEN	18	-0.858156	-1.86829	0.00117509	0.0118808	0.00919224	1234	tags=78%, list=7%, signal=73%	HLA-A/TAPBP/HLA-C/HLA-E/HLA-F/HLA-B/TAP2/ERAP1/B2M/TAP1/ERAP2/HLA-G/HLA-DRB1/HLA-DRA
GOBP_MACROPHAGE_ACTIVATION_INVOLVED_IN_IMMUNE_RESPONSE	GOBP_MACROPHAGE_ACTIVATION_INVOLVED_IN_IMMUNE_RESPONSE	GOBP_MACROPHAGE_ACTIVATION_INVOLVED_IN_IMMUNE_RESPONSE	18	-0.807775	-1.7586	0.00117509	0.0118808	0.00919224	2389	tags=61%, list=13%, signal=53%	IFI35/GRN/IL33/SUCNR1/DYSF/NMI/IFNG/SYK/HAVCR2/TYROBP/TREM2
GOBP_PYROPTOSIS	GOBP_PYROPTOSIS	GOBP_PYROPTOSIS	18	-0.811109	-1.76586	0.00117509	0.0118808	0.00919224	2942	tags=72%, list=16%, signal=61%	NAIP/DHX9/GSDME/GZMB/GSDMA/NLRP1/ZBP1/CASP8/CASP4/AIM2/NLRC4/CASP1/GZMA
GOBP_REGULATION_OF_TOLERANCE_INDUCTION	GOBP_REGULATION_OF_TOLERANCE_INDUCTION	GOBP_REGULATION_OF_TOLERANCE_INDUCTION	18	-0.813187	-1.77039	0.00117509	0.0118808	0.00919224	1396	tags=78%, list=7%, signal=72%	MARCHF7/CBLB/CD274/IRAK3/IL2RA/FOXP3/IDO1/TGFBR2/HLA-B/LILRB2/HAVCR2/HLA-G/LILRB4/CD3E
GOBP_CELL_CELL_ADHESION_MEDIATED_BY_INTEGRIN	GOBP_CELL_CELL_ADHESION_MEDIATED_BY_INTEGRIN	GOBP_CELL_CELL_ADHESION_MEDIATED_BY_INTEGRIN	17	-0.843196	-1.81413	0.00119617	0.0118808	0.00919224	1211	tags=65%, list=6%, signal=61%	SWAP70/ITGB1/ADAM9/DPP4/PLPP3/PODXL/CXCL13/FERMT3/ITGA4/CCL5/CD3E
GOBP_NEGATIVE_REGULATION_OF_B_CELL_PROLIFERATION	GOBP_NEGATIVE_REGULATION_OF_B_CELL_PROLIFERATION	GOBP_NEGATIVE_REGULATION_OF_B_CELL_PROLIFERATION	17	-0.817373	-1.75857	0.00119617	0.0118808	0.00919224	3003	tags=76%, list=16%, signal=64%	RC3H1/CASP3/IL10/TNFRSF21/CTLA4/ATM/FCGR2B/INPP5D/LYN/CD300A/BTK/TYROBP/MNDA
GOBP_NEGATIVE_REGULATION_OF_INTERLEUKIN_12_PRODUCTION	GOBP_NEGATIVE_REGULATION_OF_INTERLEUKIN_12_PRODUCTION	GOBP_NEGATIVE_REGULATION_OF_INTERLEUKIN_12_PRODUCTION	17	-0.826521	-1.77826	0.00119617	0.0118808	0.00919224	1396	tags=71%, list=7%, signal=65%	IRAK3/NFKB1/SLAMF1/ARRB2/JAK3/CCR7/NOD2/THBS1/TIGIT/LILRB1/CMKLR1/TLR8
GOBP_POSITIVE_REGULATION_OF_MACROPHAGE_CHEMOTAXIS	GOBP_POSITIVE_REGULATION_OF_MACROPHAGE_CHEMOTAXIS	GOBP_POSITIVE_REGULATION_OF_MACROPHAGE_CHEMOTAXIS	17	-0.802348	-1.72625	0.00119617	0.0118808	0.00919224	1527	tags=47%, list=8%, signal=43%	IL34/C5AR1/CSF1/THBS1/CMKLR1/CCL5/CSF1R/C3AR1
GOBP_POSITIVE_REGULATION_OF_MYELOID_LEUKOCYTE_MEDIATED_IMMUNITY	GOBP_POSITIVE_REGULATION_OF_MYELOID_LEUKOCYTE_MEDIATED_IMMUNITY	GOBP_POSITIVE_REGULATION_OF_MYELOID_LEUKOCYTE_MEDIATED_IMMUNITY	17	-0.801364	-1.72413	0.00119617	0.0118808	0.00919224	1308	tags=53%, list=7%, signal=49%	F2RL1/HLA-E/DDX58/BTK/ITGAM/TYROBP/PTAFR/ITGB2/C3
GOBP_POSITIVE_REGULATION_OF_B_CELL_DIFFERENTIATION	GOBP_POSITIVE_REGULATION_OF_B_CELL_DIFFERENTIATION	GOBP_POSITIVE_REGULATION_OF_B_CELL_DIFFERENTIATION	15	-0.780973	-1.65036	0.00120337	0.0118808	0.00919224	1471	tags=53%, list=8%, signal=49%	IL10/IL7/ATP11C/SYK/INPP5D/BTK/CD27/NCKAP1L
GOBP_POSITIVE_REGULATION_OF_NITRIC_OXIDE_SYNTHASE_BIOSYNTHETIC_PROCESS	GOBP_POSITIVE_REGULATION_OF_NITRIC_OXIDE_SYNTHASE_BIOSYNTHETIC_PROCESS	GOBP_POSITIVE_REGULATION_OF_NITRIC_OXIDE_SYNTHASE_BIOSYNTHETIC_PROCESS	15	-0.798667	-1.68776	0.00120337	0.0118808	0.00919224	2200	tags=73%, list=12%, signal=65%	MAP2K4/CCL2/AKAP12/IL33/IFNG/NOD2/JAK2/KDR/LRRK2/TLR4/TLR2
GOBP_REGULATION_OF_INOSITOL_PHOSPHATE_BIOSYNTHETIC_PROCESS	GOBP_REGULATION_OF_INOSITOL_PHOSPHATE_BIOSYNTHETIC_PROCESS	GOBP_REGULATION_OF_INOSITOL_PHOSPHATE_BIOSYNTHETIC_PROCESS	15	-0.828741	-1.75131	0.00120337	0.0118808	0.00919224	1392	tags=47%, list=7%, signal=43%	PTK2B/AVPR1B/P2RY6/P2RY1/CD244/PTAFR/PLEK
GOBP_GRANULOCYTE_MACROPHAGE_COLONY_STIMULATING_FACTOR_PRODUCTION	GOBP_GRANULOCYTE_MACROPHAGE_COLONY_STIMULATING_FACTOR_PRODUCTION	GOBP_GRANULOCYTE_MACROPHAGE_COLONY_STIMULATING_FACTOR_PRODUCTION	16	-0.799536	-1.70366	0.00120627	0.0118808	0.00919224	639	tags=50%, list=3%, signal=48%	CD80/IL18/LILRA2/DDX58/IL1B/RASGRP1/SYK/CD84
GOBP_POSITIVE_REGULATION_OF_REGULATORY_T_CELL_DIFFERENTIATION	GOBP_POSITIVE_REGULATION_OF_REGULATORY_T_CELL_DIFFERENTIATION	GOBP_POSITIVE_REGULATION_OF_REGULATORY_T_CELL_DIFFERENTIATION	16	-0.840661	-1.79129	0.00120627	0.0118808	0.00919224	1089	tags=62%, list=6%, signal=59%	DUSP10/FOXP3/IFNG/VSIR/LGALS9/LILRB2/HLA-G/LILRB4/HLA-DRB1/HLA-DRA
GOBP_REGULATION_OF_T_CELL_CHEMOTAXIS	GOBP_REGULATION_OF_T_CELL_CHEMOTAXIS	GOBP_REGULATION_OF_T_CELL_CHEMOTAXIS	16	-0.771122	-1.64311	0.00120627	0.0118808	0.00919224	2632	tags=62%, list=14%, signal=54%	WNK1/ADAM17/ADAM10/XCL1/CCL21/XCL2/CXCL13/CCL5/CCR2/CXCL10
GOBP_CD8_POSITIVE_ALPHA_BETA_T_CELL_DIFFERENTIATION	GOBP_CD8_POSITIVE_ALPHA_BETA_T_CELL_DIFFERENTIATION	GOBP_CD8_POSITIVE_ALPHA_BETA_T_CELL_DIFFERENTIATION	14	-0.831601	-1.73084	0.00122549	0.0118808	0.00919224	1192	tags=64%, list=6%, signal=60%	RUNX1/BCL2/IRF1/TOX/TNFSF8/RUNX3/EOMES/LILRB4/NCKAP1L
GOBP_DENDRITIC_CELL_ANTIGEN_PROCESSING_AND_PRESENTATION	GOBP_DENDRITIC_CELL_ANTIGEN_PROCESSING_AND_PRESENTATION	GOBP_DENDRITIC_CELL_ANTIGEN_PROCESSING_AND_PRESENTATION	14	-0.904081	-1.88169	0.00122549	0.0118808	0.00919224	913	tags=79%, list=5%, signal=75%	CCL21/CCR7/NOD2/THBS1/FCGR2B/CCL19/CLEC4A/CD74/HLA-DRB1/FGL2/HLA-DRA
GOBP_G_PROTEIN_COUPLED_PURINERGIC_NUCLEOTIDE_RECEPTOR_SIGNALING_PATHWAY	GOBP_G_PROTEIN_COUPLED_PURINERGIC_NUCLEOTIDE_RECEPTOR_SIGNALING_PATHWAY	GOBP_G_PROTEIN_COUPLED_PURINERGIC_NUCLEOTIDE_RECEPTOR_SIGNALING_PATHWAY	14	-0.864126	-1.79853	0.00122549	0.0118808	0.00919224	1414	tags=64%, list=7%, signal=60%	GPR171/P2RY6/P2RY1/P2RY8/P2RY10/P2RY12/PTAFR/GPR34/P2RY13
GOBP_IMMUNOLOGICAL_MEMORY_FORMATION_PROCESS	GOBP_IMMUNOLOGICAL_MEMORY_FORMATION_PROCESS	GOBP_IMMUNOLOGICAL_MEMORY_FORMATION_PROCESS	14	-0.831233	-1.73007	0.00122549	0.0118808	0.00919224	385	tags=36%, list=2%, signal=35%	TNFSF4/IL12RB1/HLA-DRB1/FGL2/HLA-DRA
GOBP_INFLAMMATORY_RESPONSE_TO_WOUNDING	GOBP_INFLAMMATORY_RESPONSE_TO_WOUNDING	GOBP_INFLAMMATORY_RESPONSE_TO_WOUNDING	14	-0.816401	-1.6992	0.00122549	0.0118808	0.00919224	1735	tags=43%, list=9%, signal=39%	GRN/F2R/HMOX1/ALOX5/CCR2/SIGLEC10
GOBP_POSITIVE_THYMIC_T_CELL_SELECTION	GOBP_POSITIVE_THYMIC_T_CELL_SELECTION	GOBP_POSITIVE_THYMIC_T_CELL_SELECTION	14	-0.90828	-1.89043	0.00122549	0.0118808	0.00919224	757	tags=57%, list=4%, signal=55%	ZAP70/TOX/CD3G/CD74/DOCK2/CD3E/CD3D/PTPRC
GOBP_REGULATION_OF_ACUTE_INFLAMMATORY_RESPONSE_TO_ANTIGENIC_STIMULUS	GOBP_REGULATION_OF_ACUTE_INFLAMMATORY_RESPONSE_TO_ANTIGENIC_STIMULUS	GOBP_REGULATION_OF_ACUTE_INFLAMMATORY_RESPONSE_TO_ANTIGENIC_STIMULUS	14	-0.812356	-1.69078	0.00122549	0.0118808	0.00919224	1195	tags=50%, list=6%, signal=47%	IL20RB/CCR7/HLA-E/PLA2G2D/FCGR2B/BTK/C3
GOBP_REGULATION_OF_RESPIRATORY_BURST	GOBP_REGULATION_OF_RESPIRATORY_BURST	GOBP_REGULATION_OF_RESPIRATORY_BURST	14	-0.784171	-1.63212	0.00122549	0.0118808	0.00919224	1735	tags=50%, list=9%, signal=45%	GRN/CAMK1D/DUSP10/RAC2/CLEC7A/SLAMF8/JCHAIN
GOBP_RESPONSE_TO_INTERLEUKIN_15	GOBP_RESPONSE_TO_INTERLEUKIN_15	GOBP_RESPONSE_TO_INTERLEUKIN_15	14	-0.807159	-1.67997	0.00122549	0.0118808	0.00919224	3516	tags=93%, list=19%, signal=76%	ACSL4/IL15/PLCB1/STAT5B/IL15RA/STAT3/GRB2/JAK1/JAK3/STAT5A/IL2RB/IL2RG/CD4
GOBP_RESPONSE_TO_INTERLEUKIN_2	GOBP_RESPONSE_TO_INTERLEUKIN_2	GOBP_RESPONSE_TO_INTERLEUKIN_2	14	-0.821794	-1.71043	0.00122549	0.0118808	0.00919224	1392	tags=57%, list=7%, signal=53%	PTK2B/IL2RA/JAK1/JAK3/STAT5A/SYK/IL2RB/IL2RG
GOBP_T_CELL_TOLERANCE_INDUCTION	GOBP_T_CELL_TOLERANCE_INDUCTION	GOBP_T_CELL_TOLERANCE_INDUCTION	14	-0.896351	-1.8656	0.00122549	0.0118808	0.00919224	1065	tags=71%, list=6%, signal=67%	IL2RA/FOXP3/IDO1/TGFBR2/ICOS/HLA-B/LILRB2/HLA-G/LILRB4/CD3E
GOBP_ANTIGEN_PROCESSING_AND_PRESENTATION_VIA_MHC_CLASS_IB	GOBP_ANTIGEN_PROCESSING_AND_PRESENTATION_VIA_MHC_CLASS_IB	GOBP_ANTIGEN_PROCESSING_AND_PRESENTATION_VIA_MHC_CLASS_IB	13	-0.813049	-1.66519	0.00123762	0.0118808	0.00919224	1511	tags=62%, list=8%, signal=57%	CD1E/CD1D/CD1C/HLA-E/HLA-F/TAP2/B2M/HLA-G
GOBP_ESTABLISHMENT_OF_LYMPHOCYTE_POLARITY	GOBP_ESTABLISHMENT_OF_LYMPHOCYTE_POLARITY	GOBP_ESTABLISHMENT_OF_LYMPHOCYTE_POLARITY	13	-0.792195	-1.62248	0.00123762	0.0118808	0.00919224	913	tags=54%, list=5%, signal=51%	CCL21/CCR7/RIPOR2/DOCK8/CRTAM/CCL19/DOCK2
GOBP_IMMUNOLOGICAL_SYNAPSE_FORMATION	GOBP_IMMUNOLOGICAL_SYNAPSE_FORMATION	GOBP_IMMUNOLOGICAL_SYNAPSE_FORMATION	13	-0.822162	-1.68386	0.00123762	0.0118808	0.00919224	1039	tags=69%, list=5%, signal=65%	MSN/CCL21/CCR7/DOCK8/CD6/CCL19/HAVCR2/PRF1/DOCK2
GOBP_NEGATIVE_REGULATION_OF_NEUROINFLAMMATORY_RESPONSE	GOBP_NEGATIVE_REGULATION_OF_NEUROINFLAMMATORY_RESPONSE	GOBP_NEGATIVE_REGULATION_OF_NEUROINFLAMMATORY_RESPONSE	13	-0.802488	-1.64356	0.00123762	0.0118808	0.00919224	1811	tags=62%, list=10%, signal=56%	CX3CL1/GRN/SYT11/CD200/CD200R1/TNFRSF1B/CST7/PTPRC
GOBP_POSITIVE_REGULATION_OF_T_CELL_APOPTOTIC_PROCESS	GOBP_POSITIVE_REGULATION_OF_T_CELL_APOPTOTIC_PROCESS	GOBP_POSITIVE_REGULATION_OF_T_CELL_APOPTOTIC_PROCESS	13	-0.805984	-1.65072	0.00123762	0.0118808	0.00919224	3046	tags=54%, list=16%, signal=45%	TP53/CD274/ADAM8/IDO1/LGALS9/PDCD1/CCL5
GOBP_COMPLEMENT_RECEPTOR_MEDIATED_SIGNALING_PATHWAY	GOBP_COMPLEMENT_RECEPTOR_MEDIATED_SIGNALING_PATHWAY	GOBP_COMPLEMENT_RECEPTOR_MEDIATED_SIGNALING_PATHWAY	12	-0.834877	-1.68653	0.00124844	0.0118808	0.00919224	1317	tags=42%, list=7%, signal=39%	C5AR1/FPR1/CMKLR1/C3AR1/FPR3
GOBP_DETECTION_OF_MOLECULE_OF_BACTERIAL_ORIGIN	GOBP_DETECTION_OF_MOLECULE_OF_BACTERIAL_ORIGIN	GOBP_DETECTION_OF_MOLECULE_OF_BACTERIAL_ORIGIN	12	-0.930449	-1.87959	0.00124844	0.0118808	0.00919224	781	tags=67%, list=4%, signal=64%	TLR6/NOD2/C4B/LY96/TLR4/TLR2/TLR1/TREM2
GOBP_MONOCYTE_ACTIVATION	GOBP_MONOCYTE_ACTIVATION	GOBP_MONOCYTE_ACTIVATION	12	-0.884702	-1.78718	0.00124844	0.0118808	0.00919224	1480	tags=50%, list=8%, signal=46%	ADAM10/DYSF/ADAM9/CSF1/CD33/LILRB4
GOBP_NEGATIVE_REGULATION_OF_MAST_CELL_ACTIVATION	GOBP_NEGATIVE_REGULATION_OF_MAST_CELL_ACTIVATION	GOBP_NEGATIVE_REGULATION_OF_MAST_CELL_ACTIVATION	12	-0.912714	-1.84376	0.00124844	0.0118808	0.00919224	488	tags=58%, list=3%, signal=57%	LGALS9/HMOX1/MILR1/CD300A/CD300LF/ENPP3/CD84
GOBP_NEGATIVE_T_CELL_SELECTION	GOBP_NEGATIVE_T_CELL_SELECTION	GOBP_NEGATIVE_T_CELL_SELECTION	12	-0.934618	-1.88801	0.00124844	0.0118808	0.00919224	870	tags=67%, list=5%, signal=64%	CD28/CCR7/ZAP70/THEMIS/CD74/DOCK2/CD3E/PTPRC
GOBP_POSITIVE_REGULATION_OF_INFLAMMATORY_RESPONSE_TO_ANTIGENIC_STIMULUS	GOBP_POSITIVE_REGULATION_OF_INFLAMMATORY_RESPONSE_TO_ANTIGENIC_STIMULUS	GOBP_POSITIVE_REGULATION_OF_INFLAMMATORY_RESPONSE_TO_ANTIGENIC_STIMULUS	12	-0.854332	-1.72583	0.00124844	0.0118808	0.00919224	1240	tags=58%, list=7%, signal=55%	LTA/TNF/CD28/CCR7/HLA-E/BTK/C3
GOBP_REGULATION_OF_DENDRITIC_CELL_DIFFERENTIATION	GOBP_REGULATION_OF_DENDRITIC_CELL_DIFFERENTIATION	GOBP_REGULATION_OF_DENDRITIC_CELL_DIFFERENTIATION	12	-0.85074	-1.71857	0.00124844	0.0118808	0.00919224	731	tags=67%, list=4%, signal=64%	HLA-B/TMEM176A/FCGR2B/LGALS9/TMEM176B/LILRB2/LILRB1/HLA-G
GOBP_RESPONSE_TO_PEPTIDOGLYCAN	GOBP_RESPONSE_TO_PEPTIDOGLYCAN	GOBP_RESPONSE_TO_PEPTIDOGLYCAN	12	-0.824018	-1.66459	0.00124844	0.0118808	0.00919224	1419	tags=67%, list=7%, signal=62%	CARD9/IRAK3/C5AR1/IRF5/INAVA/NOD2/MYD88/TREM2
GOBP_CELLULAR_RESPONSE_TO_INTERFERON_ALPHA	GOBP_CELLULAR_RESPONSE_TO_INTERFERON_ALPHA	GOBP_CELLULAR_RESPONSE_TO_INTERFERON_ALPHA	11	-0.835667	-1.65528	0.00127714	0.0118808	0.00919224	2329	tags=64%, list=12%, signal=56%	TPR/RO60/IFNAR1/IFIT3/PYHIN1/IFIT2/AXL
GOBP_DENDRITIC_CELL_APOPTOTIC_PROCESS	GOBP_DENDRITIC_CELL_APOPTOTIC_PROCESS	GOBP_DENDRITIC_CELL_APOPTOTIC_PROCESS	11	-0.870956	-1.72518	0.00127714	0.0118808	0.00919224	913	tags=82%, list=5%, signal=78%	RAPGEF2/CCL21/CCR7/LGALS9/CCL19/AXL/CXCL12/LILRB1/LYN
GOBP_INTERLEUKIN_35_MEDIATED_SIGNALING_PATHWAY	GOBP_INTERLEUKIN_35_MEDIATED_SIGNALING_PATHWAY	GOBP_INTERLEUKIN_35_MEDIATED_SIGNALING_PATHWAY	11	-0.821676	-1.62757	0.00127714	0.0118808	0.00919224	2617	tags=82%, list=14%, signal=71%	STAT3/STAT4/CANX/IL6ST/IL12RB2/JAK1/JAK2/EBI3/STAT1
GOBP_MEMBRANE_DISRUPTION_IN_OTHER_ORGANISM	GOBP_MEMBRANE_DISRUPTION_IN_OTHER_ORGANISM	GOBP_MEMBRANE_DISRUPTION_IN_OTHER_ORGANISM	11	-0.933165	-1.8484	0.00127714	0.0118808	0.00919224	388	tags=18%, list=2%, signal=18%	LTF/MPEG1
GOBP_NEGATIVE_REGULATION_OF_LONG_TERM_SYNAPTIC_POTENTIATION	GOBP_NEGATIVE_REGULATION_OF_LONG_TERM_SYNAPTIC_POTENTIATION	GOBP_NEGATIVE_REGULATION_OF_LONG_TERM_SYNAPTIC_POTENTIATION	11	-0.81578	-1.61589	0.00127714	0.0118808	0.00919224	1193	tags=36%, list=6%, signal=34%	EPHA4/APOE/TYROBP/CX3CR1
GOBP_POSITIVE_REGULATION_OF_GLIAL_CELL_MIGRATION	GOBP_POSITIVE_REGULATION_OF_GLIAL_CELL_MIGRATION	GOBP_POSITIVE_REGULATION_OF_GLIAL_CELL_MIGRATION	11	-0.873586	-1.73039	0.00127714	0.0118808	0.00919224	1811	tags=82%, list=10%, signal=74%	CX3CL1/LRP1/TIAM1/CSF1/CCL3/P2RY12/TREM2/CCR2/CX3CR1
GOBP_POSITIVE_REGULATION_OF_MHC_CLASS_II_BIOSYNTHETIC_PROCESS	GOBP_POSITIVE_REGULATION_OF_MHC_CLASS_II_BIOSYNTHETIC_PROCESS	GOBP_POSITIVE_REGULATION_OF_MHC_CLASS_II_BIOSYNTHETIC_PROCESS	11	-0.843859	-1.67151	0.00127714	0.0118808	0.00919224	2783	tags=73%, list=15%, signal=62%	SIRT1/IL10/IL33/TMEM106A/IFNG/JAK2/TLR4/CIITA
GOBP_POSITIVE_REGULATION_OF_MONOCYTE_DIFFERENTIATION	GOBP_POSITIVE_REGULATION_OF_MONOCYTE_DIFFERENTIATION	GOBP_POSITIVE_REGULATION_OF_MONOCYTE_DIFFERENTIATION	11	-0.816019	-1.61636	0.00127714	0.0118808	0.00919224	2053	tags=55%, list=11%, signal=49%	FES/IL34/CSF1/CD74/HLA-DRB1/CD4
GOBP_POSITIVE_REGULATION_OF_TOLERANCE_INDUCTION	GOBP_POSITIVE_REGULATION_OF_TOLERANCE_INDUCTION	GOBP_POSITIVE_REGULATION_OF_TOLERANCE_INDUCTION	11	-0.846804	-1.67734	0.00127714	0.0118808	0.00919224	1396	tags=91%, list=7%, signal=84%	CBLB/CD274/IRAK3/FOXP3/IDO1/TGFBR2/LILRB2/HLA-G/LILRB4/CD3E
GOBP_REGULATION_OF_CELL_CELL_ADHESION_MEDIATED_BY_INTEGRIN	GOBP_REGULATION_OF_CELL_CELL_ADHESION_MEDIATED_BY_INTEGRIN	GOBP_REGULATION_OF_CELL_CELL_ADHESION_MEDIATED_BY_INTEGRIN	11	-0.846118	-1.67598	0.00127714	0.0118808	0.00919224	1211	tags=82%, list=6%, signal=77%	PIEZO1/WNK1/SWAP70/DPP4/PODXL/CXCL13/FERMT3/CCL5/CD3E
GOBP_REGULATION_OF_DENDRITIC_CELL_ANTIGEN_PROCESSING_AND_PRESENTATION	GOBP_REGULATION_OF_DENDRITIC_CELL_ANTIGEN_PROCESSING_AND_PRESENTATION	GOBP_REGULATION_OF_DENDRITIC_CELL_ANTIGEN_PROCESSING_AND_PRESENTATION	11	-0.877581	-1.7383	0.00127714	0.0118808	0.00919224	913	tags=73%, list=5%, signal=69%	CCL21/CCR7/NOD2/THBS1/FCGR2B/CCL19/CD74/FGL2
GOBP_REGULATION_OF_FC_RECEPTOR_MEDIATED_STIMULATORY_SIGNALING_PATHWAY	GOBP_REGULATION_OF_FC_RECEPTOR_MEDIATED_STIMULATORY_SIGNALING_PATHWAY	GOBP_REGULATION_OF_FC_RECEPTOR_MEDIATED_STIMULATORY_SIGNALING_PATHWAY	11	-0.846836	-1.67741	0.00127714	0.0118808	0.00919224	2912	tags=100%, list=15%, signal=85%	RAPGEF1/CD47/RAP1A/APPL1/CD226/PLSCR1/CSK/PTPRJ/LYN/PTPRC
GOBP_RESPONSE_TO_INTERLEUKIN_18	GOBP_RESPONSE_TO_INTERLEUKIN_18	GOBP_RESPONSE_TO_INTERLEUKIN_18	11	-0.820571	-1.62538	0.00127714	0.0118808	0.00919224	1815	tags=55%, list=10%, signal=49%	IL18/PDGFB/IL18R1/CLDN1/IL18BP/ALOX5
GOBP_SYNAPSE_PRUNING	GOBP_SYNAPSE_PRUNING	GOBP_SYNAPSE_PRUNING	11	-0.9154	-1.81321	0.00127714	0.0118808	0.00919224	166	tags=82%, list=1%, signal=81%	CX3CL1/EPHA4/ITGAM/TREM2/C1QA/C3/C1QC/C1QB/CX3CR1
GOBP_TOLL_LIKE_RECEPTOR_7_SIGNALING_PATHWAY	GOBP_TOLL_LIKE_RECEPTOR_7_SIGNALING_PATHWAY	GOBP_TOLL_LIKE_RECEPTOR_7_SIGNALING_PATHWAY	11	-0.872355	-1.72795	0.00127714	0.0118808	0.00919224	1226	tags=73%, list=6%, signal=68%	UNC93B1/LILRA4/RSAD2/PTPN22/HAVCR2/SCIMP/PIK3AP1/TLR7
GOBP_HYPERSENSITIVITY	GOBP_HYPERSENSITIVITY	GOBP_HYPERSENSITIVITY	10	-0.828171	-1.61376	0.00128041	0.0118808	0.00919224	1195	tags=60%, list=6%, signal=56%	IL20RB/CCR7/HLA-E/FCGR2B/BTK/C3
GOBP_IMMUNE_RESPONSE_INHIBITING_SIGNAL_TRANSDUCTION	GOBP_IMMUNE_RESPONSE_INHIBITING_SIGNAL_TRANSDUCTION	GOBP_IMMUNE_RESPONSE_INHIBITING_SIGNAL_TRANSDUCTION	10	-0.90029	-1.75429	0.00128041	0.0118808	0.00919224	1195	tags=70%, list=6%, signal=66%	IL20RB/CD33/LILRB2/LILRB1/LYN/HLA-G/LILRB4
GOBP_NATURAL_KILLER_CELL_CHEMOTAXIS	GOBP_NATURAL_KILLER_CELL_CHEMOTAXIS	GOBP_NATURAL_KILLER_CELL_CHEMOTAXIS	10	-0.849594	-1.65551	0.00128041	0.0118808	0.00919224	1245	tags=80%, list=7%, signal=75%	CCL2/XCL1/PIK3CD/PIK3CG/CCL3/CCL4/CCL5/CXCL14
GOBP_NEGATIVE_REGULATION_OF_LEUKOCYTE_DEGRANULATION	GOBP_NEGATIVE_REGULATION_OF_LEUKOCYTE_DEGRANULATION	GOBP_NEGATIVE_REGULATION_OF_LEUKOCYTE_DEGRANULATION	10	-0.892335	-1.73879	0.00128041	0.0118808	0.00919224	762	tags=80%, list=4%, signal=77%	CEACAM1/HLA-F/FCGR2B/LGALS9/HMOX1/CD300A/CCR2/CD84
GOBP_REGULATION_OF_CELL_PROJECTION_SIZE	GOBP_REGULATION_OF_CELL_PROJECTION_SIZE	GOBP_REGULATION_OF_CELL_PROJECTION_SIZE	10	-0.855428	-1.66687	0.00128041	0.0118808	0.00919224	1709	tags=60%, list=9%, signal=55%	VIL1/CDHR2/PLS1/NEFL/CDHR5/USH1C
GOBP_REGULATION_OF_NEUTROPHIL_ACTIVATION	GOBP_REGULATION_OF_NEUTROPHIL_ACTIVATION	GOBP_REGULATION_OF_NEUTROPHIL_ACTIVATION	10	-0.872936	-1.70099	0.00128041	0.0118808	0.00919224	1735	tags=80%, list=9%, signal=73%	GRN/PRAM1/FCGR2B/SYK/CD300A/ITGAM/PTAFR/ITGB2
GOBP_SEROTONIN_SECRETION	GOBP_SEROTONIN_SECRETION	GOBP_SEROTONIN_SECRETION	10	-0.8685	-1.69235	0.00128041	0.0118808	0.00919224	366	tags=40%, list=2%, signal=39%	P2RX1/MAOB/SYK/LILRB1
GOBP_T_CELL_ACTIVATION_VIA_T_CELL_RECEPTOR_CONTACT_WITH_ANTIGEN_BOUND_TO_MHC_MOLECULE_ON_ANTIGEN_PRESENTING_CELL	GOBP_T_CELL_ACTIVATION_VIA_T_CELL_RECEPTOR_CONTACT_WITH_ANTIGEN_BOUND_TO_MHC_MOLECULE_ON_ANTIGEN_PRESENTING_CELL	GOBP_T_CELL_ACTIVATION_VIA_T_CELL_RECEPTOR_CONTACT_WITH_ANTIGEN_BOUND_TO_MHC_MOLECULE_ON_ANTIGEN_PRESENTING_CELL	10	-0.887213	-1.72881	0.00128041	0.0118808	0.00919224	716	tags=80%, list=4%, signal=77%	ICAM1/LGALS9/HAVCR2/LILRB1/APBB1IP/ITGAL/HLA-DMB/FGL2
GOBP_ACTIN_POLYMERIZATION_OR_DEPOLYMERIZATION	GOBP_ACTIN_POLYMERIZATION_OR_DEPOLYMERIZATION	GOBP_ACTIN_POLYMERIZATION_OR_DEPOLYMERIZATION	208	-0.507355	-1.36697	0.001998	0.0179098	0.0138569	4191	tags=39%, list=22%, signal=31%	CAPZB/CARMIL1/ARFGEF1/PAK3/NCK2/ARHGAP28/MTOR/TENM1/ENAH/TMOD3/FCHSD1/FLII/AP1AR/ESAM/EPS8/EVL/DIAPH1/ADD1/FER/SPTBN1/CARMIL2/CYFIP2/TMOD2/WASHC2C/WASHC5/PIK3CA/CAPG/LATS1/ARPC5/ELN/MTPN/ARPIN/PPP1R9B/ACTR3/WASF2/LMOD1/TMSB4X/SSH1/MICAL2/SEMA5A/VIL1/ARPC1B/ARPC2/MICAL1/RASA1/RDX/CAPZA1/GRB2/PTK2B/ABI1/CYFIP1/F2RL1/PLEKHH2/IQGAP2/NCK1/ADD3/SWAP70/GMFG/FCHSD2/CCL21/ACTR2/SSH2/CCR7/ICAM1/PYCARD/PSTP…
GOBP_CALCIUM_ION_TRANSMEMBRANE_TRANSPORT	GOBP_CALCIUM_ION_TRANSMEMBRANE_TRANSPORT	GOBP_CALCIUM_ION_TRANSMEMBRANE_TRANSPORT	296	-0.473017	-1.28493	0.001998	0.0179098	0.0138569	3743	tags=25%, list=20%, signal=20%	DMD/CAMK2D/PDPK1/TPCN2/PDE4D/ATP2A2/TRPM3/ORAI2/RYR1/DIAPH1/FYN/STIM2/TRPM7/TMEM38B/ADRA2A/IBTK/ATP2B1/PKD2L1/YME1L1/BHLHA15/EHD3/ANXA6/ITPR2/UBASH3B/KCNE3/CACNA2D1/CX3CL1/HTR2B/RAMP3/TRPV4/ANK2/ITPR3/PTK2B/PDE4B/PKD2/RASA3/MCOLN2/ATP2B4/XCL1/P2RY6/ANO6/TMEM37/AHNAK/PLN/STAC3/ITGAV/F2R/FGF2/CCL21/TRPV2/APLNR/ATP2A3/MCUB/CCR7/XCR1/PTPN6/SLC8A1/CLIC2/P2RX7/CCL19/FASLG/TRPM2/LYN/PIK3CG/CCL3/LCK/P2RY…
GOBP_CELLULAR_RESPONSE_TO_CHEMICAL_STRESS	GOBP_CELLULAR_RESPONSE_TO_CHEMICAL_STRESS	GOBP_CELLULAR_RESPONSE_TO_CHEMICAL_STRESS	331	-0.464258	-1.26358	0.001998	0.0179098	0.0138569	4379	tags=38%, list=23%, signal=30%	STK24/FUT8/CHD6/TRPC6/XRCC5/ERCC6L2/NME8/TXNRD1/ANKZF1/ATP13A2/PRKAA1/ERN1/DNAJA1/ZFP36L1/ATP7A/MCL1/FOS/PPARGC1B/MAPK9/EZH2/PML/CCNA2/IMPACT/PRKN/ATP2A2/GPX3/DNM2/CHUK/MAPK13/FYN/SOD3/DHFR/FER/TP53/MAPK1/BNIP3/CASP3/MMP2/ATG7/DDX3X/PDK1/SIRT1/RIPK1/AKR1B1/NET1/CAV1/CPEB2/ARNT/EPAS1/BECN1/MTR/MET/GPX8/CYBA/ARL6IP5/PIK3CA/CYP1B1/ARHGEF2/KLF2/LANCL1/VRK2/IL10/STK26/REST/PRKAA2/PTPRK/AKR1C3/ALDH3B1/…
GOBP_CYTOSOLIC_TRANSPORT	GOBP_CYTOSOLIC_TRANSPORT	GOBP_CYTOSOLIC_TRANSPORT	163	-0.516418	-1.37913	0.001998	0.0179098	0.0138569	5185	tags=48%, list=27%, signal=35%	VTI1A/ARFIP1/VPS52/HEATR5A/KIF16B/TBC1D14/GBF1/SNX1/RBSN/RAB6A/SRSF10/GOSR1/VPS26B/KIF1B/VPS26A/CHMP3/PIK3C3/RAB9B/TMEM87B/PREPL/WASHC2A/MTMR2/VPS35/RAB14/CCDC91/SPAG9/PRKN/AP1AR/LMTK2/RAB7B/VPS54/AP1G1/EVI5/MAPK1/EEA1/ERC1/TBC1D5/HOOK3/SORT1/BECN1/EHD3/FLNA/WASHC2C/KIF5B/HOOK1/CLTC/WDR91/DOP1A/TRAPPC10/VAMP3/DENND5A/VPS13A/SNX2/HEATR5B/EPS15/KLHL20/GCC2/RIC1/PIKFYVE/SNX6/DNAJC13/RDX/STX6/ANKFY1/…
GOBP_ESTABLISHMENT_OR_MAINTENANCE_OF_CELL_POLARITY	GOBP_ESTABLISHMENT_OR_MAINTENANCE_OF_CELL_POLARITY	GOBP_ESTABLISHMENT_OR_MAINTENANCE_OF_CELL_POLARITY	211	-0.502823	-1.35636	0.001998	0.0179098	0.0138569	4870	tags=42%, list=26%, signal=32%	MYH9/RICTOR/KANK1/ARHGEF11/MISP/GBF1/GSN/SLC9A3R1/CLASP2/CDC42/HTT/PARD3B/CLASP1/RHOA/PARD6B/ARFGEF1/RAB10/FLOT2/CTNNA1/RAP1B/TCIRG1/GSK3B/DST/SNX27/CRKL/SDCCAG8/MAP7/NDE1/RPGRIP1L/PATJ/ROCK2/GJA1/MTCL1/KIF20B/FBXW11/SPRY1/CRB2/CARMIL2/RHOG/PAFAH1B1/PARD3/AMOTL1/WWC1/ARPC5/RAB11FIP2/CYTH1/DOCK7/ERBIN/ACTR3/SHTN1/CDH5/MYO9A/UBXN2B/CAP2/ROCK1/MYO18A/ANK1/PAK1/CAP1/PTK2B/FRMD4A/AMOT/ITGB1/MSN/CCL21/…
GOBP_JNK_CASCADE	GOBP_JNK_CASCADE	GOBP_JNK_CASCADE	188	-0.527264	-1.41505	0.001998	0.0179098	0.0138569	4364	tags=44%, list=23%, signal=34%	CDC42/FLT4/TAB3/IRAK1/ERN1/CCN2/DNAJA1/IRAK4/BIRC7/TRAF6/FKTN/MAPK9/HDAC3/SPAG9/TRAF3/PRKN/TIRAP/ITCH/CRKL/PLCB1/HIPK3/MAP2K4/RAPGEF1/MAP4K4/SH2D3C/MAP3K21/PDCD4/RIPK1/DUSP22/ZMYND11/MFHAS1/MINK1/TAOK1/SFRP2/PJA2/MAP3K5/MAP3K2/TRAF5/NCOR1/SDCBP/ANKRD6/TAOK3/MLKL/TAB2/EDA2R/CARD9/PTK2B/MDFIC/HIPK2/F2RL1/TNF/DUSP10/SLAMF1/AIDA/RAP2A/UNC5CL/TRAF1/CCL21/CYLD/CCR7/SIRPA/CD40LG/ARHGEF6/NOD2/TNFRSF19/PY…
GOBP_MAINTENANCE_OF_LOCATION_IN_CELL	GOBP_MAINTENANCE_OF_LOCATION_IN_CELL	GOBP_MAINTENANCE_OF_LOCATION_IN_CELL	205	-0.511993	-1.37863	0.001998	0.0179098	0.0138569	3743	tags=34%, list=20%, signal=27%	DMD/CAMK2D/HK1/PML/TAF8/PDPK1/TPCN2/PDE4D/RYR1/SLC30A4/DIAPH1/ANKRD13C/TMEM38B/ARHGAP21/GJA1/IBTK/CAV1/SP100/UVRAG/ANXA6/ITPR2/MORC3/ANK3/UBASH3B/ARL2BP/HK2/VPS13A/TMSB4X/CX3CL1/HTR2B/SLC30A7/CCDC88A/ANK2/ITPR3/PTK2B/PKD2/RASA3/MCOLN2/XCL1/P2RY6/VPS13C/PLN/SYNE1/F2R/FGF2/SORL1/CCL21/APLNR/CCR7/S100A9/XCR1/PTPN6/SLC8A1/APOE/SRGN/CLIC2/CCL19/FASLG/TRPM2/LYN/CCL3/LCK/CXCL11/CORO1A/CD4/CCR5/PTPRC/CXC…
GOBP_NEGATIVE_REGULATION_OF_NEURON_DEATH	GOBP_NEGATIVE_REGULATION_OF_NEURON_DEATH	GOBP_NEGATIVE_REGULATION_OF_NEURON_DEATH	191	-0.520141	-1.39616	0.001998	0.0179098	0.0138569	4319	tags=37%, list=23%, signal=29%	GBA/KDM2B/BTBD10/PPARA/ATP13A2/AP2B1/GCLM/NTRK2/MSH2/GSK3B/VPS35/PDPK1/PRKN/STXBP1/LIG4/CPEB4/FYN/MAP2K4/NAIP/ATG7/SIRT1/TIGAR/AGAP2/FOXQ1/REL/PIK3CA/IL10/ADAM8/REST/CCL2/BTG2/UNC5B/NES/OXR1/CX3CL1/GRN/SNX6/RASA1/CREB1/LGMN/PTK2B/HIPK2/CD34/C5AR1/LRP1/SERPINF1/CBL/BCL2/F2R/SORL1/ARRB2/PPT1/ARRB1/HLA-F/CD200/CSF1/ERBB3/MEF2C/NEFL/JAK2/APOE/GPNMB/SOD2/AXL/CD200R1/TNFRSF1B/HMOX1/LRRK2/CORO1A/CX3CR1
GOBP_POSITIVE_REGULATION_OF_MAP_KINASE_ACTIVITY	GOBP_POSITIVE_REGULATION_OF_MAP_KINASE_ACTIVITY	GOBP_POSITIVE_REGULATION_OF_MAP_KINASE_ACTIVITY	229	-0.510385	-1.38082	0.001998	0.0179098	0.0138569	4182	tags=39%, list=22%, signal=31%	NRG1/IRAK1/PRKAA1/PAK3/ERN1/BIRC7/CSPG4/TRAF6/TENM1/EZH2/SPAG9/PDGFRB/CRKL/INSR/MADD/VEGFA/FRS2/DUSP7/MAPK1/MAP2K4/ADRA2A/MAP3K21/RIPK1/PTPN11/S1PR2/SASH1/CD24/FZD5/PEA15/TNFRSF11A/ADAM8/TAOK1/CD40/AKAP13/FLT3/BMP2/MAP3K5/MAP3K2/HTR2B/SAA1/ITGA1/PIK3R6/PDGFB/TAOK3/MLKL/KSR1/TAB2/AJUBA/IL34/AGT/MAPK14/CSK/PAK1/PTK2B/IQGAP1/MDFIC/C5AR1/TGFA/EPHA4/PDGFD/HGF/TNF/PIK3CB/CXCR4/TIAM1/FGF2/FZD4/INAVA/ARR…
GOBP_POSITIVE_REGULATION_OF_PEPTIDASE_ACTIVITY	GOBP_POSITIVE_REGULATION_OF_PEPTIDASE_ACTIVITY	GOBP_POSITIVE_REGULATION_OF_PEPTIDASE_ACTIVITY	192	-0.524074	-1.40772	0.001998	0.0179098	0.0138569	3779	tags=37%, list=20%, signal=30%	FADD/WDR35/PML/PPM1F/SENP1/CR1/BCL2L11/CASP2/MBP/FYN/MEFV/ROCK2/TANK/DDX3X/SIRT1/PSME4/CASP8AP2/RIPK1/CAV1/PICALM/STAT3/CYFIP2/ARL6IP5/TNFRSF10A/REST/MALT1/NLRP1/SFRP2/CTSH/DLC1/MAP3K5/ANTXR1/GRN/CASP8/HIP1/UACA/CARD8/APAF1/LGMN/CFLAR/CARD9/CASP10/EPHA4/TNF/ACER2/F2R/IFI16/ATP2A3/EGLN3/S100A9/ARRB1/FAS/DAPK1/PYCARD/FN1/AIM2/JAK2/VSIR/SLC1A1/LGALS9/NLRC4/NLRP3/SYK/FASLG/CASP1/LYN/TNFSF10/LCK/CLEC7…
GOBP_POSITIVE_REGULATION_OF_PROTEIN_CONTAINING_COMPLEX_ASSEMBLY	GOBP_POSITIVE_REGULATION_OF_PROTEIN_CONTAINING_COMPLEX_ASSEMBLY	GOBP_POSITIVE_REGULATION_OF_PROTEIN_CONTAINING_COMPLEX_ASSEMBLY	249	-0.488968	-1.32475	0.001998	0.0179098	0.0138569	4737	tags=41%, list=25%, signal=31%	FMN1/CDK5R1/GSN/GMFB/ATR/ERCC5/UNC13B/RASIP1/ESR1/BAK1/CDC42EP3/GTF2H3/CLASP1/CARMIL1/NRG1/AKAP9/RAP1B/NCK2/ABCA3/SLAIN2/GTF2H1/RPA2/MTOR/DDB2/ICE1/FNIP1/TENM1/GSK3B/MAPK9/FCHSD1/TIRAP/BCL2L11/AP1AR/EVL/PIEZO1/SLF1/VEGFA/FER/ERCC4/TP53/DDX3X/CAND1/CARMIL2/MET/RPA1/WASHC2C/WASHC5/ARPC5/SH3GLB1/ARPIN/FES/ACTR3/WASF2/LMOD1/CD36/CDH5/GNL3L/PARP1/SLF2/VIL1/ARPC1B/ASAP1/ARPC2/AJUBA/GRB2/CREB1/PAK1/PTK2…
GOBP_POSITIVE_REGULATION_OF_PROTEOLYSIS	GOBP_POSITIVE_REGULATION_OF_PROTEOLYSIS	GOBP_POSITIVE_REGULATION_OF_PROTEOLYSIS	358	-0.458369	-1.25025	0.001998	0.0179098	0.0138569	3811	tags=33%, list=20%, signal=27%	WDR48/FADD/WDR35/GSK3B/MAPK9/HERPUD1/PML/PPM1F/SENP1/TNIP1/CR1/PRICKLE1/PRKN/BCL2L11/SMAD7/ZYG11B/CASP2/MBP/HPN/FYN/MEFV/BTRC/TAF1/ROCK2/FGFR4/TANK/ADRA2A/DDX3X/RNF19A/RHBDD1/SIRT1/PSME4/CASP8AP2/PTEN/RNFT1/FBXW11/RIPK1/CAV1/PICALM/STAT3/CYFIP2/MDM2/ARL6IP5/PIAS1/TNFRSF10A/ADAM8/REST/MALT1/NLRP1/SNX33/NUB1/SFRP2/LPCAT3/CTSH/SH3D19/CSNK1A1/DLC1/MAP3K5/ANTXR1/GRN/CASP8/HIP1/UACA/CARD8/APAF1/DISC1/L…
GOBP_REGULATION_OF_EPITHELIAL_CELL_MIGRATION	GOBP_REGULATION_OF_EPITHELIAL_CELL_MIGRATION	GOBP_REGULATION_OF_EPITHELIAL_CELL_MIGRATION	227	-0.511015	-1.38201	0.001998	0.0179098	0.0138569	3287	tags=43%, list=17%, signal=36%	FLT4/SPARC/CLASP1/RHOA/TGFB2/VEGFC/DCN/ATOH8/BMP4/PTPRG/SMOC2/IQSEC1/MTOR/PDPK1/PPM1F/EVL/RGCC/MAPRE2/VEGFA/STARD13/NF1/DOCK1/ROCK2/ANGPT2/AKT3/MAP4K4/SIRT1/PTEN/ADGRA2/PIK3C2A/SASH1/ITGB3/MET/ITGA2/SP100/MAP3K3/NR2F2/CEACAM1/ADAM17/ENPP2/HDAC9/CD40/CTSH/RIN2/NOS3/ANXA1/TMSB4X/CORO1C/ACVRL1/SEMA5A/CARD10/SP1/GRN/VIL1/PDGFB/BMPR2/AGT/LGMN/ITGA3/PTK2B/MACF1/NOTCH1/NRP2/SERPINF1/ATP2B4/JCAD/SPRED1/S…
GOBP_REGULATION_OF_EXOCYTOSIS	GOBP_REGULATION_OF_EXOCYTOSIS	GOBP_REGULATION_OF_EXOCYTOSIS	196	-0.513438	-1.3799	0.001998	0.0179098	0.0138569	4317	tags=36%, list=23%, signal=28%	RAB8A/CLASP1/ATP13A2/RAB10/RAP1B/PREPL/RAB33B/VAMP8/GSK3B/RIMS3/PDPK1/NSF/PRKN/ATP2A2/STXBP1/STAM/SYT9/SYT6/RAB3GAP1/FER/IL4R/AP1G1/C12orf4/GAB2/ADRA2A/SEPTIN2/VAMP7/SNX4/CADPS2/RAP1A/CEACAM1/VPS4B/REST/RAPGEF4/RAB27A/FES/RAB3D/ANXA1/GNAI2/SDCBP/MICAL1/FGG/SEPTIN1/NOTCH1/F2RL1/P2RY1/ADGRE2/UNC13D/RAB8B/PRAM1/FGB/SYT11/HLA-F/IFNG/NLGN1/FCGR2B/LGALS9/FGR/PRKCB/SYK/HMOX1/LRRK2/LYN/CD300A/ITGAM/RAC2/…
GOBP_RESPONSE_TO_ALCOHOL	GOBP_RESPONSE_TO_ALCOHOL	GOBP_RESPONSE_TO_ALCOHOL	227	-0.510489	-1.38059	0.001998	0.0179098	0.0138569	2855	tags=25%, list=15%, signal=22%	CTNNB1/ATP2B1/H6PD/PTEN/TNFSF4/CYP8B1/ITPR2/HAMP/KLF2/PRKAA2/BIRC2/FGFR2/PPP1R9B/AKR1C3/SLC6A3/TGFBR1/PARP1/CCND1/INHBA/KCNMB1/CASP8/XRN1/CDH1/SLIT3/TYMS/PTK2B/CBL/CES1/TP53INP1/TNC/AHR/CLDN1/SETD7/CCL21/SGK1/ACTR2/CCR7/GNG2/TGFBR2/ICAM1/RGS19/NEFL/RBP4/NLRP3/SOD2/ADCY7/CCL19/MAOB/MAP4K1/PTGER4/CCL3/SPI1/CD14/CD27/VCAM1/CCR5/CYBB
GOBP_RESPONSE_TO_INTERLEUKIN_1	GOBP_RESPONSE_TO_INTERLEUKIN_1	GOBP_RESPONSE_TO_INTERLEUKIN_1	197	-0.531914	-1.42972	0.001998	0.0179098	0.0138569	3406	tags=32%, list=18%, signal=27%	CHUK/EGR1/PLCB1/MAPK13/IKBKB/BTRC/RC3H1/TANK/CCL17/PSME4/CCL15/FBXW11/CD47/RPS6KA4/MAP3K3/KLF2/RORA/VRK2/TNFRSF11A/OTUD4/CCL2/YTHDC2/PSMB8/CD40/MAP3K8/ZBP1/ANXA1/CCL8/CX3CL1/PELI1/TFPI/AKAP12/CCL22/TAB2/KMO/IRAK3/NFKB1/XCL1/HNMT/PSMB10/ABCC2/CCL21/SIRPA/FGB/XCL2/NOD2/ICAM1/GBP3/PYCARD/ETS1/MYD88/PSMB9/IL1B/LGALS9/CCL3L3/CD38/CCL18/GBP2/CCL19/EDN1/CCL3/GBP1/CCL4/CCL5
GOBP_RESPONSE_TO_KETONE	GOBP_RESPONSE_TO_KETONE	GOBP_RESPONSE_TO_KETONE	193	-0.515547	-1.38528	0.001998	0.0179098	0.0138569	3041	tags=27%, list=16%, signal=23%	SPP1/ROCK2/ATP2B1/SIRT1/AKR1B1/TNFSF4/CAV1/KLF2/NCOA1/PRKAA2/PPP1R9B/AKR1C3/PARP1/CCND1/NCOA2/XRN1/TRERF1/SLIT3/TYMS/CFLAR/TXNIP/AR/SERPINF1/CBL/NR3C1/PLN/MSN/TNC/ABCC2/AHR/CLDN1/CCL21/SGK1/FIBIN/CA9/CCR7/GJB2/GNG2/ICAM1/NCOA4/THBS1/EGFR/NEFL/AQP1/CD38/CCL19/MAOB/MAP4K1/EDN1/PTGER4/TLR2/PTAFR/CYBB
GOBP_TRANSFORMING_GROWTH_FACTOR_BETA_RECEPTOR_SIGNALING_PATHWAY	GOBP_TRANSFORMING_GROWTH_FACTOR_BETA_RECEPTOR_SIGNALING_PATHWAY	GOBP_TRANSFORMING_GROWTH_FACTOR_BETA_RECEPTOR_SIGNALING_PATHWAY	189	-0.525094	-1.40887	0.001998	0.0179098	0.0138569	4667	tags=46%, list=25%, signal=35%	NREP/ZNF451/SMAD1/MTMR4/FUT8/ZFYVE9/RHOA/ZMIZ1/PPARA/TGFB2/CREBBP/LTBP1/CAV2/FOS/USP15/PML/PDPK1/LATS2/SMAD6/SMAD7/SMAD5/DNM2/GCNT2/SKIL/ADAMTSL2/TRIM33/TP53/ITGB6/ASPN/APPL2/ENG/SIRT1/SPRY1/DUSP22/CAV1/PARD3/EP300/APPL1/LATS1/SMURF2/RNF111/ADAM17/PTPRK/ID1/BCL9L/SKI/USP9X/TGFBRAP1/CDH5/ACVRL1/TGFBR1/PARP1/FBN1/LRRC32/LDLRAD4/SNX6/LTBP2/SDCBP/LRG1/DKK3/CITED2/CREB1/ITGA3/HTRA4/COL1A2/USP9Y/HIPK2/…
GOBP_ACTIVATION_OF_INNATE_IMMUNE_RESPONSE	GOBP_ACTIVATION_OF_INNATE_IMMUNE_RESPONSE	GOBP_ACTIVATION_OF_INNATE_IMMUNE_RESPONSE	145	-0.534577	-1.42124	0.002002	0.0179098	0.0138569	3204	tags=30%, list=17%, signal=25%	HEXIM1/FYN/IKBKB/PAK2/BTRC/PSME4/FBXW11/PRKDC/EP300/TOMM70/TRIM5/MALT1/PSMB8/ZBP1/TAB2/CGAS/CARD9/PAK1/NRAS/STING1/NFKB1/PSMB10/CLEC4E/PRKACB/IFI16/FCN1/ICAM3/CD209/PYCARD/LILRA2/AIM2/PSMB9/PYHIN1/NLRC4/CLEC10A/SYK/CARD11/CLEC4A/LYN/TLR4/HCK/TYROBP/FCER1G/MNDA
GOBP_ENDOTHELIAL_CELL_PROLIFERATION	GOBP_ENDOTHELIAL_CELL_PROLIFERATION	GOBP_ENDOTHELIAL_CELL_PROLIFERATION	145	-0.536812	-1.42719	0.002002	0.0179098	0.0138569	4344	tags=45%, list=23%, signal=35%	FLT4/TIE1/SPARC/THAP1/GHRL/VEGFC/ERN1/ATOH8/BMP4/CAV2/MTOR/PDPK1/TNFSF12/RGCC/EGR3/VEGFA/NF1/AKT3/GJA1/SIRT1/CAV1/ARNT/ITGB3/NR2F2/AGGF1/IL10/CCL2/ADAM17/NRARP/BMP2/PRKX/ACVRL1/TGFBR1/SEMA5A/HTR2B/SP1/LRG1/PDGFB/BMPR2/CDH13/NRAS/CD34/NRP2/JCAD/TNF/FGF2/NRP1/PTPRM/APLNR/SULF1/TEK/FLT1/MEF2C/STAT5A/THBS1/APOE/PPP1R16B/PIK3CD/KDR/VASH1/CXCL12/HMOX1/ITGA4/ALOX5/STAT1
GOBP_POSITIVE_REGULATION_OF_CELL_SUBSTRATE_ADHESION	GOBP_POSITIVE_REGULATION_OF_CELL_SUBSTRATE_ADHESION	GOBP_POSITIVE_REGULATION_OF_CELL_SUBSTRATE_ADHESION	120	-0.560764	-1.47684	0.0020141	0.0179098	0.0138569	3745	tags=42%, list=20%, signal=34%	GSK3B/PPM1F/EDIL3/DNM2/CCDC80/CRKL/ILK/VEGFA/DOCK1/RSU1/LIMS2/NEDD9/MAP4K4/CCL28/FLNA/ECM2/NID1/RIN2/CD36/CX3CL1/ARPC2/PDGFB/ROCK1/CDH13/FGG/DISC1/ITGA3/COL8A1/PTK2B/IQGAP1/PTPRJ/FBLN2/STK4/UNC13D/CDK6/NRP1/CCL21/UTRN/CCR7/FGB/SPOCK2/TEK/CASS4/CSF1/PLEKHA2/FN1/JAK2/KDR/PREX1/CD3E
GOBP_REGULATION_OF_CELL_MATRIX_ADHESION	GOBP_REGULATION_OF_CELL_MATRIX_ADHESION	GOBP_REGULATION_OF_CELL_MATRIX_ADHESION	120	-0.568175	-1.49636	0.0020141	0.0179098	0.0138569	3186	tags=40%, list=17%, signal=33%	EPHA3/VEGFA/NF1/ROCK2/MAP4K4/PTEN/DUSP22/CCL28/PHLDB2/SLK/RCC2/MINK1/RIN2/CD36/DLC1/CORO1C/ACVRL1/CX3CL1/RASA1/ROCK1/PLAU/CDH13/PIK3R1/PEAK1/DISC1/PTK2B/MACF1/IQGAP1/BST1/LRP1/PTPRJ/JAG1/BCL2/ACER2/PIK3CB/CDK6/NRP1/CCL21/UTRN/CCR7/PKHD1/TEK/CSF1/PLEKHA2/POSTN/THBS1/KDR/CD3E
GOBP_ACTIVATION_OF_GTPASE_ACTIVITY	GOBP_ACTIVATION_OF_GTPASE_ACTIVITY	GOBP_ACTIVATION_OF_GTPASE_ACTIVITY	115	-0.561017	-1.47603	0.00201613	0.0179098	0.0138569	3623	tags=36%, list=19%, signal=29%	USP6NL/TBC1D4/TBC1D8B/SIPA1L1/RABGAP1L/TBCK/CRKL/ARHGAP22/EVI5/NEDD9/TBC1D9B/RAPGEF1/TBC1D5/TBC1D9/ABR/RHOG/ARHGEF10/RCC2/ARHGAP24/DOCK7/CORO1C/ARHGEF15/TBC1D12/SIPA1L2/SIPA1/ARHGAP29/NGEF/ADPRH/PTK2B/TBC1D2B/ARHGAP42/TIAM1/CCL21/CCR7/TBC1D10C/ARHGAP25/GMIP/ARHGAP45/RASGRP1/CXCL13/GPR65
GOBP_FC_EPSILON_RECEPTOR_SIGNALING_PATHWAY	GOBP_FC_EPSILON_RECEPTOR_SIGNALING_PATHWAY	GOBP_FC_EPSILON_RECEPTOR_SIGNALING_PATHWAY	111	-0.566712	-1.48771	0.0020202	0.0179098	0.0138569	3904	tags=40%, list=21%, signal=32%	BCL10/NFATC1/FOS/TRAF6/MAPK9/PDPK1/MS4A2/CHUK/IKBKB/FER/PAK2/BTRC/MAPK1/MAP2K4/GAB2/PSME4/FBXW11/PIK3CA/MALT1/PSMB8/PRKCQ/TAB2/PIK3R1/GRB2/SOS1/PAK1/NFKB1/NFATC3/GRAP2/PSMB10/PIK3CB/LILRA4/MAP3K1/ITK/NFATC2/FCER1A/PSMB9/SYK/CARD11/LYN/BTK/LAT2/LCP2/VAV1/FCER1G
GOBP_MODULATION_OF_PROCESS_OF_OTHER_ORGANISM_INVOLVED_IN_SYMBIOTIC_INTERACTION	GOBP_MODULATION_OF_PROCESS_OF_OTHER_ORGANISM_INVOLVED_IN_SYMBIOTIC_INTERACTION	GOBP_MODULATION_OF_PROCESS_OF_OTHER_ORGANISM_INVOLVED_IN_SYMBIOTIC_INTERACTION	96	-0.559408	-1.461	0.00202224	0.0179098	0.0138569	4180	tags=40%, list=22%, signal=31%	CHD1/NUCKS1/CCNT1/CAV2/KPNB1/TNIP1/PRKN/BCL2L11/HPN/INSR/ATG7/NAPEPLD/EP300/IFI27/KPNA3/REST/YTHDC2/EIF2AK2/CCL8/IGF2R/STOM/SP1/CASP8/TYMS/HIPK2/HSPA8/ZBED1/CD209/LRRC19/SERPINB9/APOE/AQP1/LTF/CCL3/CCL4/CCL5/CD4/CSF1R
GOBP_POSITIVE_REGULATION_OF_ENDOTHELIAL_CELL_MIGRATION	GOBP_POSITIVE_REGULATION_OF_ENDOTHELIAL_CELL_MIGRATION	GOBP_POSITIVE_REGULATION_OF_ENDOTHELIAL_CELL_MIGRATION	104	-0.553484	-1.44885	0.00202224	0.0179098	0.0138569	3106	tags=39%, list=16%, signal=33%	VEGFA/ROCK2/AKT3/SIRT1/ADGRA2/PIK3C2A/SASH1/ITGB3/MET/MAP3K3/ADAM17/HDAC9/CD40/RIN2/NOS3/ANXA1/TMSB4X/SEMA5A/SP1/GRN/PDGFB/BMPR2/AGT/LGMN/PTK2B/NRP2/JCAD/PIK3CB/FGF2/NRP1/PLK2/TEK/PLPP3/ETS1/STAT5A/THBS1/PIK3CD/KDR/EDN1/HMOX1/PIK3CG
GOBP_ACTIVATION_OF_CYSTEINE_TYPE_ENDOPEPTIDASE_ACTIVITY_INVOLVED_IN_APOPTOTIC_PROCESS	GOBP_ACTIVATION_OF_CYSTEINE_TYPE_ENDOPEPTIDASE_ACTIVITY_INVOLVED_IN_APOPTOTIC_PROCESS	GOBP_ACTIVATION_OF_CYSTEINE_TYPE_ENDOPEPTIDASE_ACTIVITY_INVOLVED_IN_APOPTOTIC_PROCESS	86	-0.578645	-1.49984	0.00203459	0.0179876	0.0139171	2744	tags=33%, list=14%, signal=28%	CASP8AP2/RIPK1/TNFRSF10A/NLRP1/CTSH/DLC1/CASP8/HIP1/CARD8/APAF1/CFLAR/CASP10/TNF/ACER2/F2R/ATP2A3/EGLN3/S100A9/FAS/PYCARD/JAK2/SLC1A1/NLRC4/FASLG/TNFSF10/LCK/LAPTM5/SLC22A2
GOBP_ADENYLATE_CYCLASE_INHIBITING_G_PROTEIN_COUPLED_RECEPTOR_SIGNALING_PATHWAY	GOBP_ADENYLATE_CYCLASE_INHIBITING_G_PROTEIN_COUPLED_RECEPTOR_SIGNALING_PATHWAY	GOBP_ADENYLATE_CYCLASE_INHIBITING_G_PROTEIN_COUPLED_RECEPTOR_SIGNALING_PATHWAY	83	-0.572033	-1.47943	0.00203874	0.0179928	0.0139212	2934	tags=23%, list=15%, signal=19%	PDE2A/ADRA2A/ADCY9/FLNA/AKAP5/GPR176/NPY1R/GNAI2/AKAP12/OPRL1/S1PR1/P2RY1/MARCO/PSAP/ADCY7/EDN1/NPR3/RGS1/P2RY12
GOBP_ENDOTHELIAL_CELL_DEVELOPMENT	GOBP_ENDOTHELIAL_CELL_DEVELOPMENT	GOBP_ENDOTHELIAL_CELL_DEVELOPMENT	66	-0.61433	-1.56355	0.00205973	0.0181395	0.0140346	4140	tags=53%, list=22%, signal=42%	NOTCH4/RAP1B/VEZF1/RAP2C/PDE4D/TJP2/PLCB1/IKBKB/ADD1/VEGFA/ROBO4/ROCK2/PDE2A/RAPGEF1/ENG/S1PR2/MET/RAP1A/PROC/RAPGEF2/CDH5/ROCK1/RDX/F2RL1/TNF/MSN/CLDN1/COL15A1/CLIC4/ICAM1/PECAM1/MYD88/PPP1R16B/IL1B/HEG1
GOBP_GLOMERULUS_DEVELOPMENT	GOBP_GLOMERULUS_DEVELOPMENT	GOBP_GLOMERULUS_DEVELOPMENT	61	-0.618207	-1.56712	0.00206612	0.0181395	0.0140346	3943	tags=52%, list=21%, signal=42%	BMP4/EXT1/MYO1E/FOXC1/PDGFRB/EGR1/ANGPT2/HEYL/CD24/NID1/PAX2/WWTR1/IL6R/PDGFB/ACTA2/CFLAR/IQGAP1/NOTCH1/CD34/JAG1/BCL2/PDGFD/SULF1/TEK/PTPRO/NOTCH2/MEF2C/PECAM1/BASP1/PODXL/PROM1/ENPEP
GOBP_MEMBRANE_PROTEIN_PROTEOLYSIS	GOBP_MEMBRANE_PROTEIN_PROTEOLYSIS	GOBP_MEMBRANE_PROTEIN_PROTEOLYSIS	61	-0.617767	-1.56601	0.00206612	0.0181395	0.0140346	2896	tags=39%, list=15%, signal=33%	ADRA2A/RHBDD1/IL10/ADAM8/ADAM17/PRKCQ/SNX33/TIMP3/CTSH/SH3D19/ADAM19/ROCK1/TIMP2/ADAM10/NFKB1/TNF/ADAM9/IFNG/ERAP1/APOE/IL1B/NAPSA/MMP7/TNFRSF1B
GOBP_REGULATION_OF_EXTRINSIC_APOPTOTIC_SIGNALING_PATHWAY_VIA_DEATH_DOMAIN_RECEPTORS	GOBP_REGULATION_OF_EXTRINSIC_APOPTOTIC_SIGNALING_PATHWAY_VIA_DEATH_DOMAIN_RECEPTORS	GOBP_REGULATION_OF_EXTRINSIC_APOPTOTIC_SIGNALING_PATHWAY_VIA_DEATH_DOMAIN_RECEPTORS	57	-0.624079	-1.56801	0.00208117	0.01824	0.0141124	3779	tags=53%, list=20%, signal=42%	FADD/GSK3B/FEM1B/MADD/SKIL/DDX3X/PTEN/RIPK1/SP100/ARHGEF2/PEA15/TNFRSF10A/RFFL/SFRP2/TIMP3/NOS3/CASP8/FGG/CFLAR/STK4/HGF/FGB/FAS/ICAM1/TNFAIP3/THBS1/HMOX1/FASLG/TMC8/TNFSF10
GOBP_IMMUNOGLOBULIN_PRODUCTION_INVOLVED_IN_IMMUNOGLOBULIN_MEDIATED_IMMUNE_RESPONSE	GOBP_IMMUNOGLOBULIN_PRODUCTION_INVOLVED_IN_IMMUNOGLOBULIN_MEDIATED_IMMUNE_RESPONSE	GOBP_IMMUNOGLOBULIN_PRODUCTION_INVOLVED_IN_IMMUNOGLOBULIN_MEDIATED_IMMUNE_RESPONSE	54	-0.638885	-1.59756	0.00209205	0.0182473	0.014118	2306	tags=33%, list=12%, signal=29%	RIF1/IL10/CD40/TBX21/SHLD2/NBN/XCL1/SWAP70/TNFSF13/FOXP3/CD28/CD40LG/BATF/BTK/GAPT/HLA-DQB1/HLA-DRB1/PTPRC
GOBP_RESPONSE_TO_DSRNA	GOBP_RESPONSE_TO_DSRNA	GOBP_RESPONSE_TO_DSRNA	54	-0.645531	-1.61418	0.00209205	0.0182473	0.014118	3011	tags=33%, list=16%, signal=28%	MAPK1/DHX9/CAV1/DDX21/RIOK3/RALB/PELI1/CGAS/CARD9/IRAK3/STING1/NFKB1/IFIT1/IFIH1/NOD2/DDX58/RFTN1/TLR3
GOBP_SYNCYTIUM_FORMATION	GOBP_SYNCYTIUM_FORMATION	GOBP_SYNCYTIUM_FORMATION	55	-0.623277	-1.558	0.00209424	0.0182473	0.014118	1475	tags=24%, list=8%, signal=22%	MAPK14/CFLAR/CD109/ADAM9/PLEKHO1/MYOF/NFATC2/RIPOR2/TYROBP/TREM2/CD53/CXCL10/CXCL9
GOBP_COLLAGEN_FIBRIL_ORGANIZATION	GOBP_COLLAGEN_FIBRIL_ORGANIZATION	GOBP_COLLAGEN_FIBRIL_ORGANIZATION	52	-0.635237	-1.58071	0.00209644	0.0182473	0.014118	4244	tags=54%, list=22%, signal=42%	TGFB2/ADAMTS3/ATP7A/EXT1/COLGALT1/FOXC1/TNXB/PXDN/NF1/COL12A1/AEBP1/ADAMTS2/CYP1B1/COL5A2/SFRP2/DDR2/COL1A1/TGFBR1/LUM/COL1A2/COL3A1/COL14A1/LOXL4/FMOD/LOXL3/RB1/LOX/SERPINF2
GOBP_PROGRAMMED_NECROTIC_CELL_DEATH	GOBP_PROGRAMMED_NECROTIC_CELL_DEATH	GOBP_PROGRAMMED_NECROTIC_CELL_DEATH	44	-0.665732	-1.62501	0.00214823	0.018666	0.014442	3050	tags=57%, list=16%, signal=48%	TRPM7/TP53/RIPK1/CAV1/ARHGEF2/BIRC2/ZBP1/MAP3K5/CASP8/PELI1/MLKL/RIPK3/CFLAR/IPMK/ASAH1/TNF/CYLD/FAS/LY96/FASLG/CASP1/BIRC3/TLR4/TLR3/CD14
GOBP_XENOBIOTIC_TRANSPORT	GOBP_XENOBIOTIC_TRANSPORT	GOBP_XENOBIOTIC_TRANSPORT	40	-0.67445	-1.61997	0.00216685	0.0187954	0.0145422	1487	tags=38%, list=8%, signal=35%	SLC36A1/ABCC4/LRRC8D/ABCC2/CLDN1/ABCC6/ABCC3/SLC6A6/LRRC8C/SLC6A13/SLC47A1/ABCB1/PDZK1/SLC17A3/SLC22A2
GOBP_T_CELL_HOMEOSTASIS	GOBP_T_CELL_HOMEOSTASIS	GOBP_T_CELL_HOMEOSTASIS	36	-0.688076	-1.63814	0.00218579	0.0188718	0.0146013	3817	tags=56%, list=20%, signal=44%	TCIRG1/FADD/BCL2L11/STAT5B/RC3H1/CASP3/RC3H2/RIPK3/BCL2/IL2RA/TNFSF14/SPNS2/FOXP3/JAK3/FAS/LGALS9/GPR174/SIT1/CORO1A/NCKAP1L
GOBP_CORTICAL_ACTIN_CYTOSKELETON_ORGANIZATION	GOBP_CORTICAL_ACTIN_CYTOSKELETON_ORGANIZATION	GOBP_CORTICAL_ACTIN_CYTOSKELETON_ORGANIZATION	38	-0.681814	-1.63077	0.00218818	0.0188718	0.0146013	1709	tags=39%, list=9%, signal=36%	TLN1/VIL1/ROCK1/FMNL2/AKAP11/TNF/EPB41/FMNL3/EPB41L3/PLS1/EPB41L2/FMNL1/NCKAP1L/PLEK/LCP1
GOBP_REGULATION_OF_T_HELPER_CELL_DIFFERENTIATION	GOBP_REGULATION_OF_T_HELPER_CELL_DIFFERENTIATION	GOBP_REGULATION_OF_T_HELPER_CELL_DIFFERENTIATION	38	-0.695846	-1.66433	0.00218818	0.0188718	0.0146013	3092	tags=50%, list=16%, signal=42%	IL4R/RC3H1/CD80/TNFSF4/MALT1/ANXA1/RC3H2/IL18/TBX21/FOXP3/LOXL3/IRF4/JAK3/NLRP3/CCL19/IL12RB1/CD86/HLA-DRB1/HLA-DRA
GOBP_REGULATION_OF_PLATELET_ACTIVATION	GOBP_REGULATION_OF_PLATELET_ACTIVATION	GOBP_REGULATION_OF_PLATELET_ACTIVATION	34	-0.698569	-1.65591	0.00219058	0.0188718	0.0146013	2700	tags=46%, list=14%, signal=39%	PLA2G4A/CEACAM1/UBASH3B/PRKCQ/NOS3/THBD/TXK/PDGFB/SELP/SH2B3/APOE/SYK/LYN/TLR4/FCER1G/PLEK
GOBP_MATURE_B_CELL_DIFFERENTIATION	GOBP_MATURE_B_CELL_DIFFERENTIATION	GOBP_MATURE_B_CELL_DIFFERENTIATION	31	-0.711662	-1.66284	0.00221239	0.0190273	0.0147215	2309	tags=48%, list=12%, signal=43%	CMTM7/IL10/MALT1/POU2AF1/PLCL2/PTK2B/LFNG/MFNG/NOTCH2/FCGR2B/GPR183/DOCK10/ITM2A/DOCK11/SLAMF8
GOBP_NEGATIVE_REGULATION_OF_ANTIGEN_RECEPTOR_MEDIATED_SIGNALING_PATHWAY	GOBP_NEGATIVE_REGULATION_OF_ANTIGEN_RECEPTOR_MEDIATED_SIGNALING_PATHWAY	GOBP_NEGATIVE_REGULATION_OF_ANTIGEN_RECEPTOR_MEDIATED_SIGNALING_PATHWAY	29	-0.732988	-1.70373	0.00222965	0.0191432	0.0148112	1448	tags=48%, list=8%, signal=45%	PLCL2/FCRL3/PTPRJ/PTPN6/FCGR2B/UBASH3A/PTPN22/SLA2/LPXN/SH2D1A/CD300A/GBP1/LILRB4/LAPTM5
GOBP_NEGATIVE_REGULATION_OF_CYTOKINE_PRODUCTION_INVOLVED_IN_IMMUNE_RESPONSE	GOBP_NEGATIVE_REGULATION_OF_CYTOKINE_PRODUCTION_INVOLVED_IN_IMMUNE_RESPONSE	GOBP_NEGATIVE_REGULATION_OF_CYTOKINE_PRODUCTION_INVOLVED_IN_IMMUNE_RESPONSE	26	-0.739902	-1.70243	0.00225225	0.0191745	0.0148354	2279	tags=50%, list=12%, signal=44%	IL10/BST2/TBX21/IRAK3/XCL1/TNF/FOXP3/JAK3/HLA-F/HMOX1/CD96/LILRB1/LILRB4
GOBP_POSITIVE_REGULATION_OF_LEUKOCYTE_APOPTOTIC_PROCESS	GOBP_POSITIVE_REGULATION_OF_LEUKOCYTE_APOPTOTIC_PROCESS	GOBP_POSITIVE_REGULATION_OF_LEUKOCYTE_APOPTOTIC_PROCESS	26	-0.746807	-1.71832	0.00225225	0.0191745	0.0148354	3046	tags=58%, list=16%, signal=48%	TP53/SIRT1/CD274/IL10/ADAM8/ANXA1/RAPGEF2/PIK3CB/IDO1/MEF2C/LGALS9/PIK3CD/PDCD1/LYN/CCL5
GOBP_POSITIVE_REGULATION_OF_MACROPHAGE_ACTIVATION	GOBP_POSITIVE_REGULATION_OF_MACROPHAGE_ACTIVATION	GOBP_POSITIVE_REGULATION_OF_MACROPHAGE_ACTIVATION	26	-0.735485	-1.69227	0.00225225	0.0191745	0.0148354	3092	tags=54%, list=16%, signal=45%	IL4R/PLA2G4A/HAMP/IL10/IL33/TLR6/THBS1/CTSC/HAVCR2/LRRK2/TLR4/CCL3/CEBPA/TREM2
GOBP_POSITIVE_REGULATION_OF_TOLL_LIKE_RECEPTOR_SIGNALING_PATHWAY	GOBP_POSITIVE_REGULATION_OF_TOLL_LIKE_RECEPTOR_SIGNALING_PATHWAY	GOBP_POSITIVE_REGULATION_OF_TOLL_LIKE_RECEPTOR_SIGNALING_PATHWAY	26	-0.745543	-1.71541	0.00225225	0.0191745	0.0148354	2889	tags=62%, list=15%, signal=52%	DDX3X/CAV1/CYBA/IFI35/MFHAS1/PJA2/PELI1/WDFY1/F2RL1/RSAD2/TLR5/PTPN22/LTF/TLR3/TLR2/TLR1
GOBP_REGULATION_OF_SYNCYTIUM_FORMATION_BY_PLASMA_MEMBRANE_FUSION	GOBP_REGULATION_OF_SYNCYTIUM_FORMATION_BY_PLASMA_MEMBRANE_FUSION	GOBP_REGULATION_OF_SYNCYTIUM_FORMATION_BY_PLASMA_MEMBRANE_FUSION	26	-0.739153	-1.70071	0.00225225	0.0191745	0.0148354	1475	tags=38%, list=8%, signal=36%	MAPK14/CFLAR/ADAM9/NFATC2/RIPOR2/TYROBP/TREM2/CD53/CXCL10/CXCL9
GOBP_RESPONSE_TO_PROTOZOAN	GOBP_RESPONSE_TO_PROTOZOAN	GOBP_RESPONSE_TO_PROTOZOAN	24	-0.747157	-1.69236	0.00230681	0.0196059	0.0151692	979	tags=50%, list=5%, signal=47%	IL10/CD40/LYST/IRF4/CCDC88B/BATF2/MYD88/GBP2/BATF/IRF8/GBP4/CLEC7A
GOBP_INNERVATION	GOBP_INNERVATION	GOBP_INNERVATION	23	-0.72764	-1.63854	0.00231481	0.019641	0.0151963	1793	tags=22%, list=9%, signal=20%	ADARB1/NRP1/SULF1/ITGA4/VCAM1
GOBP_MYELOID_DENDRITIC_CELL_DIFFERENTIATION	GOBP_MYELOID_DENDRITIC_CELL_DIFFERENTIATION	GOBP_MYELOID_DENDRITIC_CELL_DIFFERENTIATION	20	-0.777543	-1.7249	0.00232019	0.0196536	0.0152061	928	tags=40%, list=5%, signal=38%	IRF4/TGFBR2/NOTCH2/BATF2/ITGB8/BATF/SPI1/UBD
GOBP_IMMUNOLOGICAL_MEMORY_PROCESS	GOBP_IMMUNOLOGICAL_MEMORY_PROCESS	GOBP_IMMUNOLOGICAL_MEMORY_PROCESS	17	-0.781863	-1.68217	0.00239234	0.0200965	0.0155488	385	tags=29%, list=2%, signal=29%	TNFSF4/IL12RB1/HLA-DRB1/FGL2/HLA-DRA
GOBP_MHC_CLASS_II_BIOSYNTHETIC_PROCESS	GOBP_MHC_CLASS_II_BIOSYNTHETIC_PROCESS	GOBP_MHC_CLASS_II_BIOSYNTHETIC_PROCESS	17	-0.770666	-1.65808	0.00239234	0.0200965	0.0155488	2783	tags=53%, list=15%, signal=45%	SIRT1/IL10/IL33/TMEM106A/IFNG/JAK2/TLR4/CIITA/SPI1
GOBP_REGULATION_OF_AMYLOID_BETA_CLEARANCE	GOBP_REGULATION_OF_AMYLOID_BETA_CLEARANCE	GOBP_REGULATION_OF_AMYLOID_BETA_CLEARANCE	17	-0.777084	-1.67189	0.00239234	0.0200965	0.0155488	1599	tags=41%, list=8%, signal=38%	ROCK1/LRP1/TNF/IFNGR1/IFNG/APOE/TREM2
GOBP_REGULATION_OF_GLIAL_CELL_MIGRATION	GOBP_REGULATION_OF_GLIAL_CELL_MIGRATION	GOBP_REGULATION_OF_GLIAL_CELL_MIGRATION	17	-0.773501	-1.66418	0.00239234	0.0200965	0.0155488	1811	tags=59%, list=10%, signal=53%	CX3CL1/LRP1/TIAM1/CSF1/GPR183/CCL3/P2RY12/TREM2/CCR2/CX3CR1
GOBP_TOLL_LIKE_RECEPTOR_2_SIGNALING_PATHWAY	GOBP_TOLL_LIKE_RECEPTOR_2_SIGNALING_PATHWAY	GOBP_TOLL_LIKE_RECEPTOR_2_SIGNALING_PATHWAY	17	-0.782843	-1.68428	0.00239234	0.0200965	0.0155488	2497	tags=65%, list=13%, signal=56%	CYBA/MFHAS1/PJA2/F2RL1/TLR6/NOD2/TNFAIP3/LYN/TLR2/TLR1/PIK3AP1
GOBP_REGULATION_OF_TOLL_LIKE_RECEPTOR_2_SIGNALING_PATHWAY	GOBP_REGULATION_OF_TOLL_LIKE_RECEPTOR_2_SIGNALING_PATHWAY	GOBP_REGULATION_OF_TOLL_LIKE_RECEPTOR_2_SIGNALING_PATHWAY	12	-0.802941	-1.62201	0.00249688	0.0209398	0.0162013	2497	tags=75%, list=13%, signal=65%	CYBA/MFHAS1/PJA2/F2RL1/TLR6/NOD2/TNFAIP3/LYN/TLR1
GOBP_REGULATION_OF_DENDRITIC_CELL_CHEMOTAXIS	GOBP_REGULATION_OF_DENDRITIC_CELL_CHEMOTAXIS	GOBP_REGULATION_OF_DENDRITIC_CELL_CHEMOTAXIS	10	-0.823998	-1.60563	0.00256082	0.0214405	0.0165886	913	tags=40%, list=5%, signal=38%	CCL21/CCR7/LGALS9/SLAMF8
GOBP_ACTIN_FILAMENT_BUNDLE_ORGANIZATION	GOBP_ACTIN_FILAMENT_BUNDLE_ORGANIZATION	GOBP_ACTIN_FILAMENT_BUNDLE_ORGANIZATION	153	-0.531071	-1.41585	0.002997	0.0248864	0.0192548	4580	tags=46%, list=24%, signal=35%	ALMS1/CLASP2/HSP90B1/PPFIA1/LIMCH1/EPHA1/CDC42/CLASP1/RHOA/CARMIL1/CUL3/CCN2/ARHGAP28/ARAP1/LIMK1/MTOR/PPM1F/PRKN/EPS8/EVL/SHANK3/RGCC/ADD1/PAK2/ROCK2/NEDD9/CGNL1/CD47/FAM171A1/PHACTR1/MET/FLNA/PHLDB2/ARHGEF10/ELN/SORBS1/ID1/WASF2/SHTN1/DLC1/SYNPO/RFLNB/ARHGEF15/TGFBR1/CX3CL1/VIL1/MICAL1/ROCK1/RDX/PIK3R1/CCDC88A/PAK1/PTK2B/SWAP70/S1PR1/CALD1/NRP1/SYNPO2/TPM1/ARRB1/PLS1/MARCKS/AIF1L/SERPINF2/USH1C…
GOBP_PEPTIDYL_SERINE_MODIFICATION	GOBP_PEPTIDYL_SERINE_MODIFICATION	GOBP_PEPTIDYL_SERINE_MODIFICATION	329	-0.461267	-1.25539	0.002997	0.0248864	0.0192548	4220	tags=35%, list=22%, signal=28%	TTBK2/AKAP9/DCN/PRKAA1/NCK2/ERN1/TSSK4/DGKQ/TNKS/TBK1/MTOR/NTRK2/FNIP1/TENM1/GSK3B/DMD/CAMK2D/MAPK9/PDPK1/SRPK2/PPM1F/PDE4D/LATS2/SMAD7/CHUK/POGLUT3/HIPK3/PKN2/LMTK2/MAPK13/IKBKB/VEGFA/PAK2/DCLK1/TAF1/MAPK1/ROCK2/INPP5F/CNKSR3/AKT3/SH2D3C/PTEN/IL24/RIPK1/PDK3/CAV1/WNK1/UHMK1/MKNK1/CD44/PRKDC/MAST3/PIK3CA/RPS6KA4/LATS1/MORC3/VRK2/PRKAA2/PRKCQ/DOCK7/CSNK1G1/RPS6KA2/SFRP2/STK38L/CSNK1A1/GALNT1/PRKX/…
GOBP_REGULATION_OF_DEVELOPMENTAL_GROWTH	GOBP_REGULATION_OF_DEVELOPMENTAL_GROWTH	GOBP_REGULATION_OF_DEVELOPMENTAL_GROWTH	302	-0.468267	-1.27233	0.002997	0.0248864	0.0192548	3571	tags=31%, list=19%, signal=25%	SPAG9/FOXC1/LATS2/PRKN/BCL2L11/SMAD7/RASAL1/DNM2/PLCB1/JARID2/SEMA4C/STAT5B/INSR/KCNK2/VEGFA/SPP1/MAPK1/RNF6/SEMA7A/GJA1/EIF4G2/CDKL5/WWC3/PTEN/CDKN1B/PRKDC/SGPL1/NIPBL/SPART/RNF157/PIK3CA/WWC1/HAMP/LATS1/ADRB2/FGFR2/SEMA4G/SLC6A3/RUNX1/WWC2/SHTN1/CDH4/NPY1R/TGFBR1/SEMA5A/FGFR3/ITSN2/VIL1/ARHGAP4/BMPR2/CREB1/DISC1/MAPK14/IL7/LGMN/DIP2B/PAK1/SEMA3G/MACF1/NOTCH1/CYFIP1/AR/TNKS2/LRP1/MTM1/PLAC8/BCL2…
GOBP_REGULATION_OF_PROTEIN_CONTAINING_COMPLEX_ASSEMBLY	GOBP_REGULATION_OF_PROTEIN_CONTAINING_COMPLEX_ASSEMBLY	GOBP_REGULATION_OF_PROTEIN_CONTAINING_COMPLEX_ASSEMBLY	435	-0.448368	-1.22799	0.002997	0.0248864	0.0192548	4737	tags=37%, list=25%, signal=29%	FMN1/CDK5R1/GSN/FARP2/GMFB/ATR/ERCC5/UNC13B/RASIP1/ESR1/PRUNE1/ARHGAP18/BAK1/CDC42EP3/GTF2H3/FBLIM1/CDC42/GBA/CAMSAP1/CLASP1/BBS10/CAPZB/CARMIL1/TNFSF18/NRG1/AKAP9/ARFGEF1/PAK3/RAP1B/NCK2/HCFC1/ARHGAP28/ABCA3/SLAIN2/RNF4/GTF2H1/RPA2/MTOR/DDB2/ICE1/FNIP1/TENM1/GSK3B/MAPK9/TMOD3/FCHSD1/TICAM1/FLII/IMPACT/TIRAP/SMAD6/BCL2L11/STXBP1/AP1AR/ESAM/EPS8/EVL/PIEZO1/SLF1/ADD1/VEGFA/MEFV/FER/ERCC4/TP53/TRAF3…
GOBP_UROGENITAL_SYSTEM_DEVELOPMENT	GOBP_UROGENITAL_SYSTEM_DEVELOPMENT	GOBP_UROGENITAL_SYSTEM_DEVELOPMENT	319	-0.465326	-1.26546	0.002997	0.0248864	0.0192548	4298	tags=35%, list=23%, signal=27%	SRD5A1/RARB/TGFB2/NPNT/AP2B1/DCN/PCSK5/BMP4/SMARCC1/EXT1/NUP160/FADD/EPHB2/DYNC2H1/MYO1E/FOXC1/SMAD6/PDGFRB/BCL2L11/FEM1B/SMAD7/SMAD5/EGR1/CRKL/IFT88/NUP133/MME/RPGRIP1L/PBX1/VEGFA/FRS2/NF1/TRAF3IP1/ANGPT2/ADAMTS1/NFIA/CTNNB1/PTEN/SPRY1/AKR1B1/HEYL/CD24/SGPL1/NIPBL/GCNT1/DCHS1/FSTL3/PLXND1/ZBTB14/CTSH/FGFR2/NID1/BMP2/ANXA1/PRKX/ARID5B/AP1B1/TGFBR1/WNT2B/PAX2/FREM2/WWTR1/FBN1/SALL1/IL6R/FRAS1/PDGF…
GOBP_POSITIVE_REGULATION_OF_AUTOPHAGY	GOBP_POSITIVE_REGULATION_OF_AUTOPHAGY	GOBP_POSITIVE_REGULATION_OF_AUTOPHAGY	119	-0.549986	-1.44852	0.00301811	0.0250206	0.0193586	5033	tags=54%, list=27%, signal=40%	MID2/PINK1/MAP3K7/LARP1/TPCN1/RUFY4/TRIM13/TRIM65/HTT/DCN/PRKAA1/FYCO1/SPTLC2/VPS13D/TBK1/GSK3B/SPTLC1/TICAM1/GNAI3/PRKN/BCL2L11/UFL1/RAB3GAP2/RAB3GAP1/MEFV/BNIP3/PIP4K2B/SESN1/SIRT1/WAC/PIK3C2A/BECN1/CALCOCO2/UVRAG/TRIM5/SH3GLB1/OPTN/ADRB2/PRKAA2/ATF6/MTDH/RALB/TRIM21/ROCK1/SESN3/STING1/BNIP3L/TRIM6/TRIM38/SMCR8/PIK3CB/TP53INP1/PIM2/HSPB8/PLK2/PIP4K2A/IFNG/NOD2/DAPK1/TRIM14/KDR/HMOX1/LRRK2/TRIM22
GOBP_LYSOSOMAL_TRANSPORT	GOBP_LYSOSOMAL_TRANSPORT	GOBP_LYSOSOMAL_TRANSPORT	108	-0.546679	-1.43317	0.0030303	0.0250396	0.0193733	5058	tags=48%, list=27%, signal=35%	VPS52/PINK1/HGSNAT/ALS2/SCYL2/RBSN/AP3B1/TRAK2/ATP13A2/CHMP3/EPG5/GGA3/VPS35/CCDC91/PRKN/SNX27/VPS41/RAB7B/VPS54/AP1G1/ZFYVE16/VAMP7/HOOK3/SORT1/SCARB2/EHD3/RNF157/KIF13A/HOOK1/VPS4B/ADRB2/DENND3/TGFBRAP1/GCC2/AP3M1/IGF2R/GRN/NEDD4/ANKFY1/GNPTAB/HSPA8/LRP1/MTM1/DTX3L/LYST/SORL1/M6PR/ARSB/PSAP/NCOA4/LRRK2/LAPTM5
GOBP_SUBSTRATE_ADHESION_DEPENDENT_CELL_SPREADING	GOBP_SUBSTRATE_ADHESION_DEPENDENT_CELL_SPREADING	GOBP_SUBSTRATE_ADHESION_DEPENDENT_CELL_SPREADING	108	-0.549849	-1.44148	0.0030303	0.0250396	0.0193733	3490	tags=38%, list=18%, signal=31%	LAMC1/AP1AR/DNM2/CRKL/ILK/FER/DOCK1/LIMS2/NEDD9/ITGB3/FLNA/WASHC2C/RCC2/VAMP3/CORO1C/ANTXR1/SPRY4/ARPC2/FGG/PIK3R1/PEAK1/ITGB7/ITGA8/NTN4/UNC13D/ITGAV/NRP1/FZD4/FGB/TEK/CASS4/MERTK/POSTN/FN1/AXL/PARVG/LPXN/PREX1/FERMT3/ITGA4/GBP1
GOBP_NEGATIVE_REGULATION_OF_RESPONSE_TO_WOUNDING	GOBP_NEGATIVE_REGULATION_OF_RESPONSE_TO_WOUNDING	GOBP_NEGATIVE_REGULATION_OF_RESPONSE_TO_WOUNDING	85	-0.575074	-1.48942	0.00304569	0.0251257	0.0194399	3041	tags=35%, list=16%, signal=30%	SPP1/INPP5F/GJA1/CERS2/PTEN/PHLDB2/PROC/CEACAM1/UBASH3B/NOS3/THBD/TFPI/PDGFB/PLAU/FGG/CD34/EPHA4/CD109/TNF/FGF2/FGB/SH2B3/THBS1/PROS1/APOE/SERPING1/EDN1/SERPINF2/ALOX5/SIGLEC10
GOBP_LAMELLIPODIUM_ORGANIZATION	GOBP_LAMELLIPODIUM_ORGANIZATION	GOBP_LAMELLIPODIUM_ORGANIZATION	87	-0.556181	-1.44031	0.0030581	0.025187	0.0194874	5053	tags=55%, list=27%, signal=41%	TWF2/SRGAP2/AKIRIN1/KANK1/SNX1/VAV3/AUTS2/RREB1/VCL/CDC42/CAPZB/CARMIL1/ABLIM2/NCK2/ATP7A/MTOR/DNM2/FER/CARMIL2/CD44/PIK3CA/ARPC5/ENPP2/ARPIN/ACTR3/WASF2/SNX2/CORO1C/SPATA13/VIL1/ARPC2/ABLIM1/CDH13/PIK3R1/AJUBA/CCDC88A/CYFIP1/NCK1/ABLIM3/S1PR1/ITGB1/PLEKHO1/ACTR2/ARHGEF6/PTPRO/WAS/RAC2/P2RY12
GOBP_REGULATION_OF_IMMUNOGLOBULIN_PRODUCTION	GOBP_REGULATION_OF_IMMUNOGLOBULIN_PRODUCTION	GOBP_REGULATION_OF_IMMUNOGLOBULIN_PRODUCTION	67	-0.602709	-1.5319	0.00309598	0.0254575	0.0196966	4372	tags=46%, list=23%, signal=36%	SUPT6H/IL27RA/SLC15A4/TP53BP1/TRAF6/CD22/MSH2/CR1/IL4R/TNFSF4/PRKDC/RIF1/IL10/CD40/TBX21/SHLD2/CGAS/FCRL3/IL33/XCL1/TNF/TNFSF13/FOXP3/CD28/CD40LG/HLA-E/MZB1/FCGR2B/RBP4/SASH3/PTPRC
GOBP_POSITIVE_REGULATION_OF_MACROAUTOPHAGY	GOBP_POSITIVE_REGULATION_OF_MACROAUTOPHAGY	GOBP_POSITIVE_REGULATION_OF_MACROAUTOPHAGY	59	-0.597751	-1.50939	0.0031185	0.0256011	0.0198077	5200	tags=64%, list=27%, signal=47%	NOD1/PINK1/MAP3K7/LARP1/RUFY4/TRIM13/HTT/DCN/FYCO1/SPTLC2/VPS13D/TBK1/SPTLC1/GNAI3/RAB3GAP2/RAB3GAP1/BNIP3/PIP4K2B/SESN1/SIRT1/WAC/BECN1/CALCOCO2/UVRAG/SH3GLB1/OPTN/ADRB2/PRKAA2/RALB/SESN3/STING1/BNIP3L/SMCR8/HSPB8/PIP4K2A/NOD2/KDR/HMOX1
GOBP_EXPORT_ACROSS_PLASMA_MEMBRANE	GOBP_EXPORT_ACROSS_PLASMA_MEMBRANE	GOBP_EXPORT_ACROSS_PLASMA_MEMBRANE	58	-0.609266	-1.53356	0.003125	0.0256079	0.019813	2923	tags=31%, list=15%, signal=26%	RALBP1/GJA1/ATP2B1/KCND3/ABCC1/KCNE3/KCNK5/ABCC4/ANO6/ABCC2/ABCA1/SLC8A1/SLC4A4/ABCB1/PDZK1/SLC40A1/SLC17A3/SLC22A2
GOBP_AMYLOID_BETA_METABOLIC_PROCESS	GOBP_AMYLOID_BETA_METABOLIC_PROCESS	GOBP_AMYLOID_BETA_METABOLIC_PROCESS	54	-0.624491	-1.56157	0.00313808	0.0256079	0.019813	3838	tags=48%, list=20%, signal=39%	GGA3/NTRK2/ABCA7/MME/SLC2A13/GSAP/ROCK2/CASP3/PICALM/BECN1/ABCG1/IDE/SP1/ROCK1/ADAM10/MGAT3/EPHA4/TNF/SORL1/IFNGR1/NAT8B/IFNG/SPON1/APOE/RTN1/NAT8
GOBP_NEGATIVE_REGULATION_OF_SMALL_GTPASE_MEDIATED_SIGNAL_TRANSDUCTION	GOBP_NEGATIVE_REGULATION_OF_SMALL_GTPASE_MEDIATED_SIGNAL_TRANSDUCTION	GOBP_NEGATIVE_REGULATION_OF_SMALL_GTPASE_MEDIATED_SIGNAL_TRANSDUCTION	55	-0.618343	-1.54567	0.00314136	0.0256079	0.019813	4809	tags=58%, list=25%, signal=44%	KANK1/RASIP1/CCDC125/TGFB2/STAMBP/CUL3/ARHGAP12/NUP62/KCTD10/EPHB2/RASAL1/RASA2/ABL2/RAPGEF1/CGNL1/SPRY1/MET/CD2AP/ARHGAP24/DLC1/SPRY4/RASA1/TIMP2/ITGA3/RASA3/FBP1/ARHGAP42/RIPOR2/SH3BP1/HEG1/RASAL3/ARHGAP25
GOBP_POSITIVE_REGULATION_OF_CALCIUM_ION_TRANSPORT_INTO_CYTOSOL	GOBP_POSITIVE_REGULATION_OF_CALCIUM_ION_TRANSPORT_INTO_CYTOSOL	GOBP_POSITIVE_REGULATION_OF_CALCIUM_ION_TRANSPORT_INTO_CYTOSOL	53	-0.635774	-1.5848	0.00314465	0.0256079	0.019813	1811	tags=23%, list=10%, signal=21%	CX3CL1/RAMP3/PKD2/XCL1/P2RY6/F2R/APLNR/P2RX7/CXCL11/CD4/CXCL10/CXCL9
GOBP_POSITIVE_REGULATION_OF_CELL_MATRIX_ADHESION	GOBP_POSITIVE_REGULATION_OF_CELL_MATRIX_ADHESION	GOBP_POSITIVE_REGULATION_OF_CELL_MATRIX_ADHESION	53	-0.624034	-1.55553	0.00314465	0.0256079	0.019813	3106	tags=45%, list=16%, signal=38%	GSK3B/PPM1F/VEGFA/MAP4K4/CCL28/RIN2/CD36/CX3CL1/ROCK1/CDH13/DISC1/PTK2B/IQGAP1/PTPRJ/CDK6/NRP1/CCL21/UTRN/CCR7/TEK/CSF1/PLEKHA2/KDR/CD3E
GOBP_EPITHELIAL_CELL_DIFFERENTIATION_INVOLVED_IN_KIDNEY_DEVELOPMENT	GOBP_EPITHELIAL_CELL_DIFFERENTIATION_INVOLVED_IN_KIDNEY_DEVELOPMENT	GOBP_EPITHELIAL_CELL_DIFFERENTIATION_INVOLVED_IN_KIDNEY_DEVELOPMENT	48	-0.633805	-1.55942	0.00318134	0.025865	0.0200119	1954	tags=42%, list=10%, signal=37%	CTNNB1/CD24/PRKX/PAX2/WWTR1/SALL1/PDGFB/ACTA2/IQGAP1/NOTCH1/CD34/JAG1/FAT4/PTPRO/NOTCH2/MEF2C/BASP1/PODXL/PROM1/STAT1
GOBP_HETEROPHILIC_CELL_CELL_ADHESION_VIA_PLASMA_MEMBRANE_CELL_ADHESION_MOLECULES	GOBP_HETEROPHILIC_CELL_CELL_ADHESION_VIA_PLASMA_MEMBRANE_CELL_ADHESION_MOLECULES	GOBP_HETEROPHILIC_CELL_CELL_ADHESION_VIA_PLASMA_MEMBRANE_CELL_ADHESION_MOLECULES	47	-0.640685	-1.573	0.00319149	0.0259057	0.0200434	4235	tags=49%, list=22%, signal=38%	TENM4/ALCAM/TENM1/HMCN1/PTPRD/AMIGO1/CADM1/CRB2/DCHS1/CDH4/CADM3/IGSF21/FAT4/SELP/CD209/ICAM1/NLGN1/CDH2/CRTAM/CD6/JAML/ITGAL/VCAM1
GOBP_REGULATION_OF_CYCLASE_ACTIVITY	GOBP_REGULATION_OF_CYCLASE_ACTIVITY	GOBP_REGULATION_OF_CYCLASE_ACTIVITY	46	-0.645001	-1.58104	0.00320171	0.0259057	0.0200434	2394	tags=28%, list=13%, signal=25%	AKAP5/PDZD3/GUCA2B/NOS3/GNAI2/CAP2/TIMP2/MAPK14/CAP1/EDNRB/NPR3/CCR2/P2RY13
GOBP_REGULATION_OF_SYSTEMIC_ARTERIAL_BLOOD_PRESSURE_MEDIATED_BY_A_CHEMICAL_SIGNAL	GOBP_REGULATION_OF_SYSTEMIC_ARTERIAL_BLOOD_PRESSURE_MEDIATED_BY_A_CHEMICAL_SIGNAL	GOBP_REGULATION_OF_SYSTEMIC_ARTERIAL_BLOOD_PRESSURE_MEDIATED_BY_A_CHEMICAL_SIGNAL	46	-0.644419	-1.57961	0.00320171	0.0259057	0.0200434	2210	tags=39%, list=12%, signal=35%	ADRB2/NOS3/AGT/SUCNR1/F2RL1/AVPR1B/CES1/EDN2/CTSZ/F2R/TPM1/CPA3/SLC2A5/SOD2/EDN1/SERPINF2/ENPEP/ACE2
GOBP_GLIAL_CELL_PROLIFERATION	GOBP_GLIAL_CELL_PROLIFERATION	GOBP_GLIAL_CELL_PROLIFERATION	44	-0.643407	-1.57052	0.00322234	0.026031	0.0201403	2865	tags=50%, list=15%, signal=43%	UFL1/CERS2/LGI4/DICER1/SKI/CX3CL1/ASCL2/LEPR/IL34/CREB1/IL33/PTK2B/NOTCH1/ETV5/LTA/TNF/PRKCH/CSF1/IL1B/LYN/TREM2/CSF1R
GOBP_REGULATION_OF_DEFENSE_RESPONSE_TO_VIRUS_BY_HOST	GOBP_REGULATION_OF_DEFENSE_RESPONSE_TO_VIRUS_BY_HOST	GOBP_REGULATION_OF_DEFENSE_RESPONSE_TO_VIRUS_BY_HOST	41	-0.654209	-1.57889	0.00324324	0.0260749	0.0201743	3538	tags=51%, list=19%, signal=42%	IFNLR1/IL15/APOBEC3F/DHX9/TOMM70/TRIM44/CGAS/STING1/TRIM6/DTX3L/MICB/PARP9/TNFAIP3/PYCARD/AIM2/DDX58/PTPN22/APOBEC3G/IL12RB1/LILRB1/STAT1
GOBP_RESPONSE_TO_INTERLEUKIN_6	GOBP_RESPONSE_TO_INTERLEUKIN_6	GOBP_RESPONSE_TO_INTERLEUKIN_6	41	-0.665669	-1.60655	0.00324324	0.0260749	0.0201743	2713	tags=46%, list=14%, signal=40%	FER/RIPK1/PTPN11/STAT3/PID1/HAMP/IL6R/IL6ST/CBL/NFKB1/ABCC2/JAK1/GFI1/ICAM1/JAK2/SELPLG/SPI1/CEBPA/STAT1
GOBP_TRANSFORMING_GROWTH_FACTOR_BETA_PRODUCTION	GOBP_TRANSFORMING_GROWTH_FACTOR_BETA_PRODUCTION	GOBP_TRANSFORMING_GROWTH_FACTOR_BETA_PRODUCTION	41	-0.652857	-1.57563	0.00324324	0.0260749	0.0201743	2525	tags=44%, list=13%, signal=38%	CD24/CD2AP/LUM/LRRC32/CREB1/CD34/XCL1/ITGAV/FOXP3/CD200/FN1/THBS1/LGALS9/NRROS/ITGB8/SERPINF2/LILRB1/TYROBP
GOBP_MONOCYTE_DIFFERENTIATION	GOBP_MONOCYTE_DIFFERENTIATION	GOBP_MONOCYTE_DIFFERENTIATION	35	-0.693257	-1.6496	0.00327511	0.026168	0.0202463	2471	tags=49%, list=13%, signal=42%	ZFP36L1/BMP4/ZBTB46/VEGFA/SP3/FES/MED1/GPR68/IL34/CDK6/IFI16/CSF1/INPP5D/CD74/HLA-DRB1/CD4/CSF1R
GOBP_GRANULOCYTE_DIFFERENTIATION	GOBP_GRANULOCYTE_DIFFERENTIATION	GOBP_GRANULOCYTE_DIFFERENTIATION	33	-0.675161	-1.59314	0.00328587	0.026168	0.0202463	832	tags=30%, list=4%, signal=29%	SP3/CEACAM1/RUNX1/LBR/INPP5D/SPI1/HCLS1/CEBPA/EVI2B/C1QC
GOBP_MYD88_INDEPENDENT_TOLL_LIKE_RECEPTOR_SIGNALING_PATHWAY	GOBP_MYD88_INDEPENDENT_TOLL_LIKE_RECEPTOR_SIGNALING_PATHWAY	GOBP_MYD88_INDEPENDENT_TOLL_LIKE_RECEPTOR_SIGNALING_PATHWAY	34	-0.682535	-1.61791	0.00328587	0.026168	0.0202463	3805	tags=62%, list=20%, signal=49%	TBK1/FADD/TNIP3/TICAM1/TRAF3/CHUK/IKBKB/TANK/RIPK1/RAB11FIP2/BIRC2/CD40/CASP8/IKBKE/TLR6/LY96/BIRC3/TLR4/TLR3/CD300LF/CD14
GOBP_POSITIVE_REGULATION_OF_INTERFERON_BETA_PRODUCTION	GOBP_POSITIVE_REGULATION_OF_INTERFERON_BETA_PRODUCTION	GOBP_POSITIVE_REGULATION_OF_INTERFERON_BETA_PRODUCTION	33	-0.691806	-1.63241	0.00328587	0.026168	0.0202463	2889	tags=45%, list=15%, signal=39%	DDX3X/DHX9/RNF135/PTPN11/TOMM70/RIOK3/IRF5/IFIH1/DDX58/IRF1/TLR4/TLR3/TLR2/TLR8/TLR7
GOBP_POSITIVE_REGULATION_OF_PHOSPHATASE_ACTIVITY	GOBP_POSITIVE_REGULATION_OF_PHOSPHATASE_ACTIVITY	GOBP_POSITIVE_REGULATION_OF_PHOSPHATASE_ACTIVITY	33	-0.683873	-1.6137	0.00328587	0.026168	0.0202463	3790	tags=55%, list=20%, signal=44%	MTOR/PPARGC1B/PDGFRB/PPP1R12A/ITGA2/PPP1R14D/BMP2/SLC39A10/ITGA1/RIPK3/FCRL3/IFNG/MEF2C/JAK2/CD33/CD300A/PLEK/PTPRC
GOBP_REGULATION_OF_CELLULAR_EXTRAVASATION	GOBP_REGULATION_OF_CELLULAR_EXTRAVASATION	GOBP_REGULATION_OF_CELLULAR_EXTRAVASATION	33	-0.688789	-1.6253	0.00328587	0.026168	0.0202463	2578	tags=48%, list=14%, signal=42%	CCL28/PLVAP/FUT4/ADAM8/RIPK3/BST1/PDGFD/SELP/CCL21/ICAM1/RIPOR2/CXCL12/PTGER4/ITGA4/CCR2/PTAFR
GOBP_NEGATIVE_REGULATION_OF_INTERLEUKIN_1_BETA_PRODUCTION	GOBP_NEGATIVE_REGULATION_OF_INTERLEUKIN_1_BETA_PRODUCTION	GOBP_NEGATIVE_REGULATION_OF_INTERLEUKIN_1_BETA_PRODUCTION	28	-0.734147	-1.70895	0.00333704	0.02648	0.0204877	1811	tags=39%, list=10%, signal=36%	CX3CL1/CARD8/FFAR4/ARRB2/CARD16/TNFAIP3/CD33/NLRP3/LILRB4/TREM2/CX3CR1
GOBP_T_CELL_LINEAGE_COMMITMENT	GOBP_T_CELL_LINEAGE_COMMITMENT	GOBP_T_CELL_LINEAGE_COMMITMENT	27	-0.721371	-1.67136	0.00333704	0.02648	0.0204877	3046	tags=59%, list=16%, signal=50%	TP53/STAT3/PRKDC/LY9/IL6R/TBX21/IL7/BCL2/FOXP3/LOXL3/IRF4/IL12RB1/BATF/TOX/SPN/SLAMF6
GOBP_CELLULAR_RESPONSE_TO_LIPOPROTEIN_PARTICLE_STIMULUS	GOBP_CELLULAR_RESPONSE_TO_LIPOPROTEIN_PARTICLE_STIMULUS	GOBP_CELLULAR_RESPONSE_TO_LIPOPROTEIN_PARTICLE_STIMULUS	30	-0.712589	-1.65807	0.00334076	0.02648	0.0204877	2193	tags=47%, list=12%, signal=41%	ADAM17/MIA3/CD36/CDH13/CES1/ITGB1/TLR6/ABCA1/MYD88/APOE/SYK/TLR4/FCER1G/ITGB2
GOBP_INTEGRIN_ACTIVATION	GOBP_INTEGRIN_ACTIVATION	GOBP_INTEGRIN_ACTIVATION	25	-0.724264	-1.65129	0.00340522	0.0268646	0.0207853	2214	tags=44%, list=12%, signal=39%	TLN1/CX3CL1/SELP/MZB1/FN1/CXCL13/CXCL12/PTGER4/FERMT3/P2RY12/PLEK
GOBP_POSITIVE_REGULATION_OF_NATURAL_KILLER_CELL_MEDIATED_CYTOTOXICITY	GOBP_POSITIVE_REGULATION_OF_NATURAL_KILLER_CELL_MEDIATED_CYTOTOXICITY	GOBP_POSITIVE_REGULATION_OF_NATURAL_KILLER_CELL_MEDIATED_CYTOTOXICITY	25	-0.728719	-1.66145	0.00340522	0.0268646	0.0207853	3441	tags=56%, list=18%, signal=46%	KLRK1/STAT5B/AP1G1/CADM1/NCR3/CD226/HLA-E/HLA-F/CRTAM/RASGRP1/SH2D1A/LAG3/SLAMF6/VAV1
GOBP_REGULATION_OF_B_CELL_RECEPTOR_SIGNALING_PATHWAY	GOBP_REGULATION_OF_B_CELL_RECEPTOR_SIGNALING_PATHWAY	GOBP_REGULATION_OF_B_CELL_RECEPTOR_SIGNALING_PATHWAY	25	-0.726403	-1.65617	0.00340522	0.0268646	0.0207853	2023	tags=52%, list=11%, signal=47%	RUNX1/SLC39A10/PLCL2/FCRL3/ELF1/PRKCH/FCGR2B/PTPN22/NFAM1/PRKCB/LPXN/LYN/CD300A
GOBP_CD4_POSITIVE_OR_CD8_POSITIVE_ALPHA_BETA_T_CELL_LINEAGE_COMMITMENT	GOBP_CD4_POSITIVE_OR_CD8_POSITIVE_ALPHA_BETA_T_CELL_LINEAGE_COMMITMENT	GOBP_CD4_POSITIVE_OR_CD8_POSITIVE_ALPHA_BETA_T_CELL_LINEAGE_COMMITMENT	22	-0.733124	-1.64616	0.00347222	0.0269935	0.020885	2617	tags=59%, list=14%, signal=51%	STAT3/LY9/IL6R/TBX21/BCL2/FOXP3/LOXL3/IRF4/IL12RB1/BATF/TOX/SPN/SLAMF6
GOBP_POSITIVE_REGULATION_OF_INTERFERON_ALPHA_PRODUCTION	GOBP_POSITIVE_REGULATION_OF_INTERFERON_ALPHA_PRODUCTION	GOBP_POSITIVE_REGULATION_OF_INTERFERON_ALPHA_PRODUCTION	22	-0.731671	-1.64289	0.00347222	0.0269935	0.020885	1131	tags=36%, list=6%, signal=34%	IRF5/IFIH1/DDX58/TLR4/TLR3/TLR8/STAT1/TLR7
GOBP_LINOLEIC_ACID_METABOLIC_PROCESS	GOBP_LINOLEIC_ACID_METABOLIC_PROCESS	GOBP_LINOLEIC_ACID_METABOLIC_PROCESS	21	-0.746066	-1.66449	0.00348028	0.0269935	0.020885	1494	tags=29%, list=8%, signal=26%	ELOVL5/ALOX15B/CYP4A11/CYP2J2/ALOX5/GSTA1
GOBP_NEGATIVE_REGULATION_OF_PHAGOCYTOSIS	GOBP_NEGATIVE_REGULATION_OF_PHAGOCYTOSIS	GOBP_NEGATIVE_REGULATION_OF_PHAGOCYTOSIS	21	-0.757936	-1.69097	0.00348028	0.0269935	0.020885	2734	tags=57%, list=14%, signal=49%	PTEN/CD47/APPL1/PLSCR1/CSK/DYSF/SIRPA/SYT11/FCGR2B/CD300A/CD300LF/TLR2
GOBP_NEGATIVE_REGULATION_OF_REGULATED_SECRETORY_PATHWAY	GOBP_NEGATIVE_REGULATION_OF_REGULATED_SECRETORY_PATHWAY	GOBP_NEGATIVE_REGULATION_OF_REGULATED_SECRETORY_PATHWAY	21	-0.763553	-1.7035	0.00348028	0.0269935	0.020885	2896	tags=62%, list=15%, signal=52%	ADRA2A/RAP1A/CEACAM1/REST/GNAI2/NOTCH1/HLA-F/FCGR2B/LGALS9/HMOX1/CD300A/CCR2/CD84
GOBP_POSITIVE_REGULATION_OF_ANTIGEN_RECEPTOR_MEDIATED_SIGNALING_PATHWAY	GOBP_POSITIVE_REGULATION_OF_ANTIGEN_RECEPTOR_MEDIATED_SIGNALING_PATHWAY	GOBP_POSITIVE_REGULATION_OF_ANTIGEN_RECEPTOR_MEDIATED_SIGNALING_PATHWAY	21	-0.748232	-1.66932	0.00348028	0.0269935	0.020885	2258	tags=57%, list=12%, signal=50%	CD226/SLC39A10/TESPA1/CCR7/PRKCH/RAB29/TRAT1/NFAM1/PRKCB/CARD11/LCK/PTPRC
GOBP_POSITIVE_REGULATION_OF_CELL_ADHESION_MEDIATED_BY_INTEGRIN	GOBP_POSITIVE_REGULATION_OF_CELL_ADHESION_MEDIATED_BY_INTEGRIN	GOBP_POSITIVE_REGULATION_OF_CELL_ADHESION_MEDIATED_BY_INTEGRIN	21	-0.762123	-1.70031	0.00348028	0.0269935	0.020885	1073	tags=48%, list=6%, signal=45%	ADAM9/CCL21/PTPN6/PODXL/SYK/CXCL13/P2RY12/CCL5/CD3E/NCKAP1L
GOBP_POSITIVE_REGULATION_OF_CYTOKINE_PRODUCTION_INVOLVED_IN_INFLAMMATORY_RESPONSE	GOBP_POSITIVE_REGULATION_OF_CYTOKINE_PRODUCTION_INVOLVED_IN_INFLAMMATORY_RESPONSE	GOBP_POSITIVE_REGULATION_OF_CYTOKINE_PRODUCTION_INVOLVED_IN_INFLAMMATORY_RESPONSE	20	-0.749224	-1.66207	0.00348028	0.0269935	0.020885	1128	tags=65%, list=6%, signal=61%	TICAM1/KPNA6/STAT3/APPL1/TNF/TLR6/NOD2/MYD88/CD6/GPSM3/TLR4/CLEC7A/GBP5
GOBP_REGULATION_OF_MONOCYTE_DIFFERENTIATION	GOBP_REGULATION_OF_MONOCYTE_DIFFERENTIATION	GOBP_REGULATION_OF_MONOCYTE_DIFFERENTIATION	20	-0.759212	-1.68423	0.00348028	0.0269935	0.020885	2053	tags=45%, list=11%, signal=40%	FES/GPR68/IL34/CDK6/CSF1/INPP5D/CD74/HLA-DRB1/CD4
GOBP_SEROTONIN_TRANSPORT	GOBP_SEROTONIN_TRANSPORT	GOBP_SEROTONIN_TRANSPORT	20	-0.736051	-1.63285	0.00348028	0.0269935	0.020885	366	tags=25%, list=2%, signal=25%	ITGB3/MAOB/SYK/LILRB1/SLC22A2
GOBP_VITAMIN_D_METABOLIC_PROCESS	GOBP_VITAMIN_D_METABOLIC_PROCESS	GOBP_VITAMIN_D_METABOLIC_PROCESS	20	-0.74625	-1.65548	0.00348028	0.0269935	0.020885	2088	tags=45%, list=11%, signal=40%	CYP27A1/GC/LGMN/NFKB1/TNF/GFI1/IFNG/CUBN/LRP2
GOBP_POSITIVE_REGULATION_OF_AMYLOID_BETA_FORMATION	GOBP_POSITIVE_REGULATION_OF_AMYLOID_BETA_FORMATION	GOBP_POSITIVE_REGULATION_OF_AMYLOID_BETA_FORMATION	18	-0.767008	-1.66985	0.00352526	0.0273006	0.0211226	3036	tags=61%, list=16%, signal=51%	SLC2A13/GSAP/ROCK2/CASP3/PICALM/ABCG1/SP1/EPHA4/TNF/IFNGR1/IFNG
GOBP_ADHESION_OF_SYMBIONT_TO_HOST	GOBP_ADHESION_OF_SYMBIONT_TO_HOST	GOBP_ADHESION_OF_SYMBIONT_TO_HOST	15	-0.772189	-1.6318	0.00361011	0.0278298	0.021532	779	tags=27%, list=4%, signal=26%	CD209/ICAM1/LTF/ACE2
GOBP_CHEMOKINE_C_X_C_MOTIF_LIGAND_2_PRODUCTION	GOBP_CHEMOKINE_C_X_C_MOTIF_LIGAND_2_PRODUCTION	GOBP_CHEMOKINE_C_X_C_MOTIF_LIGAND_2_PRODUCTION	15	-0.774249	-1.63615	0.00361011	0.0278298	0.021532	1308	tags=53%, list=7%, signal=50%	F2RL1/LRP1/MCOLN2/TNF/POSTN/MYD88/TLR4/CD74
GOBP_POSITIVE_REGULATION_OF_MEMBRANE_PROTEIN_ECTODOMAIN_PROTEOLYSIS	GOBP_POSITIVE_REGULATION_OF_MEMBRANE_PROTEIN_ECTODOMAIN_PROTEOLYSIS	GOBP_POSITIVE_REGULATION_OF_MEMBRANE_PROTEIN_ECTODOMAIN_PROTEOLYSIS	15	-0.773698	-1.63499	0.00361011	0.0278298	0.021532	2896	tags=67%, list=15%, signal=57%	ADRA2A/ADAM8/SNX33/SH3D19/TNF/ADAM9/IFNG/APOE/IL1B/TNFRSF1B
GOBP_DENDRITIC_CELL_CYTOKINE_PRODUCTION	GOBP_DENDRITIC_CELL_CYTOKINE_PRODUCTION	GOBP_DENDRITIC_CELL_CYTOKINE_PRODUCTION	13	-0.780015	-1.59754	0.00371287	0.0285784	0.0221113	1706	tags=69%, list=9%, signal=63%	DDX21/BST2/JAK3/NOD2/DDX58/TLR4/TLR3/SCIMP/CLEC7A
GOBP_REGULATION_OF_GAMMA_DELTA_T_CELL_ACTIVATION	GOBP_REGULATION_OF_GAMMA_DELTA_T_CELL_ACTIVATION	GOBP_REGULATION_OF_GAMMA_DELTA_T_CELL_ACTIVATION	11	-0.802786	-1.59015	0.00383142	0.029343	0.0227029	724	tags=82%, list=4%, signal=79%	TCF7/SOX13/STAT5B/EGR3/NOD2/SYK/LILRB1/NCKAP1L/PTPRC
GOBP_POSITIVE_REGULATION_OF_DEFENSE_RESPONSE_TO_BACTERIUM	GOBP_POSITIVE_REGULATION_OF_DEFENSE_RESPONSE_TO_BACTERIUM	GOBP_POSITIVE_REGULATION_OF_DEFENSE_RESPONSE_TO_BACTERIUM	10	-0.814766	-1.58764	0.00384123	0.029343	0.0227029	2767	tags=60%, list=15%, signal=51%	SIGLEC16/CYBA/GRN/F2RL1/NOD2/HAVCR2
GOBP_PROLINE_TRANSMEMBRANE_TRANSPORT	GOBP_PROLINE_TRANSMEMBRANE_TRANSPORT	GOBP_PROLINE_TRANSMEMBRANE_TRANSPORT	10	-0.815328	-1.58874	0.00384123	0.029343	0.0227029	2371	tags=40%, list=13%, signal=35%	SLC1A4/SLC36A1/CLTRN/ACE2
GOBP_REGULATION_OF_CHEMOKINE_MEDIATED_SIGNALING_PATHWAY	GOBP_REGULATION_OF_CHEMOKINE_MEDIATED_SIGNALING_PATHWAY	GOBP_REGULATION_OF_CHEMOKINE_MEDIATED_SIGNALING_PATHWAY	10	-0.818968	-1.59583	0.00384123	0.029343	0.0227029	1608	tags=60%, list=8%, signal=55%	SLIT3/PADI2/SH2B3/EDN1/CCL5/TREM2
GOBP_RESPONSE_TO_LIPOTEICHOIC_ACID	GOBP_RESPONSE_TO_LIPOTEICHOIC_ACID	GOBP_RESPONSE_TO_LIPOTEICHOIC_ACID	10	-0.819293	-1.59646	0.00384123	0.029343	0.0227029	1990	tags=60%, list=11%, signal=54%	CD36/MAPK14/TLR4/TLR2/CD14/TREM2
GOBP_NEURON_APOPTOTIC_PROCESS	GOBP_NEURON_APOPTOTIC_PROCESS	GOBP_NEURON_APOPTOTIC_PROCESS	223	-0.485162	-1.31081	0.003996	0.0303268	0.0234641	3898	tags=33%, list=21%, signal=27%	MCL1/GCLM/FADD/NTRK2/MSH2/PDPK1/SRPK2/PRKN/BCL2L11/STXBP1/CASP2/LIG4/CPEB4/FYN/TP53/NF1/CIT/BNIP3/MAP2K4/NAIP/CASP3/CTNNB1/AGAP2/FOXQ1/PIK3CA/LANCL1/IL10/ADAM8/CCL2/NLRP1/BTG2/UNC5B/NES/PARP1/OXR1/CX3CL1/ADARB1/GRN/SNX6/ITGA1/RASA1/APAF1/TNFRSF21/LGMN/PTK2B/HIPK2/C5AR1/LRP1/ATM/BCL2/TNF/F2R/ARRB2/PPT1/EGLN3/ARRB1/RB1/FAS/ERBB3/MEF2C/NEFL/JAK2/APOE/SLC1A1/SOD2/AXL/HMOX1/FASLG/EPHA7/CCL3/ITGAM/TYRO…
GOBP_POSITIVE_REGULATION_OF_TRANSMEMBRANE_TRANSPORT	GOBP_POSITIVE_REGULATION_OF_TRANSMEMBRANE_TRANSPORT	GOBP_POSITIVE_REGULATION_OF_TRANSMEMBRANE_TRANSPORT	203	-0.495911	-1.33505	0.003996	0.0303268	0.0234641	2682	tags=24%, list=14%, signal=21%	PTPN11/WNK1/EHD3/FLNA/RAP1A/KIF5B/APPL1/ANK3/ADRB2/CCL2/SORBS1/RNASEL/KCNE3/CACNA2D1/TMSB4X/CX3CL1/KCNMB1/RAMP3/PIK3R1/OSBPL8/MAPK14/ANK2/PKD2/KCNJ2/XCL1/MEF2A/P2RY6/ANO6/CREBL2/ITGB1/STAC3/F2R/APLNR/IFNG/P2RX7/ACSL5/ABCB1/PDZK1/CLTRN/CXCL11/ACE2/TREM2/CCR2/PTAFR/C3/CTSS/CXCL10/CXCL9
GOBP_REGULATION_OF_CELLULAR_RESPONSE_TO_GROWTH_FACTOR_STIMULUS	GOBP_REGULATION_OF_CELLULAR_RESPONSE_TO_GROWTH_FACTOR_STIMULUS	GOBP_REGULATION_OF_CELLULAR_RESPONSE_TO_GROWTH_FACTOR_STIMULUS	268	-0.47752	-1.29483	0.003996	0.0303268	0.0234641	4253	tags=35%, list=22%, signal=28%	PPARA/XIAP/VEGFC/DCN/CREBBP/LTBP1/ADAMTS3/RBPJ/BMP4/CAV2/SMOC2/TMEM204/CHRDL1/PDPK1/LATS2/SMAD6/SMAD7/DNM2/CTDSPL2/GRB10/SKIL/ADAMTSL2/TRIM33/TP53/ASPN/DSTYK/PCSK6/ENG/SIRT1/SPRY1/CAV1/ADGRA2/CRB2/FSTL1/ARNT/ITGB3/SPART/EP300/LATS1/SMURF2/FSTL3/RNF111/ADAM17/NEO1/SFRP2/BCL9L/SKI/CDH5/ACVRL1/TGFBR1/SPRY4/FBN1/NEDD4/LDLRAD4/SNX6/SDCBP/LRG1/DKK3/BMPR2/CITED2/AGT/CFLAR/ITGA3/HTRA4/NOTCH1/HIPK2/CYFIP1…
GOBP_REGULATION_OF_CYTOSKELETON_ORGANIZATION	GOBP_REGULATION_OF_CYTOSKELETON_ORGANIZATION	GOBP_REGULATION_OF_CYTOSKELETON_ORGANIZATION	496	-0.441099	-1.20945	0.003996	0.0303268	0.0234641	4838	tags=39%, list=26%, signal=29%	PDGFRA/RICTOR/KANK1/CEP97/FMN1/CDK5R1/GSN/TRIM36/GMFB/ALMS1/PRUNE1/ARHGAP18/CLASP2/CDC42EP3/PPFIA1/HNRNPU/LIMCH1/EPHA1/CDC42/CAMSAP1/CLASP1/RHOA/S100A8/TTBK2/CAPZB/CARMIL1/AKAP9/ARFGEF1/BORA/BICD2/PRKAA1/PAK3/NCK2/CCN2/ARHGAP28/CEP295/ARAP1/SLAIN2/RNF4/LIMK1/MDM1/NUP62/MTOR/TENM1/GSK3B/TMOD3/FCHSD1/FLII/PPM1F/PRKN/PDGFRB/AP1AR/ESAM/EPS8/ATXN7/EVL/SHANK3/ABL2/RGCC/DIAPH1/EPHA3/MAPRE2/BICD1/ADD1/FE…
GOBP_REGULATION_OF_EXTRINSIC_APOPTOTIC_SIGNALING_PATHWAY	GOBP_REGULATION_OF_EXTRINSIC_APOPTOTIC_SIGNALING_PATHWAY	GOBP_REGULATION_OF_EXTRINSIC_APOPTOTIC_SIGNALING_PATHWAY	151	-0.52134	-1.38835	0.004	0.0303268	0.0234641	4104	tags=39%, list=22%, signal=31%	CTNNA1/DEPTOR/BMP4/BCL10/MCL1/GCLM/FADD/GSK3B/PML/FEM1B/TNFSF12/EYA3/MADD/FYN/SKIL/PAK2/DDX3X/PTEN/RIPK1/CAV1/ZMYND11/SP100/ARHGEF2/PEA15/TNFRSF10A/RFFL/SFRP2/UNC5B/TIMP3/PHIP/NOS3/TGFBR1/INHBA/CASP8/BIRC6/FGG/AGT/IL7/CFLAR/AR/BCL2/STK4/HGF/TNF/ITGAV/TRAF1/CYLD/FGB/FAS/ICAM1/TNFAIP3/PYCARD/THBS1/IL1B/HMOX1/FASLG/TMC8/TNFSF10/PTPRC
GOBP_ANTIMICROBIAL_HUMORAL_RESPONSE	GOBP_ANTIMICROBIAL_HUMORAL_RESPONSE	GOBP_ANTIMICROBIAL_HUMORAL_RESPONSE	137	-0.530617	-1.40461	0.00400802	0.0303421	0.0234759	816	tags=10%, list=4%, signal=10%	S100A9/FGB/HLA-E/NOD2/LTF/CXCL13/REG1A/CXCL11/CXCL14/RNASE6/JCHAIN/CXCL10/CXCL9/LYZ
GOBP_HOMOPHILIC_CELL_ADHESION_VIA_PLASMA_MEMBRANE_ADHESION_MOLECULES	GOBP_HOMOPHILIC_CELL_ADHESION_VIA_PLASMA_MEMBRANE_ADHESION_MOLECULES	GOBP_HOMOPHILIC_CELL_ADHESION_VIA_PLASMA_MEMBRANE_ADHESION_MOLECULES	113	-0.553291	-1.45578	0.0040282	0.0304345	0.0235474	3505	tags=31%, list=19%, signal=25%	HMCN1/ESAM/CDH11/CELSR2/PLXNB2/ROBO4/AMIGO1/CADM1/DCHS1/DSC2/CEACAM1/PCDH12/CLSTN3/CDH4/PALLD/CDH5/CELSR1/CDH1/CADM3/CDH13/MPZL2/IGSF21/FAT4/ITGB1/PCDH17/PTPRM/FAT1/CDHR2/PECAM1/CDHR1/CDH2/CDHR5/EMB/CDH6/CD84
GOBP_ERYTHROCYTE_HOMEOSTASIS	GOBP_ERYTHROCYTE_HOMEOSTASIS	GOBP_ERYTHROCYTE_HOMEOSTASIS	118	-0.544765	-1.43305	0.00403226	0.0304345	0.0235474	4060	tags=43%, list=21%, signal=34%	LDB1/ZFP36L1/BMP4/SMAP1/TMOD3/RBFOX2/SMAD5/STAT5B/ARID4A/ADGRF5/UFL1/ADD1/VEGFA/DNASE2/L3MBTL3/CASP3/KLF13/STAT3/ARNT/EPAS1/PRKDC/SP3/MFHAS1/KLF2/IREB2/PTBP3/KMT2E/INHBA/MED1/TRIM10/MAPK14/ADAR/HIPK2/CDK6/JAK3/RB1/SH2B3/ETS1/B2M/JAK2/AXL/HMOX1/INPP5D/RHEX/LYN/IKZF1/SPI1/HCLS1/MAFB/STAT1/NCKAP1L
GOBP_POSITIVE_REGULATION_OF_LIPID_LOCALIZATION	GOBP_POSITIVE_REGULATION_OF_LIPID_LOCALIZATION	GOBP_POSITIVE_REGULATION_OF_LIPID_LOCALIZATION	108	-0.539294	-1.41381	0.0040404	0.0304506	0.0235598	4011	tags=35%, list=21%, signal=28%	ABCA3/SCP2/PLIN3/ABCA7/STXBP1/TMEM30A/HILPDA/RAB3GAP1/SPP1/EHD1/SIRT1/PLA2G4A/CAV1/CYP8B1/ATP8A1/TNFRSF11A/LPCAT3/CD36/PLTP/OSBPL11/KMO/IKBKE/ASXL2/AVPR1B/LRP1/NFKB1/CES1/ITGB1/CYP4A11/ABCA1/PLIN2/APOE/IL1B/ACSL5/EDN1/FASLG/MSR1/C3
GOBP_HOMOTYPIC_CELL_CELL_ADHESION	GOBP_HOMOTYPIC_CELL_CELL_ADHESION	GOBP_HOMOTYPIC_CELL_CELL_ADHESION	85	-0.561453	-1.45414	0.00406091	0.0305596	0.0236441	2628	tags=31%, list=14%, signal=26%	PEAR1/ITGB3/FLNA/DSC2/CEACAM1/ANK3/UBASH3B/TLN1/PRKCQ/RDX/FGG/RAP2B/PIK3CB/JAK1/FGB/PLPP3/SH2B3/PTPN6/FN1/SYK/LYN/PIK3CG/FERMT3/P2RY12/CCL5/PLEK
GOBP_LYMPHOCYTE_APOPTOTIC_PROCESS	GOBP_LYMPHOCYTE_APOPTOTIC_PROCESS	GOBP_LYMPHOCYTE_APOPTOTIC_PROCESS	70	-0.588632	-1.50513	0.00409836	0.0307956	0.0238267	3952	tags=47%, list=21%, signal=37%	BIRC7/BMP4/BCL10/FADD/FNIP1/BCL2L11/CRKL/TP53/PTEN/RIPK1/CD274/IL10/ADAM8/PRKCQ/SLC39A10/RIPK3/TNFRSF21/IL2RA/JAK3/IDO1/FAS/LGALS9/DOCK8/GIMAP8/PDCD1/FASLG/IL7R/LYN/BTK/CD3G/CD74/CCL5/CD27
GOBP_MODULATION_BY_HOST_OF_SYMBIONT_PROCESS	GOBP_MODULATION_BY_HOST_OF_SYMBIONT_PROCESS	GOBP_MODULATION_BY_HOST_OF_SYMBIONT_PROCESS	60	-0.595545	-1.50769	0.00414938	0.0310405	0.0240163	4180	tags=42%, list=22%, signal=33%	CHD1/NUCKS1/CCNT1/CAV2/PRKN/HPN/NAPEPLD/EP300/IFI27/REST/YTHDC2/CCL8/IGF2R/STOM/SP1/HSPA8/ZBED1/LRRC19/APOE/AQP1/LTF/CCL3/CCL4/CCL5/CSF1R
GOBP_REGULATION_OF_TUMOR_NECROSIS_FACTOR_MEDIATED_SIGNALING_PATHWAY	GOBP_REGULATION_OF_TUMOR_NECROSIS_FACTOR_MEDIATED_SIGNALING_PATHWAY	GOBP_REGULATION_OF_TUMOR_NECROSIS_FACTOR_MEDIATED_SIGNALING_PATHWAY	60	-0.593743	-1.50313	0.00414938	0.0310405	0.0240163	3658	tags=43%, list=19%, signal=35%	CCDC3/PRKN/CHUK/MADD/IKBKB/RIPK1/OTULIN/ADAM17/RFFL/BIRC2/HIPK1/CASP8/NR1H4/CARD8/CASP4/F2RL1/TNF/TRAF1/CYLD/CARD16/TNFAIP3/PYCARD/SYK/CASP1/BIRC3/LAPTM5
GOBP_REGULATION_OF_VASOCONSTRICTION	GOBP_REGULATION_OF_VASOCONSTRICTION	GOBP_REGULATION_OF_VASOCONSTRICTION	60	-0.591456	-1.49734	0.00414938	0.0310405	0.0240163	1602	tags=37%, list=8%, signal=34%	GJA1/ADRA2A/ATP2B1/CAV1/BMPR2/SMTNL2/FGG/AGT/AVPR1B/EDN2/F2R/ARHGAP42/FGB/ICAM1/GJA5/EGFR/DOCK4/CD38/HRH2/EDN1/ACE2/PTAFR
GOBP_REGULATION_OF_B_CELL_MEDIATED_IMMUNITY	GOBP_REGULATION_OF_B_CELL_MEDIATED_IMMUNITY	GOBP_REGULATION_OF_B_CELL_MEDIATED_IMMUNITY	54	-0.619072	-1.54802	0.0041841	0.0312541	0.0241815	2306	tags=35%, list=12%, signal=31%	RIF1/IL10/CD226/CD40/TBX21/SHLD2/XCL1/LTA/TNF/TNFSF13/FOXP3/CD28/HLA-E/NOD2/PTPN6/FCGR2B/BTK/C3/PTPRC
GOBP_REGULATION_OF_BONE_REMODELING	GOBP_REGULATION_OF_BONE_REMODELING	GOBP_REGULATION_OF_BONE_REMODELING	51	-0.625213	-1.55038	0.00421053	0.0314051	0.0242983	3041	tags=41%, list=16%, signal=35%	SPP1/NF1/ITGB3/PDK4/HAMP/UBASH3B/TNFRSF11A/ADAM8/LEPR/CSK/GPR137B/S1PR1/TNFAIP3/TMEM119/EGFR/CD38/P2RX7/SYK/TNFRSF11B/INPP5D/CSF1R
GOBP_FOAM_CELL_DIFFERENTIATION	GOBP_FOAM_CELL_DIFFERENTIATION	GOBP_FOAM_CELL_DIFFERENTIATION	37	-0.674863	-1.61309	0.00436205	0.0324873	0.0251356	2542	tags=41%, list=13%, signal=35%	ITGB3/EP300/ABCG1/CD36/IL18/AGT/SOAT1/NFKB1/ITGAV/ALOX15B/PRKCH/ABCA1/CSF1/STAT1/MSR1
GOBP_POSITIVE_REGULATION_OF_B_CELL_MEDIATED_IMMUNITY	GOBP_POSITIVE_REGULATION_OF_B_CELL_MEDIATED_IMMUNITY	GOBP_POSITIVE_REGULATION_OF_B_CELL_MEDIATED_IMMUNITY	38	-0.676476	-1.618	0.00437637	0.0325338	0.0251716	2688	tags=42%, list=14%, signal=36%	TNFSF4/RIF1/CD226/CD40/TBX21/SHLD2/XCL1/LTA/TNF/TNFSF13/CD28/HLA-E/NOD2/BTK/C3/PTPRC
GOBP_REGULATION_OF_NATURAL_KILLER_CELL_ACTIVATION	GOBP_REGULATION_OF_NATURAL_KILLER_CELL_ACTIVATION	GOBP_REGULATION_OF_NATURAL_KILLER_CELL_ACTIVATION	33	-0.670399	-1.5819	0.00438116	0.0325338	0.0251716	3648	tags=48%, list=19%, signal=39%	TICAM1/IL15/ZBTB1/STAT5B/AP1G1/IL18/ZNF683/HLA-E/HLA-F/PRDM1/PTPN22/FGR/AXL/TOX/HAVCR2/TYROBP
GOBP_POSITIVE_REGULATION_OF_DEFENSE_RESPONSE_TO_VIRUS_BY_HOST	GOBP_POSITIVE_REGULATION_OF_DEFENSE_RESPONSE_TO_VIRUS_BY_HOST	GOBP_POSITIVE_REGULATION_OF_DEFENSE_RESPONSE_TO_VIRUS_BY_HOST	31	-0.691016	-1.61459	0.00442478	0.0328095	0.0253849	1832	tags=45%, list=10%, signal=41%	TRIM44/CGAS/STING1/TRIM6/DTX3L/PARP9/PYCARD/AIM2/DDX58/PTPN22/APOBEC3G/IL12RB1/LILRB1/STAT1
GOBP_TOLL_LIKE_RECEPTOR_9_SIGNALING_PATHWAY	GOBP_TOLL_LIKE_RECEPTOR_9_SIGNALING_PATHWAY	GOBP_TOLL_LIKE_RECEPTOR_9_SIGNALING_PATHWAY	26	-0.706984	-1.62669	0.0045045	0.0333518	0.0258045	4327	tags=73%, list=23%, signal=56%	SLC15A4/IRAK1/PIK3C3/IRAK4/EPG5/TRAF6/PIK3R4/RAB7B/NR1H4/FCRL3/UNC93B1/LILRA4/RSAD2/MYD88/PTPN22/HAVCR2/TLR8/PIK3AP1/TLR7
GOBP_REGULATION_OF_LIPOPOLYSACCHARIDE_MEDIATED_SIGNALING_PATHWAY	GOBP_REGULATION_OF_LIPOPOLYSACCHARIDE_MEDIATED_SIGNALING_PATHWAY	GOBP_REGULATION_OF_LIPOPOLYSACCHARIDE_MEDIATED_SIGNALING_PATHWAY	25	-0.71292	-1.62543	0.0045403	0.0335676	0.0259715	2565	tags=52%, list=14%, signal=45%	SASH1/TRIM5/CD36/CX3CL1/CARD8/CARD16/TNFAIP3/LILRA2/LY96/LTF/CD180/SCIMP/LY86
GOBP_BONE_MATURATION	GOBP_BONE_MATURATION	GOBP_BONE_MATURATION	22	-0.708476	-1.59081	0.00462963	0.0339797	0.0262903	4340	tags=59%, list=23%, signal=46%	MBTPS2/RHOA/RYR1/XYLT1/PHOSPHO1/DCHS1/BMP2/RFLNB/FGFR3/SNX10/FAT4/SEMA4D/LTF
GOBP_CELLULAR_RESPONSE_TO_DSRNA	GOBP_CELLULAR_RESPONSE_TO_DSRNA	GOBP_CELLULAR_RESPONSE_TO_DSRNA	22	-0.707055	-1.58762	0.00462963	0.0339797	0.0262903	2869	tags=50%, list=15%, signal=42%	DHX9/CAV1/RIOK3/RALB/CGAS/STING1/NFKB1/IFIT1/IFIH1/DDX58/TLR3
GOBP_EOSINOPHIL_MIGRATION	GOBP_EOSINOPHIL_MIGRATION	GOBP_EOSINOPHIL_MIGRATION	22	-0.718067	-1.61234	0.00462963	0.0339797	0.0262903	2215	tags=45%, list=12%, signal=40%	ADAM8/CCL2/CCL8/CX3CL1/CCL21/CD300A/PTGER4/CCL3/CCL4/CCL5
GOBP_PROTEIN_TARGETING_TO_LYSOSOME	GOBP_PROTEIN_TARGETING_TO_LYSOSOME	GOBP_PROTEIN_TARGETING_TO_LYSOSOME	22	-0.709849	-1.59389	0.00462963	0.0339797	0.0262903	2872	tags=55%, list=15%, signal=46%	ZFYVE16/SORT1/SCARB2/GCC2/AP3M1/NEDD4/GNPTAB/HSPA8/SORL1/M6PR/NCOA4/LAPTM5
GOBP_REGULATION_OF_TOLL_LIKE_RECEPTOR_4_SIGNALING_PATHWAY	GOBP_REGULATION_OF_TOLL_LIKE_RECEPTOR_4_SIGNALING_PATHWAY	GOBP_REGULATION_OF_TOLL_LIKE_RECEPTOR_4_SIGNALING_PATHWAY	22	-0.711582	-1.59778	0.00462963	0.0339797	0.0262903	3515	tags=64%, list=19%, signal=52%	TIRAP/RAB7B/APPL2/IFI35/MFHAS1/APPL1/PELI1/WDFY1/F2RL1/TNFAIP3/LILRA2/PTPN22/LTF/LYN
GOBP_RESPONSE_TO_MURAMYL_DIPEPTIDE	GOBP_RESPONSE_TO_MURAMYL_DIPEPTIDE	GOBP_RESPONSE_TO_MURAMYL_DIPEPTIDE	20	-0.732671	-1.62535	0.00464037	0.0340092	0.0263131	2360	tags=65%, list=12%, signal=57%	VIM/ARHGEF2/NLRP1/ERBIN/MAPK14/CARD9/NOTCH1/JAG1/IRF5/INAVA/NOD2/TNFAIP3/PTPN22
GOBP_LEUKOCYTE_MIGRATION_INVOLVED_IN_INFLAMMATORY_RESPONSE	GOBP_LEUKOCYTE_MIGRATION_INVOLVED_IN_INFLAMMATORY_RESPONSE	GOBP_LEUKOCYTE_MIGRATION_INVOLVED_IN_INFLAMMATORY_RESPONSE	18	-0.749228	-1.63114	0.00470035	0.0341028	0.0263856	2215	tags=44%, list=12%, signal=39%	ADAM8/CX3CL1/TRIM55/S100A9/NLRP3/ALOX5/SLAMF8/ITGB2
GOBP_NEGATIVE_REGULATION_OF_MACROPHAGE_ACTIVATION	GOBP_NEGATIVE_REGULATION_OF_MACROPHAGE_ACTIVATION	GOBP_NEGATIVE_REGULATION_OF_MACROPHAGE_ACTIVATION	18	-0.745474	-1.62297	0.00470035	0.0341028	0.0263856	1811	tags=44%, list=10%, signal=40%	CX3CL1/GRN/SYT11/CD200/FCGR2B/CST7/VSIG4/PTPRC
GOBP_POSITIVE_REGULATION_OF_MACROPHAGE_DERIVED_FOAM_CELL_DIFFERENTIATION	GOBP_POSITIVE_REGULATION_OF_MACROPHAGE_DERIVED_FOAM_CELL_DIFFERENTIATION	GOBP_POSITIVE_REGULATION_OF_MACROPHAGE_DERIVED_FOAM_CELL_DIFFERENTIATION	18	-0.736056	-1.60247	0.00470035	0.0341028	0.0263856	1990	tags=44%, list=11%, signal=40%	CD36/IL18/AGT/NFKB1/ALOX15B/PRKCH/CSF1/MSR1
GOBP_POSITIVE_REGULATION_OF_TRANSCRIPTION_OF_NOTCH_RECEPTOR_TARGET	GOBP_POSITIVE_REGULATION_OF_TRANSCRIPTION_OF_NOTCH_RECEPTOR_TARGET	GOBP_POSITIVE_REGULATION_OF_TRANSCRIPTION_OF_NOTCH_RECEPTOR_TARGET	18	-0.736907	-1.60432	0.00470035	0.0341028	0.0263856	4140	tags=83%, list=22%, signal=65%	NOTCH4/CREBBP/MAML3/RBPJ/MAML1/NOTCH3/PBX1/HEYL/EP300/WWC1/PLXND1/KAT2B/NOTCH1/MAML2/STAT1
GOBP_REGULATION_OF_MICROGLIAL_CELL_ACTIVATION	GOBP_REGULATION_OF_MICROGLIAL_CELL_ACTIVATION	GOBP_REGULATION_OF_MICROGLIAL_CELL_ACTIVATION	18	-0.735767	-1.60184	0.00470035	0.0341028	0.0263856	1811	tags=56%, list=10%, signal=50%	CX3CL1/GRN/ATM/SYT11/CTSC/LRRK2/CCL3/CST7/TREM2/PTPRC
GOBP_REGULATION_OF_SYSTEMIC_ARTERIAL_BLOOD_PRESSURE_BY_CIRCULATORY_RENIN_ANGIOTENSIN	GOBP_REGULATION_OF_SYSTEMIC_ARTERIAL_BLOOD_PRESSURE_BY_CIRCULATORY_RENIN_ANGIOTENSIN	GOBP_REGULATION_OF_SYSTEMIC_ARTERIAL_BLOOD_PRESSURE_BY_CIRCULATORY_RENIN_ANGIOTENSIN	18	-0.752829	-1.63898	0.00470035	0.0341028	0.0263856	1385	tags=44%, list=7%, signal=41%	SUCNR1/F2RL1/CES1/CTSZ/F2R/CPA3/ENPEP/ACE2
GOBP_RESPONSE_TO_MAGNESIUM_ION	GOBP_RESPONSE_TO_MAGNESIUM_ION	GOBP_RESPONSE_TO_MAGNESIUM_ION	18	-0.750295	-1.63346	0.00470035	0.0341028	0.0263856	2269	tags=39%, list=12%, signal=34%	ANK3/SLC41A1/CCND1/FBP1/THBS1/TNFRSF11B/CD14
GOBP_LYMPH_NODE_DEVELOPMENT	GOBP_LYMPH_NODE_DEVELOPMENT	GOBP_LYMPH_NODE_DEVELOPMENT	17	-0.74184	-1.59607	0.00478469	0.034464	0.026665	3779	tags=65%, list=20%, signal=52%	FADD/IL15/RC3H1/TNFRSF11A/RC3H2/RIPK3/LTA/SPNS2/TOX/LTB/IL7R
GOBP_POSITIVE_REGULATION_OF_ENDOTHELIAL_CELL_APOPTOTIC_PROCESS	GOBP_POSITIVE_REGULATION_OF_ENDOTHELIAL_CELL_APOPTOTIC_PROCESS	GOBP_POSITIVE_REGULATION_OF_ENDOTHELIAL_CELL_APOPTOTIC_PROCESS	17	-0.736048	-1.5836	0.00478469	0.034464	0.026665	3247	tags=65%, list=17%, signal=54%	RGCC/PDCD4/CCL2/CD40/AKR1C3/ANO6/CD40LG/THBS1/FASLG/ITGA4/HLA-G
GOBP_CELLULAR_RESPONSE_TO_ETHANOL	GOBP_CELLULAR_RESPONSE_TO_ETHANOL	GOBP_CELLULAR_RESPONSE_TO_ETHANOL	15	-0.761162	-1.6085	0.00481348	0.034464	0.026665	2734	tags=53%, list=14%, signal=46%	PTEN/ITPR2/KCNMB1/TP53INP1/SOD2/ADCY7/SPI1/CYBB
GOBP_MACROPHAGE_CYTOKINE_PRODUCTION	GOBP_MACROPHAGE_CYTOKINE_PRODUCTION	GOBP_MACROPHAGE_CYTOKINE_PRODUCTION	15	-0.758921	-1.60376	0.00481348	0.034464	0.026665	2954	tags=60%, list=16%, signal=51%	SEMA7A/SIRT1/CD36/IRAK3/LILRB1/TLR4/HLA-G/CD74/LAPTM5
GOBP_COMPLEMENT_ACTIVATION_ALTERNATIVE_PATHWAY	GOBP_COMPLEMENT_ACTIVATION_ALTERNATIVE_PATHWAY	GOBP_COMPLEMENT_ACTIVATION_ALTERNATIVE_PATHWAY	16	-0.762709	-1.62519	0.00482509	0.034464	0.026665	1142	tags=38%, list=6%, signal=35%	CFB/CFH/CFD/C7/VSIG4/C3
GOBP_MEGAKARYOCYTE_DEVELOPMENT	GOBP_MEGAKARYOCYTE_DEVELOPMENT	GOBP_MEGAKARYOCYTE_DEVELOPMENT	16	-0.755156	-1.60909	0.00482509	0.034464	0.026665	2682	tags=56%, list=14%, signal=48%	PTPN11/EP300/WASF2/MED1/ZNF385A/PIP4K2A/SH2B3/PTPN6/FLI1
GOBP_OSTEOCLAST_DEVELOPMENT	GOBP_OSTEOCLAST_DEVELOPMENT	GOBP_OSTEOCLAST_DEVELOPMENT	16	-0.761786	-1.62322	0.00482509	0.034464	0.026665	1745	tags=44%, list=9%, signal=40%	FBN1/GPR68/LRRK1/NOTCH2/LTF/LILRB1/TYROBP
GOBP_PODOSOME_ASSEMBLY	GOBP_PODOSOME_ASSEMBLY	GOBP_PODOSOME_ASSEMBLY	16	-0.752911	-1.60431	0.00482509	0.034464	0.026665	1699	tags=38%, list=9%, signal=34%	ASAP1/TNF/MSN/BIN2/HCK/LCP1
GOBP_POSITIVE_REGULATION_OF_LYMPHOCYTE_APOPTOTIC_PROCESS	GOBP_POSITIVE_REGULATION_OF_LYMPHOCYTE_APOPTOTIC_PROCESS	GOBP_POSITIVE_REGULATION_OF_LYMPHOCYTE_APOPTOTIC_PROCESS	16	-0.753544	-1.60566	0.00482509	0.034464	0.026665	3757	tags=56%, list=20%, signal=45%	FNIP1/TP53/CD274/IL10/ADAM8/IDO1/LGALS9/PDCD1/CCL5
GOBP_REGULATION_OF_KILLING_OF_CELLS_OF_OTHER_ORGANISM	GOBP_REGULATION_OF_KILLING_OF_CELLS_OF_OTHER_ORGANISM	GOBP_REGULATION_OF_KILLING_OF_CELLS_OF_OTHER_ORGANISM	16	-0.751787	-1.60191	0.00482509	0.034464	0.026665	1728	tags=50%, list=9%, signal=45%	CASP8/F2RL1/IFNG/SERPINB9/P2RX7/SYK/PRF1/CLEC7A
GOBP_REGULATION_OF_MEMBRANE_INVAGINATION	GOBP_REGULATION_OF_MEMBRANE_INVAGINATION	GOBP_REGULATION_OF_MEMBRANE_INVAGINATION	16	-0.756314	-1.61156	0.00482509	0.034464	0.026665	2912	tags=69%, list=15%, signal=58%	APPL2/ITGA2/CD36/F2RL1/ANO6/RAB31/SYT11/CD300A/TREM2/NCKAP1L/C3
GOBP_MITOCHONDRIAL_ELECTRON_TRANSPORT_UBIQUINOL_TO_CYTOCHROME_C	GOBP_MITOCHONDRIAL_ELECTRON_TRANSPORT_UBIQUINOL_TO_CYTOCHROME_C	GOBP_MITOCHONDRIAL_ELECTRON_TRANSPORT_UBIQUINOL_TO_CYTOCHROME_C	12	0.879095	2.21374	0.00497512	0.0354274	0.0274104	1486	tags=75%, list=8%, signal=69%	UQCRC1/CYCS/CYC1/UQCR10/UQCC3/UQCR11/UQCRQ/UQCRB/UQCRFS1
GOBP_REGULATION_OF_PODOSOME_ASSEMBLY	GOBP_REGULATION_OF_PODOSOME_ASSEMBLY	GOBP_REGULATION_OF_PODOSOME_ASSEMBLY	12	-0.790625	-1.59713	0.00499376	0.0354274	0.0274104	1699	tags=42%, list=9%, signal=38%	ASAP1/TNF/MSN/HCK/LCP1
GOBP_CARBOXYLIC_ACID_TRANSPORT	GOBP_CARBOXYLIC_ACID_TRANSPORT	GOBP_CARBOXYLIC_ACID_TRANSPORT	280	-0.469708	-1.27426	0.004995	0.0354274	0.0274104	2371	tags=21%, list=13%, signal=19%	SLC1A4/NCOA1/SLC25A30/NFKBIE/CEACAM1/TNFRSF11A/ABCC1/CD36/ANXA1/NCOA2/SLC26A9/SLC16A13/NR1H4/SLC36A1/KMO/AVPR1B/SLC10A2/CES1/SLC23A1/ABCC4/PLA2G12B/LRRC8D/ITGB1/ABCC2/SLC35D1/SLC5A8/CYP4A11/FOLR1/ABCC6/SLC5A12/PSAP/SLC7A7/ABCC3/SLC7A9/SLC17A4/SLC6A6/SLCO2A1/SLC16A9/PLA2G2D/LRRC8C/IL1B/SLC1A1/SLC16A4/SLC6A13/SLC47A1/EDN1/SYK/SLC17A1/SLC3A1/SLC16A12/FOLR2/EMB/CLTRN/ACE2/SLC1A3/SLC17A3/LRP2/SLC22A2/…
GOBP_POSITIVE_REGULATION_OF_NERVOUS_SYSTEM_DEVELOPMENT	GOBP_POSITIVE_REGULATION_OF_NERVOUS_SYSTEM_DEVELOPMENT	GOBP_POSITIVE_REGULATION_OF_NERVOUS_SYSTEM_DEVELOPMENT	258	-0.474079	-1.28434	0.004995	0.0354274	0.0274104	3348	tags=26%, list=18%, signal=22%	PLXNA1/PTPRD/SHANK3/LIG4/MME/UFL1/PLXNA2/SKIL/VEGFA/PLXNB2/SEMA7A/EEF2K/SYNDIG1/EIF4G2/CTNNB1/MAN2A1/CDKL5/AMIGO1/ADGRL2/DICER1/SPEN/CAPRIN1/RGS14/PLXND1/CLSTN3/BMP2/SHTN1/CDH4/SEMA5A/CX3CL1/BMPR2/IL34/DISC1/PAK1/MACF1/NOTCH1/CYFIP1/IL6ST/LRP1/SERPINF1/ETV5/LTA/EPHA4/SEMA4A/TNF/SEMA4D/CXCR4/TIAM1/NRP1/ASPA/TRPV2/ACTR2/NIN/PRKCH/IFNG/EGR2/FN1/NLGN1/NEFL/IL1B/FLRT3/TNFRSF1B/CXCL12/LYN/PLXNC1/TLR2/L…
GOBP_POSITIVE_REGULATION_OF_NEUROGENESIS	GOBP_POSITIVE_REGULATION_OF_NEUROGENESIS	GOBP_POSITIVE_REGULATION_OF_NEUROGENESIS	212	-0.487482	-1.31485	0.004995	0.0354274	0.0274104	3348	tags=29%, list=18%, signal=24%	PLXNA1/PTPRD/SHANK3/LIG4/MME/UFL1/PLXNA2/SKIL/VEGFA/PLXNB2/SEMA7A/EEF2K/EIF4G2/CTNNB1/MAN2A1/CDKL5/AMIGO1/DICER1/SPEN/CAPRIN1/RGS14/PLXND1/BMP2/SHTN1/CDH4/SEMA5A/CX3CL1/BMPR2/IL34/DISC1/PAK1/MACF1/NOTCH1/CYFIP1/IL6ST/LRP1/SERPINF1/ETV5/LTA/EPHA4/TNF/SEMA4D/CXCR4/TIAM1/NRP1/ASPA/TRPV2/ACTR2/NIN/PRKCH/IFNG/EGR2/FN1/NEFL/IL1B/TNFRSF1B/CXCL12/LYN/PLXNC1/TLR2/LRP2/CX3CR1
GOBP_BLOOD_VESSEL_ENDOTHELIAL_CELL_MIGRATION	GOBP_BLOOD_VESSEL_ENDOTHELIAL_CELL_MIGRATION	GOBP_BLOOD_VESSEL_ENDOTHELIAL_CELL_MIGRATION	114	-0.54712	-1.44043	0.00503018	0.0356212	0.0275603	3247	tags=40%, list=17%, signal=34%	RGCC/EGR3/VEGFA/STARD13/NF1/ANGPT2/AKT3/SIRT1/PIK3C2A/MAP3K3/PIK3R3/ADAM17/HDAC9/CD40/ID1/MIA3/NOS3/ANXA1/TMSB4X/CDH5/ACVRL1/CARD10/SP1/PDGFB/PTK2B/NOTCH1/CLEC14A/ATP2B4/JCAD/SPRED1/EFNB2/TNF/AMOT/MMRN2/FGF2/NRP1/PLK2/MEF2C/ETS1/STAT5A/THBS1/SH3BP1/APOE/KDR/VASH1/HMOX1
GOBP_POSITIVE_REGULATION_OF_CALCIUM_ION_TRANSPORT	GOBP_POSITIVE_REGULATION_OF_CALCIUM_ION_TRANSPORT	GOBP_POSITIVE_REGULATION_OF_CALCIUM_ION_TRANSPORT	117	-0.538972	-1.4175	0.00504032	0.0356212	0.0275603	2200	tags=23%, list=12%, signal=21%	CCL2/KCNE3/CACNA2D1/CX3CL1/RAMP3/PDGFB/ANK2/PKD2/XCL1/P2RY6/STAC3/F2R/MYLK/ARRB2/TRPV2/APLNR/LILRA2/P2RX7/CXCL12/CCL3/CCL4/CXCL11/CCL5/CCR1/CD4/CXCL10/CXCL9
GOBP_RECEPTOR_INTERNALIZATION	GOBP_RECEPTOR_INTERNALIZATION	GOBP_RECEPTOR_INTERNALIZATION	110	-0.542647	-1.42374	0.00505051	0.0356212	0.0275603	2853	tags=32%, list=15%, signal=27%	DNM2/INSR/VEGFA/CXCR2/MKLN1/TBC1D5/CAV1/PICALM/ITGB3/MX2/CLTC/CEACAM1/ANKRD13A/CD36/EPS15/HTR2B/RAMP3/NEDD4/SDCBP/GRB2/GRK2/RIN3/LRP1/MX1/ITGB1/ARRB2/RAB31/ARRB1/GRK3/CALCRL/SYK/LILRB1/LILRB4/FCER1G/ITGB2
GOBP_REGULATION_OF_OSSIFICATION	GOBP_REGULATION_OF_OSSIFICATION	GOBP_REGULATION_OF_OSSIFICATION	110	-0.545796	-1.432	0.00505051	0.0356212	0.0275603	3130	tags=32%, list=17%, signal=27%	PBX1/MAPK1/ANKH/ATP2B1/SGMS2/PTPN11/BCOR/PHOSPHO1/NIPBL/ADRB2/DDR2/BMP2/RFLNB/BMPR2/MAPK14/NBR1/PTK2B/NOTCH1/ANO6/BCL2/S1PR1/BMP2K/CSF1/MEF2C/EGR2/TMEM119/SLC8A1/SRGN/P2RX7/LTF/KL/PTGER4/CCL3/ALOX5/CCR1
GOBP_REGULATION_OF_BIOMINERALIZATION	GOBP_REGULATION_OF_BIOMINERALIZATION	GOBP_REGULATION_OF_BIOMINERALIZATION	94	-0.544966	-1.42196	0.00506073	0.0356436	0.0275777	2999	tags=32%, list=16%, signal=27%	ROCK2/ASPN/ANKH/ATP2B1/SGMS2/BCOR/PHOSPHO1/ADRB2/DDR2/BMP2/NOS3/RFLNB/BMPR2/ROCK1/NBR1/PTK2B/NOTCH1/ANO6/S1PR1/BMP2K/MEF2C/TMEM119/SLC8A1/SRGN/P2RX7/LTF/KL/CCL3/ALOX5/CCR1
GOBP_NEGATIVE_REGULATION_OF_MYELOID_CELL_DIFFERENTIATION	GOBP_NEGATIVE_REGULATION_OF_MYELOID_CELL_DIFFERENTIATION	GOBP_NEGATIVE_REGULATION_OF_MYELOID_CELL_DIFFERENTIATION	91	-0.544713	-1.41918	0.00507099	0.0356662	0.0275952	2423	tags=29%, list=13%, signal=25%	CDC73/MEIS2/FSTL3/GABPA/CEACAM1/ITPKB/UBASH3B/INHBA/FBN1/GPR68/PIK3R1/GPR171/GPR137B/PTK2B/LILRB3/CDK6/LTF/LILRB1/INPP5D/LYN/TLR4/TLR3/CCL3/MAFB/LILRB4/C1QC
GOBP_DEFENSE_RESPONSE_TO_GRAM_NEGATIVE_BACTERIUM	GOBP_DEFENSE_RESPONSE_TO_GRAM_NEGATIVE_BACTERIUM	GOBP_DEFENSE_RESPONSE_TO_GRAM_NEGATIVE_BACTERIUM	84	-0.559622	-1.45015	0.0050813	0.0356891	0.0276129	2233	tags=17%, list=12%, signal=15%	OPTN/IL22RA1/IL6R/F2RL1/MR1/SELP/PYCARD/AQP1/LTF/TLR4/CD4/RNASE6/MPEG1/LYZ
GOBP_REGULATION_OF_JUN_KINASE_ACTIVITY	GOBP_REGULATION_OF_JUN_KINASE_ACTIVITY	GOBP_REGULATION_OF_JUN_KINASE_ACTIVITY	82	-0.567706	-1.46729	0.00509684	0.0357486	0.0276589	4076	tags=44%, list=22%, signal=35%	ERN1/DNAJA1/BIRC7/TRAF6/SPAG9/HIPK3/MAP2K4/MAP3K21/PDCD4/RIPK1/SASH1/FZD5/TNFRSF11A/TAOK1/SFRP2/MAP3K5/MAP3K2/TAOK3/MLKL/PAK1/PTK2B/MDFIC/EPHA4/TNF/DUSP10/AIDA/TIAM1/FZD4/CD40LG/TLR6/PTPN22/CCL19/MAP4K1/EDN1/SYK/FGD2
GOBP_BONE_MINERALIZATION_INVOLVED_IN_BONE_MATURATION	GOBP_BONE_MINERALIZATION_INVOLVED_IN_BONE_MATURATION	GOBP_BONE_MINERALIZATION_INVOLVED_IN_BONE_MATURATION	11	-0.798094	-1.58086	0.00510856	0.035759	0.027667	2499	tags=45%, list=13%, signal=39%	PHOSPHO1/BMP2/RFLNB/SNX10/LTF
GOBP_SOMATIC_DIVERSIFICATION_OF_IMMUNE_RECEPTORS	GOBP_SOMATIC_DIVERSIFICATION_OF_IMMUNE_RECEPTORS	GOBP_SOMATIC_DIVERSIFICATION_OF_IMMUNE_RECEPTORS	72	-0.578257	-1.48295	0.00511247	0.035759	0.027667	4372	tags=43%, list=23%, signal=33%	SUPT6H/IL27RA/SLC15A4/TCF7/TP53BP1/MSH2/XRCC4/DCLRE1C/MSH3/LIG4/MCM3AP/TNFSF4/PRKDC/PMS2/RIF1/IL10/CD40/TBX21/SHLD2/ADAR/NBN/ATM/SWAP70/TNFSF13/FOXP3/CD28/CD40LG/BCL11B/BATF/SAMHD1/PTPRC
GOBP_CYTOPLASMIC_PATTERN_RECOGNITION_RECEPTOR_SIGNALING_PATHWAY	GOBP_CYTOPLASMIC_PATTERN_RECOGNITION_RECEPTOR_SIGNALING_PATHWAY	GOBP_CYTOPLASMIC_PATTERN_RECOGNITION_RECEPTOR_SIGNALING_PATHWAY	71	-0.579164	-1.48111	0.00513347	0.0358436	0.0277324	5200	tags=59%, list=27%, signal=43%	NOD1/MAP2K6/IRAK2/DHX58/MAP3K7/IRF7/NLRX1/SLC15A4/TAB3/XIAP/LSM14A/IRAK1/TRAF6/USP15/ITCH/PUM1/PUM2/RNF135/ALPK1/OTULIN/RIOK3/ANKRD17/BIRC2/ERBIN/SEC14L1/CASP8/TRIM15/TIFA/TAB2/RNF125/CYLD/IFIH1/INAVA/LACC1/NOD2/TNFAIP3/DDX58/DDX60/PTPN22/SLC15A3/BIRC3/TLR4
GOBP_NEGATIVE_REGULATION_OF_CYSTEINE_TYPE_ENDOPEPTIDASE_ACTIVITY	GOBP_NEGATIVE_REGULATION_OF_CYSTEINE_TYPE_ENDOPEPTIDASE_ACTIVITY	GOBP_NEGATIVE_REGULATION_OF_CYSTEINE_TYPE_ENDOPEPTIDASE_ACTIVITY	78	-0.571371	-1.46725	0.00513875	0.0358436	0.0277324	3106	tags=35%, list=16%, signal=29%	VEGFA/PAK2/NAIP/DDX3X/CD44/RFFL/SFRP2/PAX2/VIL1/MICAL1/CARD8/LAMP3/RPS6KA3/HGF/RPS6KA1/TNF/TNFSF14/ARRB2/IFI16/TNFAIP8/CARD16/SERPINB9/THBS1/AQP1/LTF/CST7/CD27
GOBP_KILLING_OF_CELLS_OF_OTHER_ORGANISM	GOBP_KILLING_OF_CELLS_OF_OTHER_ORGANISM	GOBP_KILLING_OF_CELLS_OF_OTHER_ORGANISM	67	-0.584572	-1.4858	0.00515996	0.0359297	0.027799	1728	tags=16%, list=9%, signal=15%	CASP8/F2RL1/IFNG/SERPINB9/P2RX7/LTF/SYK/APOL1/PRF1/CLEC7A/LYZ
GOBP_FILOPODIUM_ASSEMBLY	GOBP_FILOPODIUM_ASSEMBLY	GOBP_FILOPODIUM_ASSEMBLY	63	-0.58785	-1.49019	0.00516529	0.0359297	0.027799	2054	tags=29%, list=11%, signal=26%	PPP1R9B/TGFBR1/SPATA13/PIK3R1/FGD5/ITGB4/NRP1/CCL21/CCR7/FGD6/NLGN1/FGD3/RIPOR2/SH3BP1/PPP1R16B/FGD2/TRPM2/DOCK11
GOBP_CELLULAR_RESPONSE_TO_VIRUS	GOBP_CELLULAR_RESPONSE_TO_VIRUS	GOBP_CELLULAR_RESPONSE_TO_VIRUS	62	-0.592053	-1.4997	0.00518135	0.0359919	0.0278471	3674	tags=45%, list=19%, signal=37%	USP15/PUM1/LGALS8/CHUK/PUM2/DDX3X/RNF135/GSDME/TOMM70/RIOK3/ANKRD17/BIRC2/POU2AF1/SEC14L1/TRIM15/MAPK14/ADAR/RNF125/IKBKE/TRIM6/IFIH1/POU2F2/DDX58/DDX60/LGALS9/CCL19/WDFY4/BIRC3
GOBP_CELL_DIFFERENTIATION_INVOLVED_IN_KIDNEY_DEVELOPMENT	GOBP_CELL_DIFFERENTIATION_INVOLVED_IN_KIDNEY_DEVELOPMENT	GOBP_CELL_DIFFERENTIATION_INVOLVED_IN_KIDNEY_DEVELOPMENT	58	-0.59257	-1.49154	0.00520833	0.0360802	0.0279155	1954	tags=31%, list=10%, signal=28%	PRKX/PAX2/WWTR1/SALL1/PDGFB/ACTA2/IQGAP1/NOTCH1/CD34/JAG1/FAT4/PTPRO/NOTCH2/MEF2C/BASP1/PODXL/PROM1/STAT1
GOBP_POSITIVE_REGULATION_OF_DEPHOSPHORYLATION	GOBP_POSITIVE_REGULATION_OF_DEPHOSPHORYLATION	GOBP_POSITIVE_REGULATION_OF_DEPHOSPHORYLATION	58	-0.599024	-1.50778	0.00520833	0.0360802	0.0279155	2719	tags=40%, list=14%, signal=34%	MTOR/PPARGC1B/PDGFRB/PPP1R12A/CDCA2/ITGA2/PPP1R14D/BMP2/DLC1/CDH5/SLC39A10/ITGA1/RIPK3/FCRL3/IFNG/MEF2C/JAK2/CD33/PPP1R16B/LILRB2/CD300A/PLEK/PTPRC
GOBP_REGULATION_OF_PHOSPHATIDYLINOSITOL_3_KINASE_ACTIVITY	GOBP_REGULATION_OF_PHOSPHATIDYLINOSITOL_3_KINASE_ACTIVITY	GOBP_REGULATION_OF_PHOSPHATIDYLINOSITOL_3_KINASE_ACTIVITY	56	-0.603822	-1.51293	0.00521921	0.0361061	0.0279355	2254	tags=41%, list=12%, signal=36%	WDR91/PIK3R3/FLT3/FGFR3/PIK3R6/PDGFB/PIK3R1/PIK3IP1/WDR81/SOCS6/PTK2B/FGF2/CCL21/CCR7/TEK/FLT1/NOD2/SLA2/FGR/CCL19/PIK3R5/LYN/P2RY12
GOBP_POSITIVE_REGULATION_OF_RECEPTOR_SIGNALING_PATHWAY_VIA_STAT	GOBP_POSITIVE_REGULATION_OF_RECEPTOR_SIGNALING_PATHWAY_VIA_STAT	GOBP_POSITIVE_REGULATION_OF_RECEPTOR_SIGNALING_PATHWAY_VIA_STAT	47	-0.627579	-1.54082	0.00531915	0.0367472	0.0284315	2936	tags=38%, list=15%, signal=32%	MGAT5/AKR1B1/IL10RB/OCIAD2/CYP1B1/IL10/IL6R/AGT/PTK2B/NOTCH1/TNF/F2R/CRLF3/JAK2/IL7R/CD300A/CCL5/IL10RA
GOBP_REGULATION_OF_ERYTHROCYTE_DIFFERENTIATION	GOBP_REGULATION_OF_ERYTHROCYTE_DIFFERENTIATION	GOBP_REGULATION_OF_ERYTHROCYTE_DIFFERENTIATION	45	-0.618916	-1.51564	0.00534759	0.0368933	0.0285446	4060	tags=49%, list=21%, signal=39%	LDB1/ZFP36L1/SMAP1/RBFOX2/STAT5B/KLF13/STAT3/ARNT/PRKDC/INHBA/MED1/MAPK14/CDK6/ETS1/B2M/INPP5D/RHEX/LYN/SPI1/MAFB/STAT1/NCKAP1L
GOBP_REGULATION_OF_AMYLOID_PRECURSOR_PROTEIN_CATABOLIC_PROCESS	GOBP_REGULATION_OF_AMYLOID_PRECURSOR_PROTEIN_CATABOLIC_PROCESS	GOBP_REGULATION_OF_AMYLOID_PRECURSOR_PROTEIN_CATABOLIC_PROCESS	41	-0.629231	-1.51861	0.00540541	0.0372413	0.0288138	4146	tags=54%, list=22%, signal=42%	FLOT2/RANBP9/GGA3/NTRK2/ABCA7/SLC2A13/GSAP/ROCK2/CASP3/PICALM/ABCG1/SP1/ROCK1/EPHA4/TNF/SORL1/IFNGR1/IFNG/SPON1/APOE/RTN1/LYN
GOBP_MACROPHAGE_CHEMOTAXIS	GOBP_MACROPHAGE_CHEMOTAXIS	GOBP_MACROPHAGE_CHEMOTAXIS	37	-0.643844	-1.53895	0.00545256	0.0375151	0.0290257	1758	tags=38%, list=9%, signal=34%	SAA1/IL34/PTK2B/C5AR1/EDN2/EDNRB/CSF1/THBS1/CCL3/CMKLR1/CCL5/SLAMF8/CSF1R/C3AR1
GOBP_REGULATION_OF_SYSTEMIC_ARTERIAL_BLOOD_PRESSURE_BY_HORMONE	GOBP_REGULATION_OF_SYSTEMIC_ARTERIAL_BLOOD_PRESSURE_BY_HORMONE	GOBP_REGULATION_OF_SYSTEMIC_ARTERIAL_BLOOD_PRESSURE_BY_HORMONE	36	-0.64246	-1.52954	0.00546448	0.037546	0.0290496	1968	tags=39%, list=10%, signal=35%	NOS3/AGT/SUCNR1/F2RL1/AVPR1B/CES1/EDN2/CTSZ/F2R/CPA3/EDN1/SERPINF2/ENPEP/ACE2
GOBP_ACTIVATION_OF_PHOSPHOLIPASE_C_ACTIVITY	GOBP_ACTIVATION_OF_PHOSPHOLIPASE_C_ACTIVITY	GOBP_ACTIVATION_OF_PHOSPHOLIPASE_C_ACTIVITY	32	-0.672251	-1.58021	0.00549451	0.03765	0.02913	1784	tags=41%, list=9%, signal=37%	HTR2B/TXK/C5AR1/AVPR1B/P2RY6/S1PR4/RASGRP4/ITK/GNA15/EGFR/PLCB2/P2RY12/CD86
GOBP_POSITIVE_REGULATION_OF_RHO_PROTEIN_SIGNAL_TRANSDUCTION	GOBP_POSITIVE_REGULATION_OF_RHO_PROTEIN_SIGNAL_TRANSDUCTION	GOBP_POSITIVE_REGULATION_OF_RHO_PROTEIN_SIGNAL_TRANSDUCTION	32	-0.676211	-1.58952	0.00549451	0.03765	0.02913	3504	tags=53%, list=18%, signal=43%	PDGFRB/GPR20/GPR55/NET1/PRAG1/AKAP13/F2RL1/COL3A1/ARHGEF3/F2R/GPR18/ARRB1/P2RY8/LPAR6/P2RY10/GPR174/GPR65
GOBP_POSITIVE_REGULATION_OF_OSTEOCLAST_DIFFERENTIATION	GOBP_POSITIVE_REGULATION_OF_OSTEOCLAST_DIFFERENTIATION	GOBP_POSITIVE_REGULATION_OF_OSTEOCLAST_DIFFERENTIATION	27	-0.688947	-1.59624	0.00556174	0.0378368	0.0292746	1621	tags=33%, list=9%, signal=31%	GPR68/CREB1/TNF/IFNG/CSF1/NOTCH2/TYROBP/TREM2/CCR1
GOBP_REGULATION_OF_T_HELPER_1_TYPE_IMMUNE_RESPONSE	GOBP_REGULATION_OF_T_HELPER_1_TYPE_IMMUNE_RESPONSE	GOBP_REGULATION_OF_T_HELPER_1_TYPE_IMMUNE_RESPONSE	27	-0.701663	-1.6257	0.00556174	0.0378368	0.0292746	4336	tags=70%, list=23%, signal=54%	IL27RA/SLC11A1/SOCS5/IL1R1/IL4R/CD80/PLA2G4A/TNFSF4/ANXA1/IL18/IL33/IL18R1/XCL1/JAK3/IL1B/CCL19/IL12RB1/HAVCR2/CCR2
GOBP_RESPONSE_TO_TUMOR_CELL	GOBP_RESPONSE_TO_TUMOR_CELL	GOBP_RESPONSE_TO_TUMOR_CELL	27	-0.703913	-1.63091	0.00556174	0.0378368	0.0292746	3508	tags=52%, list=19%, signal=42%	FBXO38/RBMS3/CD274/CEACAM1/CD226/TXNIP/HLA-A/HNMT/MR1/CRTAM/HAVCR2/PRF1/HLA-DRB1/LAPTM5
GOBP_NEGATIVE_REGULATION_OF_EXOCYTOSIS	GOBP_NEGATIVE_REGULATION_OF_EXOCYTOSIS	GOBP_NEGATIVE_REGULATION_OF_EXOCYTOSIS	30	-0.68225	-1.58748	0.00556793	0.0378368	0.0292746	2418	tags=50%, list=13%, signal=44%	ADRA2A/RAP1A/CEACAM1/VPS4B/REST/ANXA1/GNAI2/NOTCH1/HLA-F/FCGR2B/LGALS9/HMOX1/CD300A/CCR2/CD84
GOBP_POSITIVE_REGULATION_OF_NATURAL_KILLER_CELL_MEDIATED_IMMUNITY	GOBP_POSITIVE_REGULATION_OF_NATURAL_KILLER_CELL_MEDIATED_IMMUNITY	GOBP_POSITIVE_REGULATION_OF_NATURAL_KILLER_CELL_MEDIATED_IMMUNITY	30	-0.689586	-1.60455	0.00556793	0.0378368	0.0292746	3441	tags=50%, list=18%, signal=41%	KLRK1/STAT5B/AP1G1/CADM1/NCR3/CD226/HLA-E/HLA-F/CRTAM/RASGRP1/SH2D1A/LAG3/HLA-G/SLAMF6/VAV1
GOBP_RESPONSE_TO_PROSTAGLANDIN	GOBP_RESPONSE_TO_PROSTAGLANDIN	GOBP_RESPONSE_TO_PROSTAGLANDIN	30	-0.701913	-1.63323	0.00556793	0.0378368	0.0292746	2688	tags=37%, list=14%, signal=32%	TNFSF4/PRKAA2/PPP1R9B/AKR1C3/TNC/CCL21/CCR7/GNG2/CCL19/EDN1/PTGER4
GOBP_REGULATION_OF_DEFENSE_RESPONSE_TO_VIRUS_BY_VIRUS	GOBP_REGULATION_OF_DEFENSE_RESPONSE_TO_VIRUS_BY_VIRUS	GOBP_REGULATION_OF_DEFENSE_RESPONSE_TO_VIRUS_BY_VIRUS	29	-0.70528	-1.63933	0.00557414	0.0378368	0.0292746	3187	tags=55%, list=17%, signal=46%	FYN/PAK2/AP1G1/AP1S3/EIF2AK2/AP1B1/AP1S2/ELMO1/CD28/B2M/CD247/LCK/CD8B/HCK/DOCK2/CD4
GOBP_REGULATION_OF_RESPONSE_TO_INTERFERON_GAMMA	GOBP_REGULATION_OF_RESPONSE_TO_INTERFERON_GAMMA	GOBP_REGULATION_OF_RESPONSE_TO_INTERFERON_GAMMA	25	-0.707323	-1.61267	0.00567537	0.0384723	0.0297663	2416	tags=48%, list=13%, signal=42%	PIAS1/IFNGR2/TXK/MED1/NLRC5/JAK1/IFNGR1/PARP9/IFNG/JAK2/PARP14/STAT1
GOBP_NEGATIVE_REGULATION_OF_INTERLEUKIN_8_PRODUCTION	GOBP_NEGATIVE_REGULATION_OF_INTERLEUKIN_8_PRODUCTION	GOBP_NEGATIVE_REGULATION_OF_INTERLEUKIN_8_PRODUCTION	18	-0.729766	-1.58877	0.00587544	0.0397221	0.0307332	2279	tags=44%, list=12%, signal=39%	IL10/ANXA1/TMSB4X/ANXA4/ARRB1/TLR6/CD33/PTPN22
GOBP_REGULATION_OF_MYOBLAST_FUSION	GOBP_REGULATION_OF_MYOBLAST_FUSION	GOBP_REGULATION_OF_MYOBLAST_FUSION	18	-0.72636	-1.58136	0.00587544	0.0397221	0.0307332	1475	tags=39%, list=8%, signal=36%	MAPK14/CFLAR/NFATC2/RIPOR2/CD53/CXCL10/CXCL9
GOBP_T_HELPER_CELL_LINEAGE_COMMITMENT	GOBP_T_HELPER_CELL_LINEAGE_COMMITMENT	GOBP_T_HELPER_CELL_LINEAGE_COMMITMENT	17	-0.71866	-1.54619	0.00598086	0.0403618	0.0312281	2617	tags=59%, list=14%, signal=51%	STAT3/LY9/IL6R/TBX21/LOXL3/IRF4/IL12RB1/BATF/SPN/SLAMF6
GOBP_ACTIVATION_OF_PROTEIN_KINASE_ACTIVITY	GOBP_ACTIVATION_OF_PROTEIN_KINASE_ACTIVITY	GOBP_ACTIVATION_OF_PROTEIN_KINASE_ACTIVITY	326	-0.454948	-1.23707	0.00599401	0.0403618	0.0312281	5221	tags=42%, list=28%, signal=31%	CRK/NOD1/IL23A/MAP2K6/CLSPN/IRAK2/PINK1/ADCY4/MAP3K7/BRAF/GHR/DBNL/RICTOR/ERCC6/PDE6G/MAP3K4/CDK5R1/TNIK/ADCY3/NRG3/TNFSF15/PRKAR2B/TAB3/PRKAR1A/GHRL/TGFB2/NRG1/IRAK1/SLC11A1/BORA/PRKAA1/PAK3/ERN1/BIRC7/BMP4/CSPG4/DGKQ/MTOR/TRAF6/PDPK1/SPAG9/TIRAP/CRKL/INSR/MADD/RGCC/PRRC1/VEGFA/FRS2/PAK2/DUSP7/MAPK1/MAP2K4/ADRA2A/RAPGEF1/MAP4K4/MAP3K21/ADCY9/RIPK1/PTPN11/KIDINS220/WNK1/AGAP2/S1PR2/ITGB3/PIK3CA/M…
GOBP_REGULATION_OF_NEUROGENESIS	GOBP_REGULATION_OF_NEUROGENESIS	GOBP_REGULATION_OF_NEUROGENESIS	339	-0.456191	-1.24352	0.00599401	0.0403618	0.0312281	3348	tags=27%, list=18%, signal=23%	PLXNA1/SEMA4C/PTPRD/SHANK3/LIG4/MME/UFL1/PLXNA2/SKIL/VEGFA/TP53/SPP1/NF1/PLXNB2/RNF6/SEMA7A/EEF2K/APPL2/EIF4G2/CERS2/CTNNB1/MAN2A1/CDKL5/AMIGO1/HOOK3/PTEN/HEYL/DICER1/SPEN/SPART/PCM1/CAPRIN1/RGS14/REST/PLXND1/TMEM98/DOCK7/ID1/SEMA4G/SKI/BMP2/SHTN1/RAPGEF2/CDH4/SEMA5A/CX3CL1/ARHGAP4/BMPR2/ASCL2/IL34/DISC1/DIP2B/PAK1/SEMA3G/MACF1/NOTCH1/CYFIP1/IL6ST/LRP1/SERPINF1/ETV5/LTA/EPHA4/SEMA5B/SEMA4A/TNF/SE…
GOBP_NEGATIVE_REGULATION_OF_NEURON_APOPTOTIC_PROCESS	GOBP_NEGATIVE_REGULATION_OF_NEURON_APOPTOTIC_PROCESS	GOBP_NEGATIVE_REGULATION_OF_NEURON_APOPTOTIC_PROCESS	132	-0.531789	-1.40709	0.00600601	0.0403888	0.0312491	3821	tags=34%, list=20%, signal=27%	GCLM/NTRK2/MSH2/PDPK1/PRKN/STXBP1/LIG4/CPEB4/FYN/MAP2K4/NAIP/AGAP2/FOXQ1/PIK3CA/IL10/ADAM8/CCL2/BTG2/UNC5B/NES/OXR1/CX3CL1/GRN/SNX6/RASA1/LGMN/PTK2B/HIPK2/C5AR1/LRP1/BCL2/F2R/ARRB2/PPT1/ARRB1/ERBB3/MEF2C/NEFL/JAK2/APOE/SOD2/AXL/HMOX1/CORO1A/CX3CR1
GOBP_ENSHEATHMENT_OF_NEURONS	GOBP_ENSHEATHMENT_OF_NEURONS	GOBP_ENSHEATHMENT_OF_NEURONS	124	-0.530235	-1.39767	0.0060241	0.0403981	0.0312563	4361	tags=40%, list=23%, signal=31%	ATRN/RARB/TENM4/KCNJ10/ADAM22/NFASC/MTOR/JAM2/NTRK2/MTMR2/ZNF24/PMP22/MBP/NAB1/NF1/AMIGO1/DEGS1/PTEN/MARVELD1/LGI4/MALL/DICER1/PARD3/ARHGEF10/ABCD2/TMEM98/NDRG1/B4GALT5/SKI/PIKFYVE/GALC/TNFRSF21/ITGB4/CYFIP1/ACER3/HGF/QKI/CXCR4/ASPA/MAL2/TYMP/EGR2/GAL3ST1/EPB41L3/CTSC/ITGAX/TNFRSF1B/ADGRG6/TLR2/CST7
GOBP_MITOCHONDRIAL_ELECTRON_TRANSPORT_CYTOCHROME_C_TO_OXYGEN	GOBP_MITOCHONDRIAL_ELECTRON_TRANSPORT_CYTOCHROME_C_TO_OXYGEN	GOBP_MITOCHONDRIAL_ELECTRON_TRANSPORT_CYTOCHROME_C_TO_OXYGEN	17	0.862287	2.42215	0.0060241	0.0403981	0.0312563	334	tags=71%, list=2%, signal=69%	COX6A1/COX6C/COX5B/COX6B1/COX8A/CYCS/COX4I2/COX7B/COX5A/COX4I1/COX7C/NDUFA4
GOBP_POSITIVE_REGULATION_OF_TYPE_2_IMMUNE_RESPONSE	GOBP_POSITIVE_REGULATION_OF_TYPE_2_IMMUNE_RESPONSE	GOBP_POSITIVE_REGULATION_OF_TYPE_2_IMMUNE_RESPONSE	16	-0.749878	-1.59784	0.00603136	0.0403981	0.0312563	3092	tags=69%, list=16%, signal=58%	IL4R/TNFSF4/IL18/IL33/XCL1/IDO1/NOD2/RSAD2/NLRP3/CD74/CD86
GOBP_BONE_MINERALIZATION	GOBP_BONE_MINERALIZATION	GOBP_BONE_MINERALIZATION	111	-0.533451	-1.40039	0.00606061	0.0405403	0.0313663	3076	tags=31%, list=16%, signal=26%	MINPP1/ASPN/TMEM38B/ANKH/ATP2B1/SGMS2/BCOR/PHOSPHO1/ADRB2/DDR2/FGFR2/BMP2/RFLNB/FGFR3/BMPR2/NBR1/PTK2B/COL1A2/SNX10/ANO6/S1PR1/BMP2K/LOX/MEF2C/TMEM119/SLC8A1/SRGN/FGR/P2RX7/LTF/KL/CCL3/ALOX5/CCR1
GOBP_EXTRINSIC_APOPTOTIC_SIGNALING_PATHWAY_VIA_DEATH_DOMAIN_RECEPTORS	GOBP_EXTRINSIC_APOPTOTIC_SIGNALING_PATHWAY_VIA_DEATH_DOMAIN_RECEPTORS	GOBP_EXTRINSIC_APOPTOTIC_SIGNALING_PATHWAY_VIA_DEATH_DOMAIN_RECEPTORS	82	-0.565554	-1.46173	0.00611621	0.0407563	0.0315334	3779	tags=43%, list=20%, signal=34%	FADD/GSK3B/FEM1B/MADD/SKIL/DDX3X/CASP8AP2/PTEN/SORT1/RIPK1/SP100/ARHGEF2/PEA15/TNFRSF10A/RFFL/SFRP2/TIMP3/NOS3/CASP8/FGG/PIK3R1/CFLAR/BCL2/STK4/HGF/TNF/FGB/FAS/ICAM1/TNFAIP3/THBS1/HMOX1/FASLG/TMC8/TNFSF10
GOBP_REGULATION_OF_PLASMA_LIPOPROTEIN_PARTICLE_LEVELS	GOBP_REGULATION_OF_PLASMA_LIPOPROTEIN_PARTICLE_LEVELS	GOBP_REGULATION_OF_PLASMA_LIPOPROTEIN_PARTICLE_LEVELS	87	-0.550104	-1.42458	0.00611621	0.0407563	0.0315334	2432	tags=25%, list=13%, signal=22%	ABCG1/CLTC/LPCAT3/CD36/PLTP/NR1H4/AGT/CSK/SOAT1/MYLIP/PRKACB/ABCA1/APOE/NCEH1/PLA2G7/APOBR/LIPC/APOC1/HMOX1/LIPA/CUBN/MSR1
GOBP_GERMINAL_CENTER_FORMATION	GOBP_GERMINAL_CENTER_FORMATION	GOBP_GERMINAL_CENTER_FORMATION	14	-0.765227	-1.59269	0.00612745	0.0407563	0.0315334	3003	tags=57%, list=16%, signal=48%	RC3H1/ADAM17/UNC13D/TNFAIP3/MEF2C/KLHL6/CXCL13/TNFSF13B
GOBP_NEUTROPHIL_EXTRAVASATION	GOBP_NEUTROPHIL_EXTRAVASATION	GOBP_NEUTROPHIL_EXTRAVASATION	14	-0.758008	-1.57767	0.00612745	0.0407563	0.0315334	673	tags=43%, list=4%, signal=41%	ADAM8/PECAM1/RIPOR2/PIK3CD/JAML/PIK3CG
GOBP_REGULATION_OF_BONE_MINERALIZATION	GOBP_REGULATION_OF_BONE_MINERALIZATION	GOBP_REGULATION_OF_BONE_MINERALIZATION	74	-0.578877	-1.48651	0.00614125	0.0407563	0.0315334	2919	tags=34%, list=15%, signal=29%	ANKH/ATP2B1/SGMS2/BCOR/PHOSPHO1/ADRB2/DDR2/BMP2/RFLNB/BMPR2/NBR1/PTK2B/ANO6/S1PR1/BMP2K/MEF2C/TMEM119/SLC8A1/SRGN/P2RX7/LTF/KL/CCL3/ALOX5/CCR1
GOBP_REGULATION_OF_RELEASE_OF_SEQUESTERED_CALCIUM_ION_INTO_CYTOSOL	GOBP_REGULATION_OF_RELEASE_OF_SEQUESTERED_CALCIUM_ION_INTO_CYTOSOL	GOBP_REGULATION_OF_RELEASE_OF_SEQUESTERED_CALCIUM_ION_INTO_CYTOSOL	74	-0.578559	-1.4857	0.00614125	0.0407563	0.0315334	1461	tags=23%, list=8%, signal=21%	CX3CL1/ANK2/PTK2B/PKD2/XCL1/P2RY6/PLN/F2R/APLNR/PTPN6/SLC8A1/CLIC2/LYN/CXCL11/CORO1A/CXCL10/CXCL9
GOBP_NEGATIVE_REGULATION_OF_LYMPHOCYTE_DIFFERENTIATION	GOBP_NEGATIVE_REGULATION_OF_LYMPHOCYTE_DIFFERENTIATION	GOBP_NEGATIVE_REGULATION_OF_LYMPHOCYTE_DIFFERENTIATION	53	-0.61307	-1.5282	0.00628931	0.0416296	0.0322091	4324	tags=49%, list=23%, signal=38%	CBFB/TNFSF18/SOCS5/BMP4/CR1/SMAD7/IL4R/RC3H1/TNFSF4/NRARP/RUNX1/ANXA1/RC3H2/INHBA/TMEM131L/TBX21/CTLA4/FOXP3/LOXL3/JAK3/IRF1/LAG3/RUNX3/CD74/LILRB4/FGL2
GOBP_PLASMA_LIPOPROTEIN_PARTICLE_CLEARANCE	GOBP_PLASMA_LIPOPROTEIN_PARTICLE_CLEARANCE	GOBP_PLASMA_LIPOPROTEIN_PARTICLE_CLEARANCE	52	-0.616214	-1.53338	0.00628931	0.0416296	0.0322091	2286	tags=33%, list=12%, signal=29%	APOM/EHD1/CLTC/CD36/NR1H4/CSK/SOAT1/MYLIP/APOE/NCEH1/APOBR/LIPC/APOC1/HMOX1/LIPA/CUBN/MSR1
GOBP_NEGATIVE_REGULATION_OF_G_PROTEIN_COUPLED_RECEPTOR_SIGNALING_PATHWAY	GOBP_NEGATIVE_REGULATION_OF_G_PROTEIN_COUPLED_RECEPTOR_SIGNALING_PATHWAY	GOBP_NEGATIVE_REGULATION_OF_G_PROTEIN_COUPLED_RECEPTOR_SIGNALING_PATHWAY	49	-0.618136	-1.52612	0.00634249	0.0419268	0.032439	3439	tags=39%, list=18%, signal=32%	DNM2/YWHAB/BICD1/RPGRIP1L/MET/RNF157/RGS14/ADRB2/GNAI2/HTR2B/GRK2/PDE4B/ARRDC3/ATP2B4/ARRB2/APLNR/ARRB1/CCL5/PLEK
GOBP_POSITIVE_REGULATION_OF_MONOCYTE_CHEMOTACTIC_PROTEIN_1_PRODUCTION	GOBP_POSITIVE_REGULATION_OF_MONOCYTE_CHEMOTACTIC_PROTEIN_1_PRODUCTION	GOBP_POSITIVE_REGULATION_OF_MONOCYTE_CHEMOTACTIC_PROTEIN_1_PRODUCTION	11	-0.792797	-1.57037	0.0063857	0.0421573	0.0326173	1257	tags=55%, list=7%, signal=51%	MCOLN2/NOD2/IL1B/LGALS9/SYK/CLEC7A
GOBP_RESPONSE_TO_INTERLEUKIN_9	GOBP_RESPONSE_TO_INTERLEUKIN_9	GOBP_RESPONSE_TO_INTERLEUKIN_9	10	-0.803282	-1.56526	0.00640205	0.0422101	0.0326582	934	tags=70%, list=5%, signal=67%	STAT5B/STAT3/JAK1/JAK3/STAT5A/STAT1/IL2RG
GOBP_REGULATION_OF_MYELINATION	GOBP_REGULATION_OF_MYELINATION	GOBP_REGULATION_OF_MYELINATION	42	-0.621317	-1.5079	0.00645161	0.0424815	0.0328682	4730	tags=50%, list=25%, signal=38%	RARG/MYRF/RARB/TENM4/MTOR/JAM2/MTMR2/PTEN/LGI4/DICER1/PARD3/TMEM98/TNFRSF21/CYFIP1/HGF/TYMP/EGR2/CTSC/ITGAX/TNFRSF1B/CST7
GOBP_POSITIVE_REGULATION_OF_PROTEIN_CONTAINING_COMPLEX_DISASSEMBLY	GOBP_POSITIVE_REGULATION_OF_PROTEIN_CONTAINING_COMPLEX_DISASSEMBLY	GOBP_POSITIVE_REGULATION_OF_PROTEIN_CONTAINING_COMPLEX_DISASSEMBLY	35	-0.638474	-1.51924	0.00655022	0.0430658	0.0333203	4319	tags=57%, list=23%, signal=44%	GBA/CARMIL1/FYCO1/INSR/BNIP3/SPAST/CARMIL2/CALCOCO2/WASHC2C/UVRAG/ADRB2/NES/SEMA5A/VIL1/TRPV4/F2RL1/TNF/SETX/SMCR8/PLEK
GOBP_TYPE_2_IMMUNE_RESPONSE	GOBP_TYPE_2_IMMUNE_RESPONSE	GOBP_TYPE_2_IMMUNE_RESPONSE	36	-0.637532	-1.51781	0.00655738	0.0430658	0.0333203	3149	tags=50%, list=17%, signal=42%	BCL6B/IL4R/TNFSF4/DENND1B/IL10/ANXA1/IL18/TBX21/IL33/XCL1/IDO1/NOD2/RSAD2/NLRP3/BATF/CD74/CD86/CCR2
GOBP_RIBOSOMAL_SMALL_SUBUNIT_ASSEMBLY	GOBP_RIBOSOMAL_SMALL_SUBUNIT_ASSEMBLY	GOBP_RIBOSOMAL_SMALL_SUBUNIT_ASSEMBLY	18	0.690027	1.97432	0.00662252	0.0434372	0.0336076	1771	tags=50%, list=9%, signal=45%	RPS15/RPS28/RPS19/RPL38/RPS5/RPSA/RPS14/RPS10/RRP7A
GOBP_REGULATION_OF_MACROPHAGE_DERIVED_FOAM_CELL_DIFFERENTIATION	GOBP_REGULATION_OF_MACROPHAGE_DERIVED_FOAM_CELL_DIFFERENTIATION	GOBP_REGULATION_OF_MACROPHAGE_DERIVED_FOAM_CELL_DIFFERENTIATION	31	-0.667427	-1.55948	0.00663717	0.0434769	0.0336383	2542	tags=39%, list=13%, signal=34%	ITGB3/ABCG1/CD36/IL18/AGT/NFKB1/ITGAV/ALOX15B/PRKCH/ABCA1/CSF1/MSR1
GOBP_REGULATION_OF_LEUKOCYTE_ADHESION_TO_VASCULAR_ENDOTHELIAL_CELL	GOBP_REGULATION_OF_LEUKOCYTE_ADHESION_TO_VASCULAR_ENDOTHELIAL_CELL	GOBP_REGULATION_OF_LEUKOCYTE_ADHESION_TO_VASCULAR_ENDOTHELIAL_CELL	27	-0.678869	-1.57289	0.00667408	0.0436543	0.0337756	2578	tags=48%, list=14%, signal=42%	CCL28/FUT4/NFAT5/TNF/SELP/CCL21/ICAM1/ETS1/CXCL12/ITGA4/ALOX5/PTAFR/ITGB2
GOBP_POSITIVE_REGULATION_OF_VASOCONSTRICTION	GOBP_POSITIVE_REGULATION_OF_VASOCONSTRICTION	GOBP_POSITIVE_REGULATION_OF_VASOCONSTRICTION	30	-0.678701	-1.57922	0.00668151	0.0436543	0.0337756	1598	tags=43%, list=8%, signal=40%	GJA1/CAV1/SMTNL2/FGG/AVPR1B/F2R/FGB/ICAM1/GJA5/EGFR/CD38/HRH2/PTAFR
GOBP_PROTEIN_IMPORT_INTO_MITOCHONDRIAL_MATRIX	GOBP_PROTEIN_IMPORT_INTO_MITOCHONDRIAL_MATRIX	GOBP_PROTEIN_IMPORT_INTO_MITOCHONDRIAL_MATRIX	19	0.649992	1.88672	0.00675676	0.0440889	0.0341119	1760	tags=42%, list=9%, signal=38%	ROMO1/TOMM40/TIMM17B/TIMM50/TIMM44/PAM16/TOMM7/DNAJC19
GOBP_POSITIVE_REGULATION_OF_AMYLOID_PRECURSOR_PROTEIN_CATABOLIC_PROCESS	GOBP_POSITIVE_REGULATION_OF_AMYLOID_PRECURSOR_PROTEIN_CATABOLIC_PROCESS	GOBP_POSITIVE_REGULATION_OF_AMYLOID_PRECURSOR_PROTEIN_CATABOLIC_PROCESS	23	-0.706404	-1.59071	0.00694444	0.0451643	0.0349439	3036	tags=57%, list=16%, signal=48%	SLC2A13/GSAP/ROCK2/CASP3/PICALM/ABCG1/SP1/EPHA4/TNF/IFNGR1/IFNG/SPON1/LYN
GOBP_EPITHELIAL_CELL_PROLIFERATION	GOBP_EPITHELIAL_CELL_PROLIFERATION	GOBP_EPITHELIAL_CELL_PROLIFERATION	378	-0.446974	-1.2211	0.00699301	0.0451643	0.0349439	3342	tags=29%, list=18%, signal=24%	HPN/TNFSF12/RGCC/A4GNT/EGR3/VEGFA/SERPINB1/FRS2/BTRC/NF1/MAPK1/AKT3/LIMS2/GJA1/SIRT1/C6orf89/PTEN/CAV1/ARNT/ITGB3/PRKDC/CDC73/NR2F2/AGGF1/CEACAM1/IL10/CCL2/ADAM17/NRARP/PTPRK/SFRP2/ID1/FGFR2/BMP2/PURA/ID2/PRKX/ACVRL1/TGFBR1/SEMA5A/PAX2/CCND1/HTR2B/SP1/GRN/MED1/LRG1/PDGFB/BMPR2/CDH13/CYP7B1/CFLAR/COL8A2/COL8A1/NOTCH1/IGFBP3/NRAS/CD34/C5AR1/NRP2/AR/SERPINF1/TGFA/JCAD/CD109/HGF/RPS6KA1/TNF/DUSP10/ED…
GOBP_INTRACELLULAR_RECEPTOR_SIGNALING_PATHWAY	GOBP_INTRACELLULAR_RECEPTOR_SIGNALING_PATHWAY	GOBP_INTRACELLULAR_RECEPTOR_SIGNALING_PATHWAY	271	-0.45826	-1.24274	0.00699301	0.0451643	0.0349439	4887	tags=39%, list=26%, signal=29%	ARNTL/PRMT2/IRF7/CNOT2/RARG/DDX17/KDM3A/ESR1/TMF1/NLRX1/UBE3A/FAM120B/CALCOCO1/SLC15A4/CBFB/TAB3/RARB/ZMIZ1/PPARA/XIAP/LSM14A/IRAK1/UFSP2/DNAJA1/KMT2D/TRAF6/YWHAH/PPARGC1B/USP15/EZH2/RBFOX2/PML/NR1D2/ITCH/PUM1/CRKL/PUM2/UFL1/NR2C2/UBR5/RNF6/NR5A2/SIRT1/RNF135/PDK3/STAT3/ALPK1/ARNT/HEYL/OTULIN/EP300/RIOK3/ANKRD17/NR2F2/KLF2/LATS1/NCOA1/RORA/ARID1A/BIRC2/ERBIN/CLOCK/AKR1C3/RUNX1/PARP1/SEC14L1/MED1/…
GOBP_POSITIVE_REGULATION_OF_CELL_PROJECTION_ORGANIZATION	GOBP_POSITIVE_REGULATION_OF_CELL_PROJECTION_ORGANIZATION	GOBP_POSITIVE_REGULATION_OF_CELL_PROJECTION_ORGANIZATION	337	-0.454329	-1.23719	0.00699301	0.0451643	0.0349439	4543	tags=36%, list=24%, signal=28%	AUTS2/ITGA6/RREB1/CDC42EP3/ZNF804A/CDC42/HTT/RHOA/CARMIL1/ATMIN/PAK3/AGRN/EPS8L3/NEGR1/ATP7A/ARAP1/SEPTIN7/ATF1/LIMK1/MTOR/NTRK2/TENM1/EZH2/FBXO38/DNM2/CEP135/TMEM30A/EPS8/PLXNA1/PTPRD/ABL2/SCARF1/PLXNA2/FYN/EPHA3/SKIL/VEGFA/CCP110/PLXNB2/SEMA7A/EEF2K/EIF4G2/RAPGEF1/CDKL5/AMIGO1/SCARB2/KIDINS220/CARMIL2/FLNA/ITGA2/EP300/WASHC5/PIK3CA/RAP1A/DZIP1/CAPRIN1/ALKAL2/PLXND1/ENPP2/FES/ACTR3/WASF2/SHTN1/C…
GOBP_RESPONSE_TO_OXYGEN_LEVELS	GOBP_RESPONSE_TO_OXYGEN_LEVELS	GOBP_RESPONSE_TO_OXYGEN_LEVELS	369	-0.4492	-1.22675	0.00699301	0.0451643	0.0349439	4253	tags=34%, list=22%, signal=27%	PPARA/TGFB2/IRAK1/VEGFC/CUL2/CREBBP/PRKAA1/CCN2/MTHFR/ZFP36L1/ATP7A/RBPJ/EDNRA/POLG/MTOR/PML/CCNA2/KCNMA1/PDGFRB/PKLR/GNB1/HIF1AN/EGR1/HILPDA/KCNK2/RYR1/RGCC/LDHA/CPEB4/DDAH1/SOD3/VEGFA/TP53/NF1/EGLN1/ROCK2/ANGPT2/BNIP3/CASP3/EEF2K/MMP2/ATG7/PDK1/SIRT1/PSME4/PTEN/PDK3/ANGPTL4/CAV1/TIGAR/CPEB2/PGK1/ARNT/EPAS1/BECN1/CD24/MDM2/ITGA2/EP300/ITPR2/RORA/ADAM8/REST/ADAM17/PSMB8/NDRG1/BIRC2/HK2/COL1A1/BMP…
GOBP_SYNAPSE_ORGANIZATION	GOBP_SYNAPSE_ORGANIZATION	GOBP_SYNAPSE_ORGANIZATION	394	-0.444941	-1.21596	0.00699301	0.0451643	0.0349439	3363	tags=22%, list=18%, signal=19%	CRKL/ABHD17B/INSR/PTPRD/SHANK3/ARHGAP22/NLGN4Y/FYN/PLXNB2/EEF2K/SYNDIG1/NFIA/LRRC4/ERC1/CDKL5/AMIGO1/PTEN/ADGRL2/SEPTIN11/FLNA/PDLIM5/FZD5/CAPRIN1/IL10/ANK3/REST/PLXND1/NDRG1/WASF2/CLSTN3/SYNPO/SSH1/ARHGEF15/CX3CL1/CDH1/NEDD4/NGEF/DISC1/ADAM10/MAPK14/LGMN/ITGA3/COL4A1/CYFIP1/HSPA8/C5AR1/NRP2/IGSF21/EPHA4/SEMA4A/EFNB2/PPFIBP1/TNF/SEMA4D/PCDH17/TNC/F2R/TIAM1/SLITRK4/UTRN/ACTR2/C1QL3/SPOCK2/MEF2C/NL…
GOBP_TRANSMEMBRANE_RECEPTOR_PROTEIN_SERINE_THREONINE_KINASE_SIGNALING_PATHWAY	GOBP_TRANSMEMBRANE_RECEPTOR_PROTEIN_SERINE_THREONINE_KINASE_SIGNALING_PATHWAY	GOBP_TRANSMEMBRANE_RECEPTOR_PROTEIN_SERINE_THREONINE_KINASE_SIGNALING_PATHWAY	341	-0.451704	-1.2313	0.00699301	0.0451643	0.0349439	4667	tags=37%, list=25%, signal=29%	NREP/BMP6/ZNF451/UBE2D1/SMAD1/GDF6/MTMR4/FUT8/ZFYVE9/GDF7/RHOA/ZMIZ1/PPARA/TGFB2/XIAP/CREBBP/LTBP1/ATOH8/RBPJ/BMP4/HFE/SLC33A1/CAV2/EXT1/FOS/USP15/CHRDL1/PML/PDPK1/LATS2/SMAD6/SMAD7/SMAD5/CCN3/DNM2/CTDSPL2/EGR1/GCNT2/SKIL/ADAMTSL2/VIM/TRIM33/TP53/ITGB6/ASPN/APPL2/RUNX2/PCSK6/ZFYVE16/HIVEP1/ENG/SIRT1/PDCD4/SPRY1/DUSP22/CAV1/CRB2/FSTL1/PARD3/SPART/EP300/APPL1/LATS1/SMURF2/FSTL3/RNF111/ADAM17/PTPRK/…
GOBP_VESICLE_ORGANIZATION	GOBP_VESICLE_ORGANIZATION	GOBP_VESICLE_ORGANIZATION	334	-0.45498	-1.23855	0.00699301	0.0451643	0.0349439	4762	tags=40%, list=25%, signal=31%	RAB38/SEC31A/GBF1/TMEM127/STX2/C2CD5/AP3B1/UNC13B/VAV3/SNAP29/TMF1/STAM2/BLOC1S2/F5/GOSR1/RAB8A/SEC24B/ATP13A2/PI4K2B/SNAP47/CHMP3/CUL3/USP8/FBXO5/RAB20/SNX19/CLCN3/CAV2/VAMP8/RAB14/NSF/TBC1D4/GNAI3/PRKN/SEC22B/STXBP1/DNM2/STAM/VPS41/VTA1/SYT9/SEC23IP/RAB7B/AP1G1/EEA1/EXOC8/PIP4K2B/STX7/ZFYVE16/VAMP7/PI4K2A/MCFD2/STX12/USO1/HOOK3/VPS36/BLOC1S6/SORT1/SCARB2/GOLPH3L/CAV1/PICALM/PAFAH1B1/SEC23B/UVRA…
GOBP_CALCIUM_ION_IMPORT_INTO_CYTOSOL	GOBP_CALCIUM_ION_IMPORT_INTO_CYTOSOL	GOBP_CALCIUM_ION_IMPORT_INTO_CYTOSOL	19	-0.726352	-1.59407	0.00702576	0.0452026	0.0349736	1988	tags=47%, list=10%, signal=42%	FYN/CACNA2D1/MS4A1/RAMP3/TRPV4/ATP2B4/TRPV2/SLC8A1/TRPM2
GOBP_ENGULFMENT_OF_APOPTOTIC_CELL	GOBP_ENGULFMENT_OF_APOPTOTIC_CELL	GOBP_ENGULFMENT_OF_APOPTOTIC_CELL	19	-0.728477	-1.59874	0.00702576	0.0452026	0.0349736	655	tags=37%, list=3%, signal=36%	RHOG/BECN1/RHOH/THBS1/RHOBTB1/RAC2/TREM2
GOBP_NEGATIVE_REGULATION_OF_ADENYLATE_CYCLASE_ACTIVITY	GOBP_NEGATIVE_REGULATION_OF_ADENYLATE_CYCLASE_ACTIVITY	GOBP_NEGATIVE_REGULATION_OF_ADENYLATE_CYCLASE_ACTIVITY	19	-0.725894	-1.59307	0.00702576	0.0452026	0.0349736	2394	tags=32%, list=13%, signal=28%	AKAP5/GNAI2/EDNRB/NPR3/CCR2/P2RY13
GOBP_NEGATIVE_REGULATION_OF_EXTRINSIC_APOPTOTIC_SIGNALING_PATHWAY	GOBP_NEGATIVE_REGULATION_OF_EXTRINSIC_APOPTOTIC_SIGNALING_PATHWAY	GOBP_NEGATIVE_REGULATION_OF_EXTRINSIC_APOPTOTIC_SIGNALING_PATHWAY	101	-0.534354	-1.39876	0.00707786	0.0454106	0.0351344	4104	tags=39%, list=22%, signal=30%	CTNNA1/BMP4/MCL1/GCLM/FADD/GSK3B/EYA3/FYN/DDX3X/RIPK1/ZMYND11/ARHGEF2/PEA15/TNFRSF10A/RFFL/SFRP2/UNC5B/PHIP/NOS3/TGFBR1/CASP8/BIRC6/FGG/IL7/CFLAR/AR/BCL2/HGF/TNF/ITGAV/FGB/FAS/ICAM1/TNFAIP3/THBS1/IL1B/HMOX1/FASLG/TNFSF10
GOBP_POSITIVE_REGULATION_OF_ENDOCYTOSIS	GOBP_POSITIVE_REGULATION_OF_ENDOCYTOSIS	GOBP_POSITIVE_REGULATION_OF_ENDOCYTOSIS	97	-0.538268	-1.40679	0.00707786	0.0454106	0.0351344	3439	tags=34%, list=18%, signal=28%	DNM2/INSR/BICD1/VEGFA/EEF2K/APPL2/TBC1D5/ITGA2/APPL1/CD36/HIP1/ANKFY1/F2RL1/LRP1/CBL/ANO6/CCL21/ARRB2/RAB31/PPT1/ARRB1/B2M/NLGN1/APOE/DAB2/CCL19/AXL/SYK/LRRK2/CD14/TREM2/NCKAP1L/C3
GOBP_REGULATION_OF_ACTIN_FILAMENT_BUNDLE_ASSEMBLY	GOBP_REGULATION_OF_ACTIN_FILAMENT_BUNDLE_ASSEMBLY	GOBP_REGULATION_OF_ACTIN_FILAMENT_BUNDLE_ASSEMBLY	98	-0.533001	-1.39157	0.00708502	0.0454106	0.0351344	4580	tags=51%, list=24%, signal=39%	ALMS1/CLASP2/PPFIA1/LIMCH1/EPHA1/CDC42/CLASP1/RHOA/CARMIL1/CCN2/ARHGAP28/ARAP1/LIMK1/MTOR/PPM1F/PRKN/EVL/SHANK3/RGCC/PAK2/ROCK2/CGNL1/CD47/MET/FLNA/PHLDB2/ARHGEF10/ID1/WASF2/DLC1/SYNPO/ARHGEF15/TGFBR1/CX3CL1/VIL1/ROCK1/RDX/PIK3R1/CCDC88A/PAK1/SWAP70/S1PR1/NRP1/SYNPO2/TPM1/SERPINF2/PTGER4/WAS/GPR65/PLEK
GOBP_VASCULAR_TRANSPORT	GOBP_VASCULAR_TRANSPORT	GOBP_VASCULAR_TRANSPORT	88	-0.54294	-1.40675	0.00713558	0.0456079	0.0352871	3102	tags=32%, list=16%, signal=27%	SLCO3A1/SLC2A13/GJA1/ATP8A1/SLC38A1/SLC1A4/ABCC1/CD36/LEPR/AVPR1B/LRP1/ATP2B4/ABCC4/ABCC2/ATP2A3/SLC5A1/ABCC3/SLC6A6/APOE/SLC1A1/SLC4A4/SLC6A13/ABCB1/SLC16A12/SLC1A3/LRP2/SLC22A2/SLCO2B1
GOBP_MITOCHONDRIAL_ATP_SYNTHESIS_COUPLED_PROTON_TRANSPORT	GOBP_MITOCHONDRIAL_ATP_SYNTHESIS_COUPLED_PROTON_TRANSPORT	GOBP_MITOCHONDRIAL_ATP_SYNTHESIS_COUPLED_PROTON_TRANSPORT	20	0.829116	2.43501	0.00714286	0.0456079	0.0352871	2657	tags=85%, list=14%, signal=73%	ATP5F1D/ATP5ME/ATP5MC1/ANTKMT/ATP5MC2/ATP5MF/ATP5MG/ATP5PD/ATP5PO/ATP5F1E/ATP5PF/DNAJC30/STOML2/ATP5F1A/ATP5MC3/ATP5F1C/ATP5F1B
GOBP_MITOCHONDRIAL_CYTOCHROME_C_OXIDASE_ASSEMBLY	GOBP_MITOCHONDRIAL_CYTOCHROME_C_OXIDASE_ASSEMBLY	GOBP_MITOCHONDRIAL_CYTOCHROME_C_OXIDASE_ASSEMBLY	21	0.690779	2.03172	0.00714286	0.0456079	0.0352871	2361	tags=57%, list=12%, signal=50%	COA8/PET100/COA3/COX17/COX14/PET117/COX16/SURF1/COA4/TACO1/BCS1L/OXA1L
GOBP_ASYMMETRIC_CELL_DIVISION	GOBP_ASYMMETRIC_CELL_DIVISION	GOBP_ASYMMETRIC_CELL_DIVISION	17	-0.714668	-1.5376	0.00717703	0.0457683	0.0354112	2504	tags=47%, list=13%, signal=41%	PARD3/ARHGEF2/RGS14/DOCK7/ACTR3/POU5F1/ETV5/ACTR2
GOBP_NEGATIVE_REGULATION_OF_WOUND_HEALING	GOBP_NEGATIVE_REGULATION_OF_WOUND_HEALING	GOBP_NEGATIVE_REGULATION_OF_WOUND_HEALING	69	-0.568521	-1.45043	0.00719424	0.0458062	0.0354405	2923	tags=36%, list=15%, signal=31%	GJA1/PTEN/PHLDB2/PROC/CEACAM1/UBASH3B/NOS3/THBD/TFPI/PDGFB/PLAU/FGG/CD34/CD109/TNF/FGF2/FGB/SH2B3/THBS1/PROS1/APOE/SERPING1/EDN1/SERPINF2/ALOX5
GOBP_REGULATION_OF_GRANULOCYTE_DIFFERENTIATION	GOBP_REGULATION_OF_GRANULOCYTE_DIFFERENTIATION	GOBP_REGULATION_OF_GRANULOCYTE_DIFFERENTIATION	15	-0.749954	-1.58481	0.00722022	0.0458062	0.0354405	275	tags=40%, list=1%, signal=39%	CEACAM1/RUNX1/INPP5D/HCLS1/EVI2B/C1QC
GOBP_NEGATIVE_REGULATION_OF_BONE_RESORPTION	GOBP_NEGATIVE_REGULATION_OF_BONE_RESORPTION	GOBP_NEGATIVE_REGULATION_OF_BONE_RESORPTION	16	-0.746213	-1.59004	0.00723764	0.0458062	0.0354405	2368	tags=62%, list=12%, signal=55%	HAMP/UBASH3B/CSK/GPR137B/TNFAIP3/TMEM119/CD38/P2RX7/TNFRSF11B/INPP5D
GOBP_POSITIVE_REGULATION_OF_MYELOID_LEUKOCYTE_CYTOKINE_PRODUCTION_INVOLVED_IN_IMMUNE_RESPONSE	GOBP_POSITIVE_REGULATION_OF_MYELOID_LEUKOCYTE_CYTOKINE_PRODUCTION_INVOLVED_IN_IMMUNE_RESPONSE	GOBP_POSITIVE_REGULATION_OF_MYELOID_LEUKOCYTE_CYTOKINE_PRODUCTION_INVOLVED_IN_IMMUNE_RESPONSE	16	-0.735867	-1.56799	0.00723764	0.0458062	0.0354405	546	tags=69%, list=3%, signal=67%	BCL10/TICAM1/SEMA7A/DDX21/CD36/DDX58/LILRB1/TLR4/HLA-G/CD74/LAPTM5
GOBP_RESPONSE_TO_HYDROPEROXIDE	GOBP_RESPONSE_TO_HYDROPEROXIDE	GOBP_RESPONSE_TO_HYDROPEROXIDE	16	-0.739577	-1.5759	0.00723764	0.0458062	0.0354405	3476	tags=62%, list=18%, signal=51%	GPX3/CHUK/CD36/OXR1/SP1/TP53INP1/MGST1/DAPK1/JAK2/CD38
GOBP_SPHINGOLIPID_MEDIATED_SIGNALING_PATHWAY	GOBP_SPHINGOLIPID_MEDIATED_SIGNALING_PATHWAY	GOBP_SPHINGOLIPID_MEDIATED_SIGNALING_PATHWAY	16	-0.738293	-1.57316	0.00723764	0.0458062	0.0354405	2601	tags=38%, list=14%, signal=32%	S1PR2/S1PR1/PIK3CB/SPNS2/S1PR4/PIK3CG
GOBP_REGULATION_OF_OXIDATIVE_PHOSPHORYLATION	GOBP_REGULATION_OF_OXIDATIVE_PHOSPHORYLATION	GOBP_REGULATION_OF_OXIDATIVE_PHOSPHORYLATION	23	0.600891	1.87268	0.00724638	0.0458062	0.0354405	1428	tags=39%, list=8%, signal=36%	COX7A1/NUPR1/ANTKMT/COX7A2/UQCC2/MLXIPL/COX7A2L/SLC25A33/DNAJC30
GOBP_NEGATIVE_REGULATION_OF_ACTIVATED_T_CELL_PROLIFERATION	GOBP_NEGATIVE_REGULATION_OF_ACTIVATED_T_CELL_PROLIFERATION	GOBP_NEGATIVE_REGULATION_OF_ACTIVATED_T_CELL_PROLIFERATION	14	-0.754595	-1.57056	0.00735294	0.0464218	0.0359168	3003	tags=71%, list=16%, signal=60%	RC3H1/CASP3/CD274/LRRC32/FOXP3/BTN2A2/LGALS9/PDCD1LG2/CRTAM/LILRB4
GOBP_ATP_SYNTHESIS_COUPLED_PROTON_TRANSPORT	GOBP_ATP_SYNTHESIS_COUPLED_PROTON_TRANSPORT	GOBP_ATP_SYNTHESIS_COUPLED_PROTON_TRANSPORT	24	0.829211	2.61384	0.00740741	0.0465911	0.0360478	2657	tags=79%, list=14%, signal=68%	ATP5F1D/ATP5ME/ATP5MC1/ANTKMT/ATP5MC2/ATP5MF/ATP5MG/ATP5PD/ATP5PO/ATP5F1E/ATP6V0C/ATP5PF/DNAJC30/STOML2/VPS9D1/ATP5F1A/ATP5MC3/ATP5F1C/ATP5F1B
GOBP_IRON_SULFUR_CLUSTER_ASSEMBLY	GOBP_IRON_SULFUR_CLUSTER_ASSEMBLY	GOBP_IRON_SULFUR_CLUSTER_ASSEMBLY	24	0.585647	1.84608	0.00740741	0.0465911	0.0360478	3998	tags=50%, list=21%, signal=39%	CIAO2B/GLRX5/NUBP2/ISCA2/CIAO3/HSCB/BOLA2B/LYRM4/NFS1/HSPA9/FXN/ISCU
GOBP_RESPIRATORY_CHAIN_COMPLEX_IV_ASSEMBLY	GOBP_RESPIRATORY_CHAIN_COMPLEX_IV_ASSEMBLY	GOBP_RESPIRATORY_CHAIN_COMPLEX_IV_ASSEMBLY	24	0.639117	2.01463	0.00740741	0.0465911	0.0360478	2361	tags=54%, list=12%, signal=47%	COA8/PET100/COA3/COX17/COX14/PET117/COX16/SURF1/COA4/TACO1/BCS1L/COA6/OXA1L
GOBP_NEURON_REMODELING	GOBP_NEURON_REMODELING	GOBP_NEURON_REMODELING	13	-0.773105	-1.58338	0.00742574	0.0466484	0.0360922	1811	tags=38%, list=10%, signal=35%	CX3CL1/NTN4/C1QL1/C1QA/C3
GOBP_REGULATION_OF_PHOSPHOLIPASE_C_ACTIVITY	GOBP_REGULATION_OF_PHOSPHOLIPASE_C_ACTIVITY	GOBP_REGULATION_OF_PHOSPHOLIPASE_C_ACTIVITY	46	-0.614396	-1.50602	0.00747065	0.0468723	0.0362654	1784	tags=35%, list=9%, signal=32%	HTR2B/TXK/C5AR1/AVPR1B/P2RY6/S1PR4/FGF2/RASGRP4/FLT1/ITK/GNA15/EGFR/PLCB2/P2RY12/CD86/PTAFR
GOBP_POSITIVE_REGULATION_OF_RELEASE_OF_SEQUESTERED_CALCIUM_ION_INTO_CYTOSOL	GOBP_POSITIVE_REGULATION_OF_RELEASE_OF_SEQUESTERED_CALCIUM_ION_INTO_CYTOSOL	GOBP_POSITIVE_REGULATION_OF_RELEASE_OF_SEQUESTERED_CALCIUM_ION_INTO_CYTOSOL	40	-0.624478	-1.49994	0.00758397	0.0475243	0.0367698	1811	tags=22%, list=10%, signal=20%	CX3CL1/PKD2/XCL1/P2RY6/F2R/APLNR/CXCL11/CXCL10/CXCL9
GOBP_REGULATION_OF_ENDOTHELIAL_CELL_DIFFERENTIATION	GOBP_REGULATION_OF_ENDOTHELIAL_CELL_DIFFERENTIATION	GOBP_REGULATION_OF_ENDOTHELIAL_CELL_DIFFERENTIATION	34	-0.650617	-1.54224	0.00766703	0.0479854	0.0371266	4650	tags=74%, list=25%, signal=56%	BMP6/VCL/NOTCH4/FOXJ2/VEZF1/ATOH8/BMP4/PLCB1/BTG1/IKBKB/ADD1/VEGFA/ROCK2/S1PR2/PROC/CEACAM1/ID1/CDH5/ROCK1/APOLD1/ZEB1/NOTCH1/JAG1/TNF/IL1B
GOBP_CELLULAR_GLUCURONIDATION	GOBP_CELLULAR_GLUCURONIDATION	GOBP_CELLULAR_GLUCURONIDATION	10	-0.800032	-1.55893	0.00768246	0.0480225	0.0371553	253	tags=30%, list=1%, signal=30%	UGT2B17/UGT2B7/UGT2A3
GOBP_CYTOLYSIS	GOBP_CYTOLYSIS	GOBP_CYTOLYSIS	31	-0.659428	-1.54079	0.00774336	0.0483434	0.0374036	962	tags=29%, list=5%, signal=28%	MMD/GZMM/MICB/C7/GZMH/APOL1/PRF1/GZMA/LYZ
GOBP_CALCIUM_DEPENDENT_CELL_CELL_ADHESION_VIA_PLASMA_MEMBRANE_CELL_ADHESION_MOLECULES	GOBP_CALCIUM_DEPENDENT_CELL_CELL_ADHESION_VIA_PLASMA_MEMBRANE_CELL_ADHESION_MOLECULES	GOBP_CALCIUM_DEPENDENT_CELL_CELL_ADHESION_VIA_PLASMA_MEMBRANE_CELL_ADHESION_MOLECULES	30	-0.669109	-1.5569	0.0077951	0.0485466	0.0375608	3356	tags=43%, list=18%, signal=36%	KIFAP3/CDH11/DCHS1/PCDH12/CDH5/FXYD5/CDH13/AJUBA/SELP/NLGN1/CDH2/SELL/CDH6
GOBP_NEGATIVE_REGULATION_OF_CELL_JUNCTION_ASSEMBLY	GOBP_NEGATIVE_REGULATION_OF_CELL_JUNCTION_ASSEMBLY	GOBP_NEGATIVE_REGULATION_OF_CELL_JUNCTION_ASSEMBLY	30	-0.671735	-1.56301	0.0077951	0.0485466	0.0375608	3162	tags=53%, list=17%, signal=45%	IKBKB/ROCK2/PTEN/DUSP22/PHLDB2/RCC2/DLC1/CORO1C/ACVRL1/ROCK1/LRP1/TNF/THBS1/IL1B/EPHA7/TLR2
GOBP_REGULATION_OF_MACROPHAGE_CHEMOTAXIS	GOBP_REGULATION_OF_MACROPHAGE_CHEMOTAXIS	GOBP_REGULATION_OF_MACROPHAGE_CHEMOTAXIS	26	-0.688888	-1.58505	0.00788288	0.0490329	0.037937	1527	tags=38%, list=8%, signal=35%	IL34/PTK2B/C5AR1/CSF1/THBS1/CMKLR1/CCL5/SLAMF8/CSF1R/C3AR1
GOBP_AGING	GOBP_AGING	GOBP_AGING	288	-0.455874	-1.23761	0.00799201	0.0494683	0.0382739	4724	tags=38%, list=25%, signal=29%	KRAS/GSN/RPS6KB1/ATR/ZMPSTE24/DNMT3A/BAK1/BRCA2/PRMT6/TRPC6/GBA/CTC1/ZMIZ1/CD68/HMGA1/IRAK1/ZKSCAN3/DCN/CTNNA1/FBXO5/CCN2/SMC5/POLG/NUP62/GCLM/FOS/MTOR/SMC6/KYNU/MSH2/PML/MBD2/PDGFRB/PRDM2/IL15/CASP2/SEC63/MME/YBX1/ECRG4/RBL1/TP53/MAPK1/AKT3/ATG7/ATP2B1/NAPEPLD/SIRT1/PDCD4/PTEN/PICALM/BECN1/PRKDC/MAP3K3/HAMP/MORC3/COL4A2/LITAF/IL10/PPP1R9B/SLC6A3/IDE/ID2/KAT6A/PAX2/CX3CL1/KCNMB1/APAF1/TIMP2/TYMS/…
GOBP_NEURON_PROJECTION_GUIDANCE	GOBP_NEURON_PROJECTION_GUIDANCE	GOBP_NEURON_PROJECTION_GUIDANCE	278	-0.458448	-1.24437	0.00799201	0.0494683	0.0382739	3382	tags=28%, list=18%, signal=23%	KLF7/PLXNA1/SEMA4C/EVL/SHANK3/NOTCH3/B3GNT2/PLXNA2/FYN/EPHA3/GRB10/VEGFA/FRS2/USP33/PLXNB2/ROBO4/MAPK1/SEMA7A/GAB2/SPTBN1/LAMC2/ZSWIM5/PTPN11/RHOG/GAB1/PIK3CA/KIF5B/PLXND1/PRKCQ/NEO1/UNC5B/SEMA4G/CDH4/PALLD/SEMA5A/SLIT3/BMPR2/PIK3R1/DOK4/GRB2/SOS1/SEMA3G/NOTCH1/CYFIP1/NRP2/LRP1/DOK1/EPHA4/SEMA5B/SEMA4A/EFNB2/SEMA4D/NTN4/ANOS1/PIK3CB/CXCR4/NRP1/DPYSL2/SEMA6A/PTPRM/MYCBP2/BCL11B/PTPRO/NOTCH2/EGR2/R…
GOBP_PROTEIN_DEPHOSPHORYLATION	GOBP_PROTEIN_DEPHOSPHORYLATION	GOBP_PROTEIN_DEPHOSPHORYLATION	318	-0.447604	-1.21744	0.00799201	0.0494683	0.0382739	5043	tags=38%, list=27%, signal=28%	DUSP18/PINK1/PPTC7/PTP4A1/RPAP2/PPP3R1/STYX/PTPRF/PPP1CC/CDC14B/PPM1K/DUSP3/PPP2R2A/PPP1R15B/TIPRL/HSP90B1/MTMR4/PPP1R3C/PPP3CB/CDC14A/HTT/GBA/LRRC40/PTP4A2/DUSP16/MTMR14/PTPRG/MTOR/MTMR2/GSK3B/PPM1D/UBLCP1/PPM1F/PHACTR4/PDGFRB/RNGTT/CTDSPL2/YWHAB/PPP1R12A/EYA3/PTPN4/PTPRD/LMTK2/CAMK2G/MTMR1/IKBKB/MINPP1/BTRC/DUSP7/ROCK2/MGAT5/PTPN18/SHOC2/PPP1R3D/PTEN/FBXW11/CDCA2/PTPN11/DUSP22/PTPN13/PHACTR1/PT…
GOBP_REGULATION_OF_ENDOCYTOSIS	GOBP_REGULATION_OF_ENDOCYTOSIS	GOBP_REGULATION_OF_ENDOCYTOSIS	200	-0.481311	-1.2945	0.00799201	0.0494683	0.0382739	4629	tags=39%, list=24%, signal=30%	RUBCN/RAB4A/USP46/CBLL1/PPP3CB/CDC42/RAB5C/RUFY2/NEU3/AP2B1/ITSN1/EHD4/DGKQ/HFE/CD22/ABCA7/MTMR2/SMAP1/RUFY1/APOC2/DNM2/INSR/ABL2/EPHA3/BICD1/VEGFA/EEF2K/APPL2/STON1/ZFYVE16/MKLN1/AAK1/TBC1D5/CAV1/PICALM/ITGB3/MCTP1/ITGA2/APPL1/CD2AP/DNAJC6/SNX33/ANKRD13A/CD36/HIP1/SDCBP/ROCK1/CDH13/ANKFY1/RIN3/F2RL1/LRP1/CBL/ANO6/PIK3CB/ITGAV/CCL21/ARRB2/RAB31/BMP2K/PPT1/SYT11/ARRB1/B2M/NLGN1/APOE/DAB2/CCL19/AXL…
GOBP_RESPONSE_TO_ETHANOL	GOBP_RESPONSE_TO_ETHANOL	GOBP_RESPONSE_TO_ETHANOL	123	-0.524559	-1.38421	0.00802407	0.0495952	0.0383721	2388	tags=23%, list=13%, signal=20%	ITPR2/HAMP/BIRC2/FGFR2/SLC6A3/CCND1/KCNMB1/CASP8/TYMS/PTK2B/CBL/TP53INP1/TNC/CLDN1/SETD7/ACTR2/ICAM1/RGS19/RBP4/NLRP3/SOD2/ADCY7/MAOB/SPI1/CD14/CD27/VCAM1/CYBB
GOBP_SPROUTING_ANGIOGENESIS	GOBP_SPROUTING_ANGIOGENESIS	GOBP_SPROUTING_ANGIOGENESIS	122	-0.5232	-1.37938	0.00803213	0.0495952	0.0383721	3146	tags=36%, list=17%, signal=30%	EGR3/VEGFA/STARD13/AKT3/ADGRA2/PIK3C2A/OTULIN/MAP3K3/KLF2/CEACAM1/IL10/PIK3R3/NRARP/HDAC9/MIA3/ANXA1/ACVRL1/SEMA5A/CARD10/CDH13/PTK2B/NOTCH1/CLEC14A/ESM1/JCAD/SPRED1/EFNB2/MMRN2/GLUL/PIK3CB/FGF2/NRP1/JAK1/SEMA6A/APLNR/PLK2/TEK/THBS1/RNF213/PPP1R16B/S100A1/KDR/HMOX1/ALOX5
GOBP_REGULATION_OF_CELLULAR_RESPONSE_TO_TRANSFORMING_GROWTH_FACTOR_BETA_STIMULUS	GOBP_REGULATION_OF_CELLULAR_RESPONSE_TO_TRANSFORMING_GROWTH_FACTOR_BETA_STIMULUS	GOBP_REGULATION_OF_CELLULAR_RESPONSE_TO_TRANSFORMING_GROWTH_FACTOR_BETA_STIMULUS	121	-0.529472	-1.39466	0.00804829	0.0496344	0.0384024	4667	tags=42%, list=25%, signal=32%	NREP/ZNF451/MTMR4/PPARA/CREBBP/LTBP1/CAV2/PDPK1/LATS2/SMAD6/SMAD7/DNM2/SKIL/ADAMTSL2/TRIM33/TP53/ASPN/ENG/SIRT1/SPRY1/CAV1/EP300/LATS1/SMURF2/RNF111/ADAM17/BCL9L/SKI/TGFBR1/FBN1/LDLRAD4/SNX6/SDCBP/LRG1/DKK3/CITED2/CFLAR/ITGA3/HTRA4/HIPK2/SPRED1/CD109/BAMBI/FOLR1/PBLD/TGFBR2/LOX/CHST11/THBS1/DAB2/NRROS
GOBP_INTERLEUKIN_6_MEDIATED_SIGNALING_PATHWAY	GOBP_INTERLEUKIN_6_MEDIATED_SIGNALING_PATHWAY	GOBP_INTERLEUKIN_6_MEDIATED_SIGNALING_PATHWAY	22	-0.699319	-1.57025	0.00810185	0.0497771	0.0385129	3095	tags=59%, list=16%, signal=49%	FER/RIPK1/PTPN11/STAT3/IL6R/IL6ST/CBL/JAK1/GFI1/JAK2/SPI1/CEBPA/STAT1
GOBP_RENAL_FILTRATION	GOBP_RENAL_FILTRATION	GOBP_RENAL_FILTRATION	22	-0.699949	-1.57166	0.00810185	0.0497771	0.0385129	3583	tags=64%, list=19%, signal=52%	MYO1E/TBC1D8B/ADGRF5/GJA1/MCAM/PDGFB/ITGA3/CD34/F2RL1/F2R/SULF1/GJA5/PTPRO/JCHAIN
GOBP_BASE_CONVERSION_OR_SUBSTITUTION_EDITING	GOBP_BASE_CONVERSION_OR_SUBSTITUTION_EDITING	GOBP_BASE_CONVERSION_OR_SUBSTITUTION_EDITING	20	-0.717217	-1.59107	0.00812065	0.0497771	0.0385129	3359	tags=45%, list=18%, signal=37%	APOBEC3F/RBM47/ADARB1/ADAR/APOBEC3H/APOBEC3D/A1CF/APOBEC3G/APOBEC3C
GOBP_POSITIVE_REGULATION_OF_NATURAL_KILLER_CELL_ACTIVATION	GOBP_POSITIVE_REGULATION_OF_NATURAL_KILLER_CELL_ACTIVATION	GOBP_POSITIVE_REGULATION_OF_NATURAL_KILLER_CELL_ACTIVATION	20	-0.716325	-1.58909	0.00812065	0.0497771	0.0385129	3648	tags=55%, list=19%, signal=44%	TICAM1/IL15/ZBTB1/STAT5B/AP1G1/IL18/HLA-E/HLA-F/AXL/TOX/TYROBP
GOBP_POSITIVE_REGULATION_OF_TRANSFORMING_GROWTH_FACTOR_BETA_PRODUCTION	GOBP_POSITIVE_REGULATION_OF_TRANSFORMING_GROWTH_FACTOR_BETA_PRODUCTION	GOBP_POSITIVE_REGULATION_OF_TRANSFORMING_GROWTH_FACTOR_BETA_PRODUCTION	20	-0.714017	-1.58397	0.00812065	0.0497771	0.0385129	1786	tags=45%, list=9%, signal=41%	LUM/CREB1/CD34/XCL1/FOXP3/CD200/THBS1/LGALS9/SERPINF2
GOBP_REGULATION_OF_LIPID_KINASE_ACTIVITY	GOBP_REGULATION_OF_LIPID_KINASE_ACTIVITY	GOBP_REGULATION_OF_LIPID_KINASE_ACTIVITY	68	-0.56811	-1.44671	0.00824742	0.0504751	0.0390529	2254	tags=47%, list=12%, signal=42%	NRBF2/PIK3R4/PDGFRB/RBL1/PIP4K2B/AGAP2/WDR91/PIK3R3/FLT3/FGFR3/PIK3R6/PDGFB/PIK3R1/PIK3IP1/WDR81/SOCS6/PTK2B/RBL2/FGF2/CCL21/CCR7/PIP4K2A/RB1/TEK/FLT1/NOD2/SLA2/FGR/CCL19/PIK3R5/LYN/P2RY12
GOBP_CELLULAR_RESPONSE_TO_DRUG	GOBP_CELLULAR_RESPONSE_TO_DRUG	GOBP_CELLULAR_RESPONSE_TO_DRUG	63	-0.57488	-1.45731	0.00826446	0.0504751	0.0390529	2418	tags=38%, list=13%, signal=33%	PPM1F/CRKL/PPP1R12A/TP53/RAP1A/NCOA1/REST/PRKAA2/PPP1R9B/RNF149/PDE4B/FBP1/ACER2/ABCC2/CXCR4/RAP2A/MEF2C/AIM2/EGFR/IL1B/EDN1/DDC/TLR3/SLAMF8
GOBP_SOMATIC_DIVERSIFICATION_OF_IMMUNOGLOBULINS	GOBP_SOMATIC_DIVERSIFICATION_OF_IMMUNOGLOBULINS	GOBP_SOMATIC_DIVERSIFICATION_OF_IMMUNOGLOBULINS	61	-0.579102	-1.468	0.00826446	0.0504751	0.0390529	4372	tags=44%, list=23%, signal=34%	RNF168/SUPT6H/IL27RA/SLC15A4/TP53BP1/MSH2/XRCC4/MSH3/LIG4/MCM3AP/TNFSF4/PRKDC/PMS2/RIF1/IL10/CD40/TBX21/SHLD2/NBN/SWAP70/TNFSF13/FOXP3/CD28/CD40LG/BATF/SAMHD1/PTPRC
GOBP_TOXIN_METABOLIC_PROCESS	GOBP_TOXIN_METABOLIC_PROCESS	GOBP_TOXIN_METABOLIC_PROCESS	15	-0.739255	-1.5622	0.00842359	0.0513849	0.0397568	2391	tags=33%, list=13%, signal=29%	CYP1B1/PAM/FMO1/FMO2/DDC
GOBP_REGULATION_OF_ACUTE_INFLAMMATORY_RESPONSE	GOBP_REGULATION_OF_ACUTE_INFLAMMATORY_RESPONSE	GOBP_REGULATION_OF_ACUTE_INFLAMMATORY_RESPONSE	47	-0.609229	-1.49577	0.00851064	0.0518534	0.0401193	2242	tags=36%, list=12%, signal=32%	TNFRSF11A/ADAM8/ASH1L/IL6ST/OSMR/IL20RB/TNF/EDNRB/CCR7/HLA-E/PLA2G2D/FCGR2B/IL1B/NLRP3/PIK3CG/BTK/C3
GOBP_ACTIVATED_T_CELL_PROLIFERATION	GOBP_ACTIVATED_T_CELL_PROLIFERATION	GOBP_ACTIVATED_T_CELL_PROLIFERATION	43	-0.61159	-1.4885	0.00860215	0.0523479	0.0405019	3334	tags=49%, list=18%, signal=40%	STAT5B/FYN/RC3H1/CASP3/CD274/CD24/IL18/LRRC32/TNFSF9/RIPK3/IL2RA/FOXP3/PYCARD/BTN2A2/LGALS9/PDCD1LG2/CRTAM/IL12RB1/BTN3A1/HHLA2/LILRB4
GOBP_MYOBLAST_FUSION	GOBP_MYOBLAST_FUSION	GOBP_MYOBLAST_FUSION	41	-0.617049	-1.48921	0.00864865	0.0525676	0.0406718	3956	tags=39%, list=21%, signal=31%	TANC1/JAM2/EHD2/IL4R/EHD1/CDON/PTGFRN/MAPK14/CFLAR/PLEKHO1/MYOF/NFATC2/RIPOR2/CD53/CXCL10/CXCL9
GOBP_POSITIVE_REGULATION_OF_AXON_EXTENSION	GOBP_POSITIVE_REGULATION_OF_AXON_EXTENSION	GOBP_POSITIVE_REGULATION_OF_AXON_EXTENSION	39	-0.618723	-1.48115	0.00873362	0.0530203	0.0410222	3106	tags=44%, list=16%, signal=37%	VEGFA/SEMA7A/EIF4G2/CDKL5/SHTN1/CDH4/SEMA5A/BMPR2/DISC1/PAK1/MACF1/CYFIP1/LRP1/NRP1/TRPV2/FN1/CXCL12
GOBP_CELLULAR_RESPONSE_TO_DEXAMETHASONE_STIMULUS	GOBP_CELLULAR_RESPONSE_TO_DEXAMETHASONE_STIMULUS	GOBP_CELLULAR_RESPONSE_TO_DEXAMETHASONE_STIMULUS	29	-0.668132	-1.55299	0.00891862	0.0540785	0.0418408	1435	tags=28%, list=8%, signal=26%	CFLAR/SERPINF1/NR3C1/ABCC2/GJB2/ICAM1/EGFR/AQP1
GOBP_MACROPHAGE_PROLIFERATION	GOBP_MACROPHAGE_PROLIFERATION	GOBP_MACROPHAGE_PROLIFERATION	11	-0.78999	-1.5648	0.00893997	0.0541431	0.0418908	1811	tags=64%, list=10%, signal=58%	MAPK1/CX3CL1/IL34/IL33/CSF1/TREM2/CSF1R
GOBP_VIRION_ATTACHMENT_TO_HOST_CELL	GOBP_VIRION_ATTACHMENT_TO_HOST_CELL	GOBP_VIRION_ATTACHMENT_TO_HOST_CELL	10	-0.797115	-1.55325	0.00896287	0.0541518	0.0418976	779	tags=30%, list=4%, signal=29%	CD209/ICAM1/ACE2
GOBP_CELL_CELL_JUNCTION_ORGANIZATION	GOBP_CELL_CELL_JUNCTION_ORGANIZATION	GOBP_CELL_CELL_JUNCTION_ORGANIZATION	205	-0.476831	-1.28395	0.00899101	0.0541518	0.0418976	3557	tags=32%, list=19%, signal=26%	TJP2/SMAD7/ESAM/GJC1/PKN2/CDH11/PLEKHA7/IKBKB/ADD1/VEGFA/PAK2/PATJ/ROCK2/LIMS2/GJA1/CTNNB1/CADM1/CAV1/FLNA/PARD3/STRN/FZD5/DCHS1/TLN1/CLDN10/RUNX1/CDH4/MTDH/TLN2/CDH5/TGFBR1/HIPK1/PKP4/CDH1/TRPV4/APC/CADM3/NR1H4/ROCK1/RDX/CDH13/AGT/CTNND1/ADAM10/CSK/GJB1/F2RL1/EPHA4/TNF/CLDN1/F2R/INAVA/GJB2/PKHD1/PRKCH/GJA5/PTPRO/PECAM1/EPB41L3/IL1B/HEG1/CDH2/CDH6/ACE2/CLDN2/CSF1R
GOBP_NEGATIVE_REGULATION_OF_HYDROLASE_ACTIVITY	GOBP_NEGATIVE_REGULATION_OF_HYDROLASE_ACTIVITY	GOBP_NEGATIVE_REGULATION_OF_HYDROLASE_ACTIVITY	433	-0.438888	-1.20208	0.00899101	0.0541518	0.0418976	3162	tags=24%, list=17%, signal=20%	IKBKB/BICD1/RARRES1/SLC39A14/VEGFA/SERPINB1/PAK2/TP53/EGLN1/ROCK2/CEP192/NAIP/MGAT5/DDX3X/SIRT1/SORT1/SPRY1/ANGPTL4/PICALM/CPEB2/WNK1/CRB2/PHACTR1/CD44/PPP1R14D/BOD1L1/RCC2/RFFL/HDAC9/SFRP2/TIMP3/PPP1R9B/ANXA1/SYTL2/CDC42SE1/PAX2/GNAI2/SERPINB8/VIL1/BST2/BIRC6/TFPI/MICAL1/CARD8/ROCK1/RDX/KDM5A/LEPR/TIMP2/FKBP15/PTPRN2/AGT/WDR81/MARF1/LAMP3/PHACTR2/IQGAP1/LRP1/RPS6KA3/SERPINF1/IQGAP2/LRCH1/SPRED1/…
GOBP_REGULATION_OF_CELL_JUNCTION_ASSEMBLY	GOBP_REGULATION_OF_CELL_JUNCTION_ASSEMBLY	GOBP_REGULATION_OF_CELL_JUNCTION_ASSEMBLY	191	-0.484009	-1.29917	0.00899101	0.0541518	0.0418976	4528	tags=36%, list=24%, signal=27%	CLASP2/GPBAR1/VCL/GPC6/LIMCH1/CBFB/GHRL/CLASP1/RHOA/AGRN/RAP1B/LDB1/NTRK2/VPS35/EPHB2/PPM1F/PTPRD/EPHA3/IKBKB/VEGFA/ROCK2/EEF2K/SYNDIG1/GJA1/RAPGEF1/MAP4K4/AMIGO1/PTEN/DUSP22/CAV1/ADGRL2/PDLIM5/PHLDB2/FZD5/RAP1A/SLK/RCC2/RUNX1/CLSTN3/RAPGEF2/DLC1/CORO1C/ACVRL1/ROCK1/PEAK1/AGT/MACF1/IQGAP1/LRP1/PTPRJ/SEMA4A/TNF/SEMA4D/CLDN1/NRP1/SLITRK4/TEK/PRKCH/MEF2C/NLGN1/THBS1/IL1B/GPC4/FLRT3/KDR/EPHA7/TLR2/AC…
GOBP_ESTABLISHMENT_OF_CELL_POLARITY	GOBP_ESTABLISHMENT_OF_CELL_POLARITY	GOBP_ESTABLISHMENT_OF_CELL_POLARITY	136	-0.512375	-1.35649	0.00900901	0.0541518	0.0418976	5507	tags=50%, list=29%, signal=36%	CDK5RAP2/SPRY2/ARF6/ZW10/RNF41/CRK/KRIT1/MYH9/RICTOR/KANK1/ARHGEF11/MISP/GBF1/GSN/SLC9A3R1/CDC42/HTT/PARD3B/CLASP1/RHOA/ARFGEF1/RAB10/FLOT2/RAP1B/TCIRG1/GSK3B/SNX27/CRKL/SDCCAG8/NDE1/PATJ/ROCK2/GJA1/KIF20B/FBXW11/SPRY1/CRB2/PAFAH1B1/PARD3/AMOTL1/WWC1/RAB11FIP2/CYTH1/DOCK7/SHTN1/CDH5/MYO9A/UBXN2B/ROCK1/MYO18A/PAK1/PTK2B/FRMD4A/AMOT/ITGB1/MSN/CCL21/CCR7/FRMD4B/PKHD1/AMOTL2/RIPOR2/SH3BP1/ALPK2/DOCK8…
GOBP_POSITIVE_REGULATION_OF_EPITHELIAL_CELL_MIGRATION	GOBP_POSITIVE_REGULATION_OF_EPITHELIAL_CELL_MIGRATION	GOBP_POSITIVE_REGULATION_OF_EPITHELIAL_CELL_MIGRATION	146	-0.513613	-1.36511	0.00900901	0.0541518	0.0418976	4528	tags=46%, list=24%, signal=35%	CLASP2/RREB1/FLT4/SPARC/CLASP1/TGFB2/VEGFC/ATOH8/BMP4/SMOC2/IQSEC1/MTOR/PDPK1/PPM1F/MAPRE2/VEGFA/DOCK1/ROCK2/AKT3/MAP4K4/SIRT1/ADGRA2/PIK3C2A/SASH1/ITGB3/MET/ITGA2/MAP3K3/ADAM17/ENPP2/HDAC9/CD40/CTSH/RIN2/NOS3/ANXA1/TMSB4X/SEMA5A/SP1/GRN/VIL1/PDGFB/BMPR2/AGT/LGMN/ITGA3/PTK2B/NRP2/JCAD/ADAM9/PIK3CB/GLIPR2/FGF2/NRP1/TGFBR2/PLK2/TEK/IFNG/PLPP3/ETS1/STAT5A/THBS1/PIK3CD/KDR/EDN1/HMOX1/PIK3CG
GOBP_POSITIVE_REGULATION_OF_CATION_TRANSMEMBRANE_TRANSPORT	GOBP_POSITIVE_REGULATION_OF_CATION_TRANSMEMBRANE_TRANSPORT	GOBP_POSITIVE_REGULATION_OF_CATION_TRANSMEMBRANE_TRANSPORT	138	-0.51337	-1.35919	0.00901804	0.0541518	0.0418976	2632	tags=24%, list=14%, signal=21%	AMIGO1/WNK1/EHD3/FLNA/KIF5B/ANK3/ADRB2/CCL2/KCNE3/CACNA2D1/TMSB4X/CX3CL1/KCNMB1/RAMP3/ANK2/PKD2/KCNJ2/XCL1/P2RY6/ANO6/STAC3/F2R/APLNR/IFNG/PDZK1/CLTRN/CXCL11/ACE2/TREM2/CCR2/CTSS/CXCL10/CXCL9
GOBP_PLATELET_DEGRANULATION	GOBP_PLATELET_DEGRANULATION	GOBP_PLATELET_DEGRANULATION	126	-0.516416	-1.36377	0.00902708	0.0541518	0.0418976	2542	tags=29%, list=13%, signal=26%	ITGB3/FLNA/TOR4A/TLN1/ISLR/TIMP3/CD36/TMSB4X/F8/PDGFB/FGG/PHACTR2/ABCC4/CD109/HGF/SELP/CFD/FGB/A2M/PSAP/VWF/PECAM1/FN1/THBS1/PROS1/SERPINA1/SRGN/LHFPL2/SERPING1/SELENOP/SYK/SERPINF2/LYN/CTSW/FERMT3/F13A1/PLEK
GOBP_PROTEIN_INSERTION_INTO_MITOCHONDRIAL_INNER_MEMBRANE	GOBP_PROTEIN_INSERTION_INTO_MITOCHONDRIAL_INNER_MEMBRANE	GOBP_PROTEIN_INSERTION_INTO_MITOCHONDRIAL_INNER_MEMBRANE	11	0.749765	1.85865	0.00913242	0.0547188	0.0423363	1268	tags=55%, list=7%, signal=51%	ROMO1/NDUFA13/TIMM10/TIMM9/TIMM13/TIMM8B
GOBP_NEGATIVE_REGULATION_OF_T_CELL_RECEPTOR_SIGNALING_PATHWAY	GOBP_NEGATIVE_REGULATION_OF_T_CELL_RECEPTOR_SIGNALING_PATHWAY	GOBP_NEGATIVE_REGULATION_OF_T_CELL_RECEPTOR_SIGNALING_PATHWAY	22	-0.695911	-1.5626	0.00925926	0.0553476	0.0428228	1288	tags=41%, list=7%, signal=38%	PTPRJ/PTPN6/UBASH3A/PTPN22/SLA2/SH2D1A/GBP1/LILRB4/LAPTM5
GOBP_POSITIVE_REGULATION_OF_NITRIC_OXIDE_SYNTHASE_ACTIVITY	GOBP_POSITIVE_REGULATION_OF_NITRIC_OXIDE_SYNTHASE_ACTIVITY	GOBP_POSITIVE_REGULATION_OF_NITRIC_OXIDE_SYNTHASE_ACTIVITY	23	-0.687686	-1.54856	0.00925926	0.0553476	0.0428228	1784	tags=35%, list=9%, signal=32%	HTR2B/PTK2B/TNF/GCH1/PIK3CB/APOE/S100A1/NPR3
GOBP_POSITIVE_REGULATION_OF_T_CELL_CYTOKINE_PRODUCTION	GOBP_POSITIVE_REGULATION_OF_T_CELL_CYTOKINE_PRODUCTION	GOBP_POSITIVE_REGULATION_OF_T_CELL_CYTOKINE_PRODUCTION	20	-0.711161	-1.57763	0.00928074	0.0554105	0.0428715	2688	tags=70%, list=14%, signal=60%	TRAF6/IL1R1/TNFSF4/FZD5/MALT1/IL18/IL18R1/XCL1/HLA-A/RSAD2/B2M/IL1B/NLRP3/SASH3
GOBP_NEUROBLAST_PROLIFERATION	GOBP_NEUROBLAST_PROLIFERATION	GOBP_NEUROBLAST_PROLIFERATION	54	-0.59711	-1.4931	0.00941423	0.0561412	0.0434368	4175	tags=39%, list=22%, signal=30%	VEGFC/RAB10/CTNNA1/DAGLB/VEGFA/FRS2/TP53/NF1/PLXNB2/EML1/CTNNB1/PAFAH1B1/ARHGEF2/DOCK7/FGFR2/CX3CL1/DISC1/NOTCH1/AKNA/LRRK2/CX3CR1
GOBP_NLRP3_INFLAMMASOME_COMPLEX_ASSEMBLY	GOBP_NLRP3_INFLAMMASOME_COMPLEX_ASSEMBLY	GOBP_NLRP3_INFLAMMASOME_COMPLEX_ASSEMBLY	16	-0.72676	-1.54858	0.00965018	0.0574129	0.0444207	3099	tags=56%, list=16%, signal=47%	MEFV/DDX3X/EIF2AK2/CD36/TLR6/NLRC3/AIM2/TLR4/GBP5
GOBP_NUCLEOTIDE_BINDING_OLIGOMERIZATION_DOMAIN_CONTAINING_2_SIGNALING_PATHWAY	GOBP_NUCLEOTIDE_BINDING_OLIGOMERIZATION_DOMAIN_CONTAINING_2_SIGNALING_PATHWAY	GOBP_NUCLEOTIDE_BINDING_OLIGOMERIZATION_DOMAIN_CONTAINING_2_SIGNALING_PATHWAY	16	-0.726646	-1.54834	0.00965018	0.0574129	0.0444207	2483	tags=56%, list=13%, signal=49%	OTULIN/ERBIN/INAVA/LACC1/NOD2/TNFAIP3/PTPN22/SLC15A3/TLR4
GOBP_RIBOSOMAL_LARGE_SUBUNIT_ASSEMBLY	GOBP_RIBOSOMAL_LARGE_SUBUNIT_ASSEMBLY	GOBP_RIBOSOMAL_LARGE_SUBUNIT_ASSEMBLY	27	0.695161	2.17854	0.00970874	0.0576934	0.0446377	3322	tags=74%, list=18%, signal=61%	RPL24/RPL38/NOP53/BOP1/RPL3/RPL6/RRS1/RPL10/RSL24D1/RPLP0/PPAN/BRIX1/RPL5/RPL11/MRTO4/DHX30/MRPL20/RPL23A/NOP2/DDX28
GOBP_POSITIVE_REGULATION_OF_T_CELL_RECEPTOR_SIGNALING_PATHWAY	GOBP_POSITIVE_REGULATION_OF_T_CELL_RECEPTOR_SIGNALING_PATHWAY	GOBP_POSITIVE_REGULATION_OF_T_CELL_RECEPTOR_SIGNALING_PATHWAY	14	-0.738612	-1.5373	0.00980392	0.0581906	0.0450225	1001	tags=50%, list=5%, signal=47%	CD226/TESPA1/CCR7/RAB29/TRAT1/CARD11/LCK
GOBP_POSITIVE_REGULATION_OF_G1_S_TRANSITION_OF_MITOTIC_CELL_CYCLE	GOBP_POSITIVE_REGULATION_OF_G1_S_TRANSITION_OF_MITOTIC_CELL_CYCLE	GOBP_POSITIVE_REGULATION_OF_G1_S_TRANSITION_OF_MITOTIC_CELL_CYCLE	33	-0.642297	-1.51559	0.00985761	0.0583723	0.045163	3358	tags=45%, list=18%, signal=37%	PLCB1/RGCC/TFDP1/ADAMTS1/DDX3X/CCND3/ANKRD17/ADAM17/ANXA1/KMT2E/CCND1/RDX/CCND2/EGFR/AIF1
GOBP_PROTEIN_ADP_RIBOSYLATION	GOBP_PROTEIN_ADP_RIBOSYLATION	GOBP_PROTEIN_ADP_RIBOSYLATION	34	-0.635183	-1.50566	0.00985761	0.0583723	0.045163	2797	tags=38%, list=15%, signal=33%	PARP11/ART4/PARP12/PARP1/KAT2B/PARP15/TNKS2/PARP8/PARP4/PARP9/IFNG/WARS1/PARP14
GOBP_NEGATIVE_REGULATION_OF_KINASE_ACTIVITY	GOBP_NEGATIVE_REGULATION_OF_KINASE_ACTIVITY	GOBP_NEGATIVE_REGULATION_OF_KINASE_ACTIVITY	254	-0.460345	-1.24738	0.00999001	0.0590738	0.0457058	4679	tags=41%, list=25%, signal=31%	IPO7/CDKN2C/GMFB/DUSP3/RUBCN/RASIP1/HNRNPU/EPHA1/PRKAR2B/GBA/PRKAR1A/DUSP16/SOCS5/DNAJA1/DEPTOR/LRP6/BMP4/NUP62/PDPK1/EPHB2/PPM1F/IMPACT/LATS2/PRKN/YWHAB/MACROH2A1/HIPK3/SH3BP5/HEXIM1/PAK2/NF1/DUSP7/CIT/PIP4K2B/CASP3/CBLB/IBTK/SIRT1/PDCD4/PTEN/SPRY1/DUSP22/CAV1/WNK1/CDKN1B/NR2F2/LATS1/CEACAM1/UBASH3B/RGS14/SFRP2/SH3BP5L/CORO1C/WWTR1/ADARB1/SPRY4/APC/SNX6/PKIB/KAT2B/TAOK3/DNAJC3/AJUBA/AGT/DUSP4/ST…
GOBP_NEGATIVE_REGULATION_OF_SECRETION	GOBP_NEGATIVE_REGULATION_OF_SECRETION	GOBP_NEGATIVE_REGULATION_OF_SECRETION	150	-0.507721	-1.35217	0.01	0.0590738	0.0457058	2477	tags=24%, list=13%, signal=21%	RHBDF2/RAP1A/RAB11FIP1/CEACAM1/VPS4B/REST/VAMP3/ANXA1/INHBA/GNAI2/NOTCH1/FRMD4A/P2RY1/SLC30A1/FFAR4/F2R/SYT11/HLA-F/CD200/ERBB3/RSAD2/FCGR2B/APOE/IL1B/LGALS9/MAOB/EDN1/TNFRSF1B/UCP2/HMOX1/LILRB1/CD300A/CD74/P2RY12/CCR2/CD84
GOBP_INOSITOL_PHOSPHATE_BIOSYNTHETIC_PROCESS	GOBP_INOSITOL_PHOSPHATE_BIOSYNTHETIC_PROCESS	GOBP_INOSITOL_PHOSPHATE_BIOSYNTHETIC_PROCESS	27	-0.666095	-1.54329	0.0100111	0.0590738	0.0457058	2268	tags=41%, list=12%, signal=36%	ITPKB/PPIP5K2/PTK2B/IPMK/AVPR1B/P2RY6/P2RY1/FGF2/CD244/PTAFR/PLEK
GOBP_EPITHELIAL_CELL_APOPTOTIC_PROCESS	GOBP_EPITHELIAL_CELL_APOPTOTIC_PROCESS	GOBP_EPITHELIAL_CELL_APOPTOTIC_PROCESS	102	-0.529645	-1.38698	0.0101112	0.0595256	0.0460553	2760	tags=33%, list=15%, signal=29%	PDCD4/SORT1/ANGPTL4/IL10/CCL2/CD40/AKR1C3/MAP3K5/CDH5/SEMA5A/HIPK1/BMPR2/FGG/CFLAR/ANO6/STK4/TNF/ARRB2/FGB/TGFBR2/CD40LG/RB1/PKHD1/TEK/ICAM1/TNFAIP3/THBS1/JAK2/KDR/HMOX1/FASLG/PIK3CG/ITGA4/HLA-G
GOBP_REGULATION_OF_LIPASE_ACTIVITY	GOBP_REGULATION_OF_LIPASE_ACTIVITY	GOBP_REGULATION_OF_LIPASE_ACTIVITY	95	-0.533758	-1.39408	0.0101112	0.0595256	0.0460553	3920	tags=39%, list=21%, signal=31%	EDNRA/NTRK2/PDPK1/PDGFRB/APOC2/ABL2/BICD1/PCSK6/GPR55/SORT1/ANGPTL4/HDAC9/FGFR2/ANXA1/FGFR3/HTR2B/TXK/GNA13/C5AR1/AVPR1B/LRP1/P2RY6/S1PR4/FGF2/RASGRP4/FLT1/ITK/GNA15/EGFR/ANGPTL3/LIPC/APOC1/PLCB2/P2RY12/CD86/CCL5/PTAFR
GOBP_MATURE_B_CELL_DIFFERENTIATION_INVOLVED_IN_IMMUNE_RESPONSE	GOBP_MATURE_B_CELL_DIFFERENTIATION_INVOLVED_IN_IMMUNE_RESPONSE	GOBP_MATURE_B_CELL_DIFFERENTIATION_INVOLVED_IN_IMMUNE_RESPONSE	26	-0.681072	-1.56707	0.0101351	0.059597	0.0461105	2279	tags=42%, list=12%, signal=37%	IL10/POU2AF1/PTK2B/LFNG/MFNG/NOTCH2/FCGR2B/GPR183/DOCK10/ITM2A/DOCK11
GOBP_ARTERY_DEVELOPMENT	GOBP_ARTERY_DEVELOPMENT	GOBP_ARTERY_DEVELOPMENT	86	-0.544886	-1.41234	0.0101729	0.0597498	0.0462288	4263	tags=44%, list=23%, signal=34%	SEC24B/ZMIZ1/TGFB2/AP2B1/RBPJ/BMP4/ARID2/FOXC1/PRICKLE1/SMAD6/PDGFRB/SMAD7/ADGRF5/NDST1/VEGFA/NF1/AKT3/PDE2A/ENG/PLXND1/ACVRL1/TGFBR1/LUZP1/BMPR2/SUFU/NOTCH1/CNTRL/PKD2/LRP1/JAG1/MYLK/NRP1/FOLR1/LOX/GJA5/APOE/ANGPTL3/LRP2
GOBP_NEGATIVE_REGULATION_OF_MAP_KINASE_ACTIVITY	GOBP_NEGATIVE_REGULATION_OF_MAP_KINASE_ACTIVITY	GOBP_NEGATIVE_REGULATION_OF_MAP_KINASE_ACTIVITY	74	-0.562683	-1.44493	0.0102354	0.0600388	0.0464524	3040	tags=45%, list=16%, signal=38%	GBA/DUSP16/DNAJA1/BMP4/NUP62/HIPK3/NF1/DUSP7/PDCD4/SPRY1/CAV1/RGS14/SFRP2/SPRY4/AGT/DUSP4/STK38/IRAK3/PTPRJ/SPRED1/DUSP10/PIK3CB/AIDA/SORL1/DUSP2/SH2B3/LAX1/PTPN6/APOE/IL1B/PTPN22/LYN/CD300A
GOBP_LOCALIZATION_WITHIN_MEMBRANE	GOBP_LOCALIZATION_WITHIN_MEMBRANE	GOBP_LOCALIZATION_WITHIN_MEMBRANE	75	-0.558704	-1.43464	0.0102459	0.0600388	0.0464524	632	tags=23%, list=3%, signal=22%	RILPL2/FLNA/CD24/SSH1/CDH13/ITGB7/NLGN1/APOE/PIGR/RFTN1/CDH2/ITGA4/DOCK2/ITGAL/ITGB2/CD2/PTPRC
GOBP_POSITIVE_REGULATION_OF_JUN_KINASE_ACTIVITY	GOBP_POSITIVE_REGULATION_OF_JUN_KINASE_ACTIVITY	GOBP_POSITIVE_REGULATION_OF_JUN_KINASE_ACTIVITY	67	-0.570677	-1.45048	0.0103199	0.0604026	0.0467338	2955	tags=37%, list=16%, signal=32%	MAP2K4/MAP3K21/RIPK1/SASH1/FZD5/TNFRSF11A/TAOK1/MAP3K5/MAP3K2/TAOK3/MLKL/PAK1/PTK2B/MDFIC/EPHA4/TNF/TIAM1/FZD4/CD40LG/TLR6/CCL19/MAP4K1/EDN1/SYK/FGD2
GOBP_NEGATIVE_REGULATION_OF_CD4_POSITIVE_ALPHA_BETA_T_CELL_DIFFERENTIATION	GOBP_NEGATIVE_REGULATION_OF_CD4_POSITIVE_ALPHA_BETA_T_CELL_DIFFERENTIATION	GOBP_NEGATIVE_REGULATION_OF_CD4_POSITIVE_ALPHA_BETA_T_CELL_DIFFERENTIATION	22	-0.683424	-1.53456	0.0104167	0.0608984	0.0471174	4324	tags=68%, list=23%, signal=53%	CBFB/TNFSF18/SOCS5/SMAD7/IL4R/RC3H1/TNFSF4/RUNX1/ANXA1/RC3H2/TBX21/FOXP3/LOXL3/JAK3/RUNX3
GOBP_IMMUNE_RESPONSE_TO_TUMOR_CELL	GOBP_IMMUNE_RESPONSE_TO_TUMOR_CELL	GOBP_IMMUNE_RESPONSE_TO_TUMOR_CELL	21	-0.682102	-1.52178	0.0104408	0.0609692	0.0471722	2697	tags=43%, list=14%, signal=37%	CD274/CEACAM1/CD226/HLA-A/MR1/CRTAM/HAVCR2/PRF1/HLA-DRB1
GOBP_NATURAL_KILLER_CELL_DIFFERENTIATION	GOBP_NATURAL_KILLER_CELL_DIFFERENTIATION	GOBP_NATURAL_KILLER_CELL_DIFFERENTIATION	18	-0.709593	-1.54485	0.0105758	0.061686	0.0477269	3852	tags=67%, list=20%, signal=53%	RABL3/IL15/ZBTB1/STAT5B/SP3/ZNF683/MERTK/PRDM1/PIK3CD/AXL/TOX/PTPRC
GOBP_POSITIVE_REGULATION_OF_IMMUNOGLOBULIN_PRODUCTION	GOBP_POSITIVE_REGULATION_OF_IMMUNOGLOBULIN_PRODUCTION	GOBP_POSITIVE_REGULATION_OF_IMMUNOGLOBULIN_PRODUCTION	44	-0.60646	-1.48033	0.0107411	0.0625783	0.0484172	2688	tags=36%, list=14%, signal=31%	IL4R/TNFSF4/RIF1/IL10/CD40/TBX21/SHLD2/IL33/XCL1/TNFSF13/CD28/HLA-E/MZB1/RBP4/SASH3/PTPRC
GOBP_NEGATIVE_REGULATION_OF_ENDOTHELIAL_CELL_PROLIFERATION	GOBP_NEGATIVE_REGULATION_OF_ENDOTHELIAL_CELL_PROLIFERATION	GOBP_NEGATIVE_REGULATION_OF_ENDOTHELIAL_CELL_PROLIFERATION	40	-0.616949	-1.48186	0.0108342	0.063048	0.0487806	4303	tags=52%, list=23%, signal=41%	SPARC/GHRL/ATOH8/CAV2/RGCC/NF1/GJA1/CAV1/NR2F2/CCL2/TGFBR1/TNF/PTPRM/SULF1/FLT1/MEF2C/THBS1/APOE/VASH1/ALOX5/STAT1
GOBP_CRISTAE_FORMATION	GOBP_CRISTAE_FORMATION	GOBP_CRISTAE_FORMATION	32	0.707496	2.32854	0.0108696	0.0631809	0.0488835	2657	tags=59%, list=14%, signal=51%	CHCHD10/ATP5F1D/MICOS13/ATP5ME/APOO/ATP5MC1/UQCC3/ATP5MC2/ATP5MF/ATP5MG/ATP5PD/ATP5PO/ATP5F1E/ATP5PF/ATP5F1A/ATP5MC3/SPG7/ATP5F1C/ATP5F1B
GOBP_COGNITION	GOBP_COGNITION	GOBP_COGNITION	275	-0.452154	-1.22677	0.010989	0.0636557	0.0492508	3806	tags=26%, list=20%, signal=21%	FOS/MTOR/NTRK2/ABCA7/EPHB2/SORCS3/PRKN/PLCB1/TIFAB/INSR/KCNK2/SHANK3/MME/NLGN4Y/FYN/NF1/MAPK1/CASP3/PTEN/PICALM/ATP8A1/PAIP2/TMOD2/PAFAH1B1/ARL6IP5/NIPBL/EP300/PIAS1/SLC1A4/MEIS2/RGS14/BTG2/PPP1R9B/EIF4EBP2/PJA2/S100B/SYNJ1/ATXN1L/CREB1/ATXN1/LGMN/ITPR3/ITGA3/SHROOM4/JAKMIP1/CYFIP1/C5AR1/ZNF385A/SERPINF1/MGAT3/TNF/NPTX2/LRRN4/GPR155/SGK1/DOP1B/ACTR2/SYT11/PLK2/MEF2C/EGR2/B2M/GM2A/EGFR/APOE/SLC1A1…
GOBP_FOREBRAIN_DEVELOPMENT	GOBP_FOREBRAIN_DEVELOPMENT	GOBP_FOREBRAIN_DEVELOPMENT	353	-0.444836	-1.21244	0.010989	0.0636557	0.0492508	5000	tags=35%, list=26%, signal=26%	ROBO1/SUN2/BBS4/SRGAP2/POU3F3/RRM1/SCYL2/TRA2B/BTBD3/KRAS/CDK5R1/ANXA3/TBX19/SZT2/NRG3/GART/METTL14/GDF7/SRD5A1/KDM2B/RARB/ZMIZ1/XRN2/SETD2/ATP7A/LRP6/RBPJ/BMP4/NFIB/ZSWIM6/TCTN1/EXT1/DNAH5/NTRK2/GSK3B/EZH2/EPHB2/DYNC2H1/SYNE2/TOP2B/EFHC1/CRKL/PLCB1/SHANK3/NDE1/FYN/NDST1/RAB3GAP1/RPGRIP1L/SSTR1/FRS2/DCLK1/NF1/TACC3/BNIP3/SEMA7A/CASP3/TENT2/CDON/HOOK3/PTEN/PHACTR1/PAFAH1B1/FLNA/PCM1/GNG12/KIF5B/NR…
GOBP_T_HELPER_17_TYPE_IMMUNE_RESPONSE	GOBP_T_HELPER_17_TYPE_IMMUNE_RESPONSE	GOBP_T_HELPER_17_TYPE_IMMUNE_RESPONSE	32	-0.64126	-1.50736	0.010989	0.0636557	0.0492508	3003	tags=53%, list=16%, signal=45%	SMAD7/RC3H1/STAT3/LY9/RORA/MALT1/PRKCQ/RC3H2/IL6R/TBX21/ENTPD7/FOXP3/LOXL3/IRF4/IL12RB1/BATF/SLAMF6
GOBP_REGULATION_OF_WOUND_HEALING	GOBP_REGULATION_OF_WOUND_HEALING	GOBP_REGULATION_OF_WOUND_HEALING	123	-0.511698	-1.35027	0.0110331	0.063838	0.0493918	2923	tags=34%, list=15%, signal=29%	GJA1/ADRA2A/ENPP4/PTEN/CAV1/PHLDB2/PROC/CEACAM1/UBASH3B/CD36/NOS3/ANXA1/THBD/VIL1/TFPI/PDGFB/PLAU/FGG/CD34/F2RL1/ANO6/CD109/TNF/ITGB1/CLDN1/F2R/CXCR4/FGF2/MYLK/FGB/PLPP3/SH2B3/TNFAIP3/THBS1/PROS1/HPSE/APOE/SERPING1/EDN1/SERPINF2/ALOX5/CLEC7A
GOBP_AMINE_CATABOLIC_PROCESS	GOBP_AMINE_CATABOLIC_PROCESS	GOBP_AMINE_CATABOLIC_PROCESS	29	-0.650495	-1.51199	0.0111483	0.0642837	0.0497367	3760	tags=52%, list=20%, signal=42%	KYNU/PAOX/SAT1/MOXD1/SLC6A3/MAOA/CHDH/KMO/ATP2B4/HNMT/IDO1/DMGDH/ACMSD/BHMT/MAOB
GOBP_NEGATIVE_REGULATION_OF_BIOMINERALIZATION	GOBP_NEGATIVE_REGULATION_OF_BIOMINERALIZATION	GOBP_NEGATIVE_REGULATION_OF_BIOMINERALIZATION	29	-0.657459	-1.52818	0.0111483	0.0642837	0.0497367	2999	tags=38%, list=16%, signal=32%	ROCK2/ASPN/BCOR/NOS3/RFLNB/ROCK1/PTK2B/NOTCH1/SRGN/CCL3/CCR1
GOBP_RESPONSE_TO_FLUID_SHEAR_STRESS	GOBP_RESPONSE_TO_FLUID_SHEAR_STRESS	GOBP_RESPONSE_TO_FLUID_SHEAR_STRESS	29	-0.656693	-1.5264	0.0111483	0.0642837	0.0497367	4046	tags=48%, list=21%, signal=38%	SOCS5/HDAC3/SMAD6/PDGFRB/SMAD7/GJA1/KLF2/NOS3/CITED2/PTK2B/PKD2/ABCA1/MEF2C/ETS1
GOBP_REGULATION_OF_SYSTEMIC_ARTERIAL_BLOOD_PRESSURE	GOBP_REGULATION_OF_SYSTEMIC_ARTERIAL_BLOOD_PRESSURE	GOBP_REGULATION_OF_SYSTEMIC_ARTERIAL_BLOOD_PRESSURE	89	-0.536871	-1.39261	0.0112016	0.0645178	0.0499178	2372	tags=31%, list=13%, signal=28%	NR2F2/ADRB2/NOS3/PDGFB/BMPR2/AGT/SUCNR1/KCNK6/F2RL1/AVPR1B/AR/CES1/EDN2/CTSZ/F2R/ARHGAP42/CYP4A11/TPM1/GJA5/PTPRO/CPA3/POSTN/SLC2A5/SOD2/EDN1/SERPINF2/ENPEP/ACE2
GOBP_CYTOCHROME_COMPLEX_ASSEMBLY	GOBP_CYTOCHROME_COMPLEX_ASSEMBLY	GOBP_CYTOCHROME_COMPLEX_ASSEMBLY	34	0.575912	1.9025	0.011236	0.0646419	0.0500138	2361	tags=50%, list=12%, signal=44%	COA8/UQCC3/PET100/COA3/COX17/UQCC2/COX14/PET117/COX16/SLC25A33/SURF1/COA4/UQCRFS1/TACO1/BCS1L/COA6/OXA1L
GOBP_PLATELET_AGGREGATION	GOBP_PLATELET_AGGREGATION	GOBP_PLATELET_AGGREGATION	62	-0.569783	-1.44328	0.011399	0.0655052	0.0506818	2628	tags=32%, list=14%, signal=28%	PEAR1/ITGB3/FLNA/CEACAM1/UBASH3B/TLN1/PRKCQ/FGG/RAP2B/PIK3CB/FGB/SH2B3/PTPN6/FN1/SYK/LYN/PIK3CG/FERMT3/P2RY12/PLEK
GOBP_FORELIMB_MORPHOGENESIS	GOBP_FORELIMB_MORPHOGENESIS	GOBP_FORELIMB_MORPHOGENESIS	36	0.459653	1.5502	0.0114943	0.065903	0.0509895	1797	tags=28%, list=9%, signal=25%	CRABP2/ALDH1A2/ZNF358/TFAP2A/HOXD10/MSX1/TWIST1/HOXD9/RDH10/HOXA11
GOBP_TRANSFERRIN_TRANSPORT	GOBP_TRANSFERRIN_TRANSPORT	GOBP_TRANSFERRIN_TRANSPORT	36	0.589085	1.98672	0.0114943	0.065903	0.0509895	1279	tags=39%, list=7%, signal=36%	ATP6V1B1/ATP6V0A4/ATP6V1G3/ATP6V0D2/ATP6V1C2/ATP6V0E2/TF/ATP6V1F/ATP6V0B/ATP6V1D/TFR2/ATP6V0C/ATP6V1G1/RAB11B
GOBP_GROOMING_BEHAVIOR	GOBP_GROOMING_BEHAVIOR	GOBP_GROOMING_BEHAVIOR	16	0.630128	1.7401	0.0115607	0.0659909	0.0510575	1397	tags=31%, list=7%, signal=29%	HOXB8/AVPR1A/HPRT1/APRT/NMU
GOBP_PROTEIN_MATURATION_BY_IRON_SULFUR_CLUSTER_TRANSFER	GOBP_PROTEIN_MATURATION_BY_IRON_SULFUR_CLUSTER_TRANSFER	GOBP_PROTEIN_MATURATION_BY_IRON_SULFUR_CLUSTER_TRANSFER	16	0.626518	1.73013	0.0115607	0.0659909	0.0510575	2484	tags=44%, list=13%, signal=38%	CIAO2B/GLRX5/ISCA2/MAGEF1/YAE1/HSCB/BOLA2B
GOBP_REGULATION_OF_MYELOID_CELL_APOPTOTIC_PROCESS	GOBP_REGULATION_OF_MYELOID_CELL_APOPTOTIC_PROCESS	GOBP_REGULATION_OF_MYELOID_CELL_APOPTOTIC_PROCESS	23	-0.681874	-1.53548	0.0115741	0.0659909	0.0510575	2783	tags=43%, list=15%, signal=37%	SIRT1/PTEN/ITPKB/ADAM17/ANXA1/BCL2/PIK3CB/NOD2/MEF2C/PIK3CD
GOBP_RESPONSE_TO_PROSTAGLANDIN_E	GOBP_RESPONSE_TO_PROSTAGLANDIN_E	GOBP_RESPONSE_TO_PROSTAGLANDIN_E	23	-0.679571	-1.53029	0.0115741	0.0659909	0.0510575	4113	tags=43%, list=22%, signal=34%	PRKAA1/GNB1/TNFSF4/PRKAA2/PPP1R9B/CCL21/CCR7/GNG2/CCL19/PTGER4
GOBP_POSITIVE_REGULATION_OF_REGULATED_SECRETORY_PATHWAY	GOBP_POSITIVE_REGULATION_OF_REGULATED_SECRETORY_PATHWAY	GOBP_POSITIVE_REGULATION_OF_REGULATED_SECRETORY_PATHWAY	51	-0.60717	-1.50564	0.0115789	0.0659909	0.0510575	3458	tags=37%, list=18%, signal=31%	STXBP1/SYT9/IL4R/AP1G1/GAB2/VAMP7/SNX4/RAB27A/RAB3D/F2RL1/UNC13D/HLA-F/NLGN1/FGR/SYK/ITGAM/CLTRN/PTAFR/ITGB2
GOBP_NEGATIVE_REGULATION_OF_TISSUE_REMODELING	GOBP_NEGATIVE_REGULATION_OF_TISSUE_REMODELING	GOBP_NEGATIVE_REGULATION_OF_TISSUE_REMODELING	20	-0.696239	-1.54453	0.0116009	0.0659909	0.0510575	2368	tags=50%, list=12%, signal=44%	HAMP/UBASH3B/CSK/GPR137B/TNFAIP3/TMEM119/CD38/P2RX7/TNFRSF11B/INPP5D
GOBP_SINGLE_STRANDED_VIRAL_RNA_REPLICATION_VIA_DOUBLE_STRANDED_DNA_INTERMEDIATE	GOBP_SINGLE_STRANDED_VIRAL_RNA_REPLICATION_VIA_DOUBLE_STRANDED_DNA_INTERMEDIATE	GOBP_SINGLE_STRANDED_VIRAL_RNA_REPLICATION_VIA_DOUBLE_STRANDED_DNA_INTERMEDIATE	20	-0.689536	-1.52966	0.0116009	0.0659909	0.0510575	3487	tags=55%, list=18%, signal=45%	MPHOSPH8/TOP2B/APOBEC3F/SETDB1/TASOR/TOP2A/APOBEC3H/APOBEC3D/APOBEC3G/RESF1/APOBEC3C
GOBP_PROTEIN_TRANSMEMBRANE_IMPORT_INTO_INTRACELLULAR_ORGANELLE	GOBP_PROTEIN_TRANSMEMBRANE_IMPORT_INTO_INTRACELLULAR_ORGANELLE	GOBP_PROTEIN_TRANSMEMBRANE_IMPORT_INTO_INTRACELLULAR_ORGANELLE	35	0.512941	1.68523	0.0116279	0.0659959	0.0510614	1914	tags=34%, list=10%, signal=31%	ROMO1/TOMM40/TIMM17B/TIMM50/TIMM44/PAM16/PEX7/TOMM7/PEX16/DNAJC19/PEX6/PEX14
GOBP_RESPONSE_TO_ISCHEMIA	GOBP_RESPONSE_TO_ISCHEMIA	GOBP_RESPONSE_TO_ISCHEMIA	49	-0.602884	-1.48846	0.0116279	0.0659959	0.0510614	3364	tags=45%, list=18%, signal=37%	EGR1/CPEB4/TP53/ROCK2/EEF2K/GJA1/ABRAXAS2/CAV1/TIGAR/REST/HK2/MAP3K5/CX3CL1/RNLS/BCL2/PIK3CB/GJB2/CSF1/P2RX7/TREM2/CSF1R/CX3CR1
GOBP_REGULATION_OF_PROTEIN_AUTOPHOSPHORYLATION	GOBP_REGULATION_OF_PROTEIN_AUTOPHOSPHORYLATION	GOBP_REGULATION_OF_PROTEIN_AUTOPHOSPHORYLATION	47	-0.600884	-1.47528	0.0117021	0.0663427	0.0513297	4175	tags=43%, list=22%, signal=33%	VEGFC/RAP2C/MRE11/IMPACT/VEGFA/EEF2K/DDX3X/ENG/CAV1/RAD50/PDGFB/IQGAP1/NBN/PDGFD/RAP2B/RAP2A/GPNMB/RASSF2/EPHA7/PTPRC
GOBP_REGULATION_OF_INTEGRIN_ACTIVATION	GOBP_REGULATION_OF_INTEGRIN_ACTIVATION	GOBP_REGULATION_OF_INTEGRIN_ACTIVATION	17	-0.710525	-1.52869	0.0119617	0.0674342	0.0521743	1113	tags=59%, list=6%, signal=55%	FARP2/RASIP1/FBLIM1/RAP1B/PIEZO1/SELP/CXCL13/PTGER4/P2RY12/PLEK
GOBP_CELL_CYCLE_G1_S_PHASE_TRANSITION	GOBP_CELL_CYCLE_G1_S_PHASE_TRANSITION	GOBP_CELL_CYCLE_G1_S_PHASE_TRANSITION	265	-0.456935	-1.2391	0.011988	0.0674342	0.0521743	5134	tags=41%, list=27%, signal=30%	PPAT/MDM4/CUL4B/CUL1/UBE2E2/KHDRBS1/FBXW7/PRMT2/MCM6/CNOT2/LSM11/TM4SF5/RPS6KB1/MAX/CDKN2C/POLE3/ORC2/CUL5/CNOT7/TFDP2/ZNF655/CDK17/CUL2/CUL3/POLA1/FBXO5/SKP2/MCM3/RPA2/CNOT11/EZH2/PML/CCNA2/RRM2/LATS2/CASP2/PLCB1/BCAT1/RGCC/RBL1/DHFR/INO80/PRIM1/TFDP1/MCM5/TP53/CNOT8/TAF1/CDK14/ADAMTS1/RFWD3/APPL2/DDX3X/E2F3/CACUL1/PTEN/CCND3/CDKN1B/PRKDC/RPA1/MDM2/EP300/CDC73/PIAS1/ANKRD17/APPL1/LATS1/CCL2/ADAM…
GOBP_DEPHOSPHORYLATION	GOBP_DEPHOSPHORYLATION	GOBP_DEPHOSPHORYLATION	481	-0.433412	-1.1879	0.011988	0.0674342	0.0521743	5043	tags=36%, list=27%, signal=27%	DUSP18/PINK1/PPTC7/PTP4A1/RRP1B/RPAP2/PPP3R1/STYX/PTPRF/FARP1/PPP1CC/CDC14B/PPM1K/DUSP3/PPP2R2A/PPP1R15B/PRUNE1/RBM26/TIPRL/HSP90B1/FIG4/MTMR4/PPP1R3C/PPP3CB/CDC14A/HTT/THNSL2/GBA/LRRC40/TGFB2/PTP4A2/DUSP16/HDHD2/MTMR14/PTPRG/MTMR12/NT5C3A/MTOR/CNST/MTMR2/GSK3B/PPARGC1B/PPM1D/INPP4A/UBLCP1/PPM1F/PHACTR4/PDGFRB/RNGTT/CTDSPL2/YWHAB/PXYLP1/PPP1R12A/INPP5B/EYA3/PTPN4/PTPRD/LMTK2/CAMK2G/MTMR1/IKBKB/MT…
GOBP_POSITIVE_REGULATION_OF_CATABOLIC_PROCESS	GOBP_POSITIVE_REGULATION_OF_CATABOLIC_PROCESS	GOBP_POSITIVE_REGULATION_OF_CATABOLIC_PROCESS	446	-0.436706	-1.19627	0.011988	0.0674342	0.0521743	5064	tags=40%, list=27%, signal=30%	COP1/MID2/PINK1/MAP3K7/LARP1/RNF40/FBXW8/FBXW7/TPCN1/DTL/CBFA2T3/CHFR/TRIM32/ENPP7/SNX1/RNF217/MOV10/RUFY4/TRIM13/TRIM65/METTL14/TNRC6C/CNOT7/HTT/GBA/PPARA/RCHY1/PABPC1/DCN/PRKAA1/YTHDF3/PTTG1IP/SOCS5/TNRC6B/VGLL4/TMTC3/FYCO1/ZFP36L1/SPTLC2/VPS13D/GGA3/DAGLB/TBK1/GSK3B/HNRNPR/VPS35/MAPK9/SPTLC1/HERPUD1/TICAM1/NSF/GNAI3/PRICKLE1/PRKN/SEC22B/ITCH/APOC2/BCL2L11/SMAD7/PUM1/ZYG11B/TNFSF12/INSR/UFL1/RA…
GOBP_REGULATION_OF_CELL_SIZE	GOBP_REGULATION_OF_CELL_SIZE	GOBP_REGULATION_OF_CELL_SIZE	173	-0.491112	-1.31555	0.011988	0.0674342	0.0521743	3994	tags=43%, list=21%, signal=34%	RB1CC1/SLC12A9/IST1/SLC12A4/SIN3A/TWF2/DBNL/SCTR/RARG/CDK5R1/SLC9A3R1/VAV3/KCNN4/RHOA/SEMA3D/DEPTOR/CLCN3/ATP7A/LIMK1/MTOR/GSK3B/KCNMA1/DNM2/SEMA4C/SHANK3/TMEM123/ADD1/VEGFA/SPP1/RNF6/AKT3/SEMA7A/EIF4G2/CDKL5/PTEN/SPART/MTPN/SEMA4G/SHTN1/CDH4/SEMA5A/SLC12A7/TRPV4/ARHGAP4/BMPR2/RDX/SLC12A6/CREB1/DISC1/DIP2B/PAK1/SEMA3G/MACF1/CYFIP1/LRP1/ANO6/SEMA5B/SEMA4A/SEMA4D/MSN/NRP1/DPYSL2/SEMA6A/TRPV2/FN1/AP…
GOBP_REGULATION_OF_LIPID_LOCALIZATION	GOBP_REGULATION_OF_LIPID_LOCALIZATION	GOBP_REGULATION_OF_LIPID_LOCALIZATION	171	-0.48963	-1.3113	0.011988	0.0674342	0.0521743	3529	tags=28%, list=19%, signal=23%	PRKN/APOC2/STXBP1/TMEM30A/HILPDA/RAB3GAP1/SPP1/EHD1/SIRT1/PLA2G4A/PTPN11/CAV1/CYP8B1/ATP8A1/ITGB3/ARL6IP5/ABCG1/EPRS1/TNFRSF11A/LPCAT3/CD36/PLTP/OSBPL8/AGT/OSBPL11/KMO/IKBKE/ASXL2/AVPR1B/LRP1/NFKB1/CES1/TNF/ITGB1/ITGAV/CYP4A11/ABCA1/THBS1/PLIN2/APOE/IL1B/ACSL5/EDN1/SYK/APOC1/FASLG/MSR1/C3
GOBP_RESPONSE_TO_NUTRIENT	GOBP_RESPONSE_TO_NUTRIENT	GOBP_RESPONSE_TO_NUTRIENT	162	-0.498377	-1.33107	0.011988	0.0674342	0.0521743	3919	tags=31%, list=21%, signal=25%	TNKS/GCLM/MTOR/KYNU/ACSL4/PKLR/IL15/SETDB1/LDHA/SPP1/SLC6A19/ATP2B1/PTEN/CCL28/BECN1/ITGA2/HAMP/NCOA1/SFRP2/CD40/FES/AKR1C3/COL1A1/CCND1/TRIM25/GNAI2/MED1/NR1H4/APAF1/TYMS/LTA/TNC/AQP3/FOLR1/ARSB/TGFBR2/NOD2/POSTN/SLC8A1/EGFR/SOD2/HMOX1/C2/TNFRSF11B/FOLR2/CD3E/CD4/VCAM1/CXCL10/CYBB
GOBP_VASCULAR_ENDOTHELIAL_GROWTH_FACTOR_PRODUCTION	GOBP_VASCULAR_ENDOTHELIAL_GROWTH_FACTOR_PRODUCTION	GOBP_VASCULAR_ENDOTHELIAL_GROWTH_FACTOR_PRODUCTION	35	-0.617243	-1.46872	0.0120087	0.0674757	0.0522064	2585	tags=37%, list=14%, signal=32%	ARNT/CYP1B1/RORA/IL6R/C5AR1/IL6ST/TNF/SULF1/HPSE/IL1B/CCR2/C3/C3AR1
GOBP_POSITIVE_REGULATION_OF_MONOOXYGENASE_ACTIVITY	GOBP_POSITIVE_REGULATION_OF_MONOOXYGENASE_ACTIVITY	GOBP_POSITIVE_REGULATION_OF_MONOOXYGENASE_ACTIVITY	32	-0.6327	-1.48724	0.0120879	0.0678453	0.0524923	1784	tags=31%, list=9%, signal=28%	HTR2B/PTK2B/TNF/GCH1/PIK3CB/IFNG/APOE/IL1B/S100A1/NPR3
GOBP_REGULATION_OF_ADENYLATE_CYCLASE_ACTIVITY	GOBP_REGULATION_OF_ADENYLATE_CYCLASE_ACTIVITY	GOBP_REGULATION_OF_ADENYLATE_CYCLASE_ACTIVITY	31	-0.637612	-1.48981	0.0121681	0.0681443	0.0527236	2394	tags=35%, list=13%, signal=31%	GNAI3/NF1/AKAP5/GNAI2/CAP2/TIMP2/CAP1/EDNRB/NPR3/CCR2/P2RY13
GOBP_TRANSPOSITION	GOBP_TRANSPOSITION	GOBP_TRANSPOSITION	31	-0.637263	-1.489	0.0121681	0.0681443	0.0527236	4666	tags=39%, list=25%, signal=29%	MOV10/PIWIL4/MYBL1/APOBEC3F/PGBD5/TUT4/TUT7/UBR2/APOBEC3H/APOBEC3D/APOBEC3G/APOBEC3C
GOBP_PHOSPHATIDYLINOSITOL_3_PHOSPHATE_BIOSYNTHETIC_PROCESS	GOBP_PHOSPHATIDYLINOSITOL_3_PHOSPHATE_BIOSYNTHETIC_PROCESS	GOBP_PHOSPHATIDYLINOSITOL_3_PHOSPHATE_BIOSYNTHETIC_PROCESS	14	-0.737453	-1.53488	0.0122549	0.0685542	0.0530408	4458	tags=93%, list=24%, signal=71%	FIG4/PIK3C3/INPP4A/PIK3C2A/PIK3CA/PIK3R3/INPP4B/PIKFYVE/PIK3C2B/ATM/PIK3CB/PIK3CD/PIK3CG
GOBP_POSITIVE_REGULATION_OF_LIPASE_ACTIVITY	GOBP_POSITIVE_REGULATION_OF_LIPASE_ACTIVITY	GOBP_POSITIVE_REGULATION_OF_LIPASE_ACTIVITY	72	-0.555353	-1.42421	0.0122699	0.0685625	0.0530472	2062	tags=28%, list=11%, signal=25%	FGFR2/FGFR3/HTR2B/TXK/GNA13/C5AR1/AVPR1B/P2RY6/S1PR4/FGF2/RASGRP4/FLT1/ITK/GNA15/EGFR/PLCB2/P2RY12/CD86/CCL5/PTAFR
GOBP_INOSITOL_PHOSPHATE_METABOLIC_PROCESS	GOBP_INOSITOL_PHOSPHATE_METABOLIC_PROCESS	GOBP_INOSITOL_PHOSPHATE_METABOLIC_PROCESS	70	-0.559143	-1.42973	0.0122951	0.0686272	0.0530973	3747	tags=39%, list=20%, signal=31%	MTMR2/INPP4A/PLCB1/INPP5B/NUDT3/MINPP1/BPNT1/PTEN/PLCH1/ITPKB/PPIP5K2/SYNJ1/INPP4B/PTK2B/IPMK/PLCB4/AVPR1B/P2RY6/P2RY1/FGF2/CD244/MIOX/INPP5D/PLD4/PLCB2/PTAFR/PLEK
GOBP_POSITIVE_REGULATION_OF_TYROSINE_PHOSPHORYLATION_OF_STAT_PROTEIN	GOBP_POSITIVE_REGULATION_OF_TYROSINE_PHOSPHORYLATION_OF_STAT_PROTEIN	GOBP_POSITIVE_REGULATION_OF_TYROSINE_PHOSPHORYLATION_OF_STAT_PROTEIN	66	-0.564819	-1.43754	0.0123584	0.0689045	0.0533118	2723	tags=27%, list=14%, signal=23%	IL24/STAT3/ARL2BP/CD40/FLT3/IL18/FGFR3/IL6R/IL6ST/TNF/PARP9/IFNG/JAK2/PARP14/LYN/HCLS1/CCL5/CSF1R
GOBP_GAP_JUNCTION_ASSEMBLY	GOBP_GAP_JUNCTION_ASSEMBLY	GOBP_GAP_JUNCTION_ASSEMBLY	13	-0.760595	-1.55776	0.0123762	0.0689142	0.0533193	3306	tags=77%, list=17%, signal=64%	CTNNA1/GJC1/GJA1/CAV1/AGT/GJB1/GJB2/GJA5/IL1B/ACE2
GOBP_HOMEOSTASIS_OF_NUMBER_OF_CELLS_WITHIN_A_TISSUE	GOBP_HOMEOSTASIS_OF_NUMBER_OF_CELLS_WITHIN_A_TISSUE	GOBP_HOMEOSTASIS_OF_NUMBER_OF_CELLS_WITHIN_A_TISSUE	26	-0.674963	-1.55301	0.0123874	0.0689142	0.0533193	3114	tags=54%, list=16%, signal=45%	ADD1/VPS54/AKT3/PTPN11/NOS3/IL7/NOTCH1/IL20RB/BCL2/F2R/CSF1/LIPA/CORO1A/SASH3
GOBP_REGULATION_OF_LYMPHOCYTE_APOPTOTIC_PROCESS	GOBP_REGULATION_OF_LYMPHOCYTE_APOPTOTIC_PROCESS	GOBP_REGULATION_OF_LYMPHOCYTE_APOPTOTIC_PROCESS	53	-0.594764	-1.48257	0.0125786	0.0699012	0.054083	3952	tags=49%, list=21%, signal=39%	BIRC7/BMP4/BCL10/FADD/FNIP1/TP53/PTEN/CD274/IL10/ADAM8/PRKCQ/SLC39A10/RIPK3/JAK3/IDO1/LGALS9/DOCK8/GIMAP8/PDCD1/IL7R/LYN/BTK/CD3G/CD74/CCL5/CD27
GOBP_CELLULAR_RESPONSE_TO_PROSTAGLANDIN_STIMULUS	GOBP_CELLULAR_RESPONSE_TO_PROSTAGLANDIN_STIMULUS	GOBP_CELLULAR_RESPONSE_TO_PROSTAGLANDIN_STIMULUS	20	-0.680026	-1.50857	0.012761	0.0706818	0.0546869	4113	tags=40%, list=22%, signal=31%	PRKAA1/GNB1/TNFSF4/PRKAA2/AKR1C3/TNC/GNG2/PTGER4
GOBP_NEGATIVE_REGULATION_OF_MULTI_ORGANISM_PROCESS	GOBP_NEGATIVE_REGULATION_OF_MULTI_ORGANISM_PROCESS	GOBP_NEGATIVE_REGULATION_OF_MULTI_ORGANISM_PROCESS	20	-0.687266	-1.52463	0.012761	0.0706818	0.0546869	1716	tags=35%, list=9%, signal=32%	TRIM15/BST2/CARD8/CARD16/TNFAIP3/LILRA2/LTF
GOBP_POSITIVE_REGULATION_OF_LEUKOCYTE_ADHESION_TO_VASCULAR_ENDOTHELIAL_CELL	GOBP_POSITIVE_REGULATION_OF_LEUKOCYTE_ADHESION_TO_VASCULAR_ENDOTHELIAL_CELL	GOBP_POSITIVE_REGULATION_OF_LEUKOCYTE_ADHESION_TO_VASCULAR_ENDOTHELIAL_CELL	20	-0.685473	-1.52065	0.012761	0.0706818	0.0546869	1128	tags=50%, list=6%, signal=47%	FUT4/NFAT5/TNF/SELP/ICAM1/ETS1/ITGA4/ALOX5/PTAFR/ITGB2
GOBP_CELLULAR_RESPONSE_TO_LOW_DENSITY_LIPOPROTEIN_PARTICLE_STIMULUS	GOBP_CELLULAR_RESPONSE_TO_LOW_DENSITY_LIPOPROTEIN_PARTICLE_STIMULUS	GOBP_CELLULAR_RESPONSE_TO_LOW_DENSITY_LIPOPROTEIN_PARTICLE_STIMULUS	19	-0.70076	-1.53791	0.0128806	0.071188	0.0550786	1990	tags=42%, list=11%, signal=38%	CD36/CDH13/CES1/ITGB1/ABCA1/SYK/FCER1G/ITGB2
GOBP_POSITIVE_REGULATION_OF_MYOBLAST_DIFFERENTIATION	GOBP_POSITIVE_REGULATION_OF_MYOBLAST_DIFFERENTIATION	GOBP_POSITIVE_REGULATION_OF_MYOBLAST_DIFFERENTIATION	19	-0.708477	-1.55485	0.0128806	0.071188	0.0550786	3385	tags=58%, list=18%, signal=48%	HIF1AN/PLCB1/BTG1/RBM24/CDON/MAP3K5/MAPK14/IGFBP3/MEF2C/RIPOR2/CXCL9
GOBP_CARBOHYDRATE_DERIVATIVE_CATABOLIC_PROCESS	GOBP_CARBOHYDRATE_DERIVATIVE_CATABOLIC_PROCESS	GOBP_CARBOHYDRATE_DERIVATIVE_CATABOLIC_PROCESS	194	-0.473694	-1.27288	0.012987	0.0713624	0.0552135	4211	tags=33%, list=22%, signal=26%	NEU3/DCN/MANBA/AGRN/CSPG4/NT5C3A/PDE5A/IDS/PDE4D/RENBP/CTBS/CST3/PDE10A/APOBEC3F/NUDT3/PDE2A/ACOT7/ENPP4/EDEM3/OGA/DERA/PDE7A/CD44/MAN1A1/NAGA/PGM2/NT5E/UPB1/MGAT1/EDEM1/NAGK/LUM/GNS/GALC/CHI3L2/LYVE1/CHIT1/PDE4B/ACAN/FUCA1/PRELP/ENTPD7/FMOD/FGF2/APOBEC3H/APOBEC3D/ARSB/TYMP/SDC3/DPYS/HSPG2/GM2A/HPSE/DPYD/GPC4/APOBEC3G/APOBEC3C/NPL/LYG1/VCAN/GBA3/SAMHD1/ADA2/AOAH
GOBP_MESENCHYMAL_CELL_DIFFERENTIATION	GOBP_MESENCHYMAL_CELL_DIFFERENTIATION	GOBP_MESENCHYMAL_CELL_DIFFERENTIATION	222	-0.465819	-1.25784	0.012987	0.0713624	0.0552135	4278	tags=37%, list=23%, signal=29%	CLASP1/TGFB2/FAM172A/SEMA3D/NRG1/NOTCH4/NOLC1/LRP6/RBPJ/BMP4/EDNRA/EXT1/MTOR/USF3/GSK3B/EZH2/FOXC1/PHACTR4/SMAD7/HPN/SEMA4C/RGCC/GCNT2/EPHA3/MAPK1/SEMA7A/TASOR/CTNNB1/ENG/PDCD4/PTEN/SPRY1/CRB2/HEYL/FLNA/ANXA6/PHLDB2/SFRP2/FGFR2/SEMA4G/BCL9L/COL1A1/BMP2/CORO1C/RFLNB/TGFBR1/SEMA5A/PAX2/WWTR1/HTR2B/KBTBD8/LDLRAD4/SDCBP/S100A4/SEMA3G/NOTCH1/NRP2/JAG1/BCL2/SEMA5B/SPRED1/SEMA4A/HGF/SEMA4D/BAMBI/EDNRB/G…
GOBP_ORGANIC_ACID_TRANSMEMBRANE_TRANSPORT	GOBP_ORGANIC_ACID_TRANSMEMBRANE_TRANSPORT	GOBP_ORGANIC_ACID_TRANSMEMBRANE_TRANSPORT	153	-0.504495	-1.345	0.012987	0.0713624	0.0552135	2568	tags=24%, list=14%, signal=21%	SLC6A19/ABCD3/SLC38A1/ARL6IP5/SLC1A4/ABCD2/SLC25A30/PRKAA2/ABCC1/CPT2/CD36/SLC36A1/SLC23A1/LRRC8D/ITGB1/SLC6A18/SLC5A8/FOLR1/SLC5A12/SLC7A7/SLC7A9/SLC6A6/THBS1/LRRC8C/SLC1A1/ACSL5/SLC6A13/SLC47A1/ABCB1/SLC3A1/FOLR2/EMB/CLTRN/ACE2/SLC1A3/LRP2/SLC22A2
GOBP_REGULATION_OF_ACTIN_FILAMENT_LENGTH	GOBP_REGULATION_OF_ACTIN_FILAMENT_LENGTH	GOBP_REGULATION_OF_ACTIN_FILAMENT_LENGTH	179	-0.488552	-1.30942	0.012987	0.0713624	0.0552135	5113	tags=46%, list=27%, signal=34%	SVIL/ARFIP1/TWF2/SPTAN1/DBNL/BAIAP2L2/RICTOR/KANK1/FMN1/GSN/GMFB/ARHGAP18/CDC42EP3/CAPZB/CARMIL1/ARFGEF1/PAK3/NCK2/ARHGAP28/MTOR/TENM1/TMOD3/FCHSD1/FLII/AP1AR/ESAM/EPS8/EVL/ADD1/FER/SPTBN1/CARMIL2/CYFIP2/TMOD2/WASHC2C/WASHC5/PIK3CA/CAPG/LATS1/ARPC5/ELN/MTPN/ARPIN/ACTR3/WASF2/LMOD1/TMSB4X/SSH1/SEMA5A/VIL1/ARPC1B/ARPC2/RASA1/RDX/CAPZA1/GRB2/PTK2B/CYFIP1/F2RL1/PLEKHH2/IQGAP2/NCK1/ADD3/SWAP70/GMFG/FC…
GOBP_REGULATION_OF_RESPONSE_TO_WOUNDING	GOBP_REGULATION_OF_RESPONSE_TO_WOUNDING	GOBP_REGULATION_OF_RESPONSE_TO_WOUNDING	153	-0.505708	-1.34824	0.012987	0.0713624	0.0552135	3041	tags=33%, list=16%, signal=28%	SPP1/INPP5F/GJA1/ADRA2A/CERS2/ENPP4/PTEN/CAV1/FLNA/PHLDB2/PROC/CEACAM1/IL10/UBASH3B/CD36/NOS3/ANXA1/THBD/GRN/VIL1/TFPI/PDGFB/PLAU/FGG/CD34/F2RL1/LRP1/ANO6/EPHA4/CD109/TNF/ITGB1/CLDN1/F2R/CXCR4/FGF2/MYLK/FGB/PLPP3/SH2B3/TNFAIP3/THBS1/PROS1/HPSE/APOE/SERPING1/EDN1/SERPINF2/ALOX5/CLEC7A/SIGLEC10
GOBP_NEPHRON_DEVELOPMENT	GOBP_NEPHRON_DEVELOPMENT	GOBP_NEPHRON_DEVELOPMENT	137	-0.497288	-1.31638	0.0130261	0.0713624	0.0552135	3943	tags=36%, list=21%, signal=29%	BMP4/EXT1/NUP160/MYO1E/FOXC1/PDGFRB/EGR1/NUP133/PBX1/VEGFA/ANGPT2/CTNNB1/HEYL/CD24/DCHS1/NID1/BMP2/WNT2B/PAX2/WWTR1/SALL1/IL6R/PDGFB/AGT/ACTA2/CFLAR/ITGA3/IQGAP1/NOTCH1/PKD2/CD34/JAG1/FAT4/BCL2/PDGFD/FGF2/SULF1/TEK/HNF1B/PTPRO/NOTCH2/MEF2C/PECAM1/IRX3/BASP1/PODXL/PROM1/ENPEP/STAT1
GOBP_NEURAL_PRECURSOR_CELL_PROLIFERATION	GOBP_NEURAL_PRECURSOR_CELL_PROLIFERATION	GOBP_NEURAL_PRECURSOR_CELL_PROLIFERATION	137	-0.498005	-1.31828	0.0130261	0.0713624	0.0552135	3106	tags=27%, list=16%, signal=23%	VEGFA/FRS2/TP53/NF1/PLXNB2/LIMS2/APPL2/EML1/CTNNB1/RAPGEF1/CDON/HOOK3/PAFAH1B1/FLNA/PCM1/ARHGEF2/RORA/BTG2/DOCK7/FGFR2/ID2/NES/CX3CL1/CEP120/GNAI2/DISC1/DIXDC1/NOTCH1/C5AR1/AKNA/CDH2/SLC39A5/TOX/LRRK2/LYN/LRP2/CX3CR1
GOBP_POLYOL_METABOLIC_PROCESS	GOBP_POLYOL_METABOLIC_PROCESS	GOBP_POLYOL_METABOLIC_PROCESS	128	-0.50534	-1.33542	0.0130261	0.0713624	0.0552135	3747	tags=34%, list=20%, signal=27%	MTMR2/SPTLC1/INPP4A/PLCB1/INPP5B/NUDT3/DHFR/MINPP1/BPNT1/PTEN/AKR1B1/PLA2G4A/SGPP1/SPTLC3/PLCH1/ITPKB/CYP27A1/PPIP5K2/SYNJ1/INPP4B/PTK2B/IPMK/PLCB4/AVPR1B/ASAH1/ACER3/P2RY6/P2RY1/PLPP1/ACER2/GCH1/NAAA/FGF2/PLPP3/CD244/SGPP2/ANGPTL3/MIOX/INPP5D/PLD4/PLCB2/PTAFR/PLEK
GOBP_ADENYLATE_CYCLASE_ACTIVATING_G_PROTEIN_COUPLED_RECEPTOR_SIGNALING_PATHWAY	GOBP_ADENYLATE_CYCLASE_ACTIVATING_G_PROTEIN_COUPLED_RECEPTOR_SIGNALING_PATHWAY	GOBP_ADENYLATE_CYCLASE_ACTIVATING_G_PROTEIN_COUPLED_RECEPTOR_SIGNALING_PATHWAY	141	-0.502135	-1.33117	0.0130391	0.0713624	0.0552135	2896	tags=22%, list=15%, signal=19%	ADRA2A/ADM2/ADCY9/ADGRL2/S1PR2/ADRB2/AKAP13/RAPGEF2/GNAI2/RAMP3/GNA13/PDE4B/ARRDC3/ATP2B4/S1PR1/ADGRE2/PLN/ADGRL4/S1PR4/ADGRE1/GNG2/ABCA1/ADGRE5/CALCRL/ADCY7/PTGER4/ADGRG6/GPR65/CXCL11/CXCL10/CXCL9
GOBP_ASTROCYTE_DEVELOPMENT	GOBP_ASTROCYTE_DEVELOPMENT	GOBP_ASTROCYTE_DEVELOPMENT	39	-0.608553	-1.45681	0.0131004	0.0716204	0.0554132	1735	tags=31%, list=9%, signal=28%	GRN/C5AR1/LRP1/TNF/CDK6/IFNGR1/S100A9/IFNG/EGFR/TLR4/TREM2/C1QA
GOBP_POST_GOLGI_VESICLE_MEDIATED_TRANSPORT	GOBP_POST_GOLGI_VESICLE_MEDIATED_TRANSPORT	GOBP_POST_GOLGI_VESICLE_MEDIATED_TRANSPORT	104	-0.524661	-1.3734	0.0131446	0.0717842	0.0555399	5433	tags=56%, list=29%, signal=40%	VPS35L/RABIF/MON2/VTI1A/VPS52/ARFGEF2/SCAMP2/KIF16B/GBF1/RBSN/GOLGA7/BLZF1/RAB10/EXOC5/PREPL/EXOC1/CCDC93/GGA3/VAMP8/CNST/RAB14/CCDC91/EXOC4/NSF/GOPC/AP1AR/DNM2/VPS54/AP1G1/RABEP1/EXOC8/SPTBN1/VAMP7/VAMP5/SORT1/GOLPH3L/EHD3/KIF13A/ANK3/DOP1A/OPTN/VAMP3/RP2/GGA2/VPS13A/EPS15/EXOC2/KLHL20/MYO5A/SNAP23/ANKFY1/CSK/MACF1/VPS13C/SORL1/RAB31/DOP1B/LAPTM5
GOBP_POSITIVE_REGULATION_OF_CELLULAR_EXTRAVASATION	GOBP_POSITIVE_REGULATION_OF_CELLULAR_EXTRAVASATION	GOBP_POSITIVE_REGULATION_OF_CELLULAR_EXTRAVASATION	16	-0.71695	-1.52768	0.013269	0.0722833	0.055926	3779	tags=56%, list=20%, signal=45%	FADD/IL1R1/PLVAP/ADAM8/PDGFD/ICAM1/RIPOR2/CCR2/PTAFR
GOBP_POSITIVE_REGULATION_OF_HETEROTYPIC_CELL_CELL_ADHESION	GOBP_POSITIVE_REGULATION_OF_HETEROTYPIC_CELL_CELL_ADHESION	GOBP_POSITIVE_REGULATION_OF_HETEROTYPIC_CELL_CELL_ADHESION	16	-0.713749	-1.52086	0.013269	0.0722833	0.055926	3239	tags=50%, list=17%, signal=41%	GCNT2/CD44/IL10/FGG/TNF/FGB/IL1B/LCK
GOBP_REGULATION_OF_NEURAL_PRECURSOR_CELL_PROLIFERATION	GOBP_REGULATION_OF_NEURAL_PRECURSOR_CELL_PROLIFERATION	GOBP_REGULATION_OF_NEURAL_PRECURSOR_CELL_PROLIFERATION	81	-0.547835	-1.41273	0.0132789	0.0722833	0.055926	4354	tags=35%, list=23%, signal=27%	NAP1L1/KDM2B/VEGFC/CTNNA1/SPINT1/SHCBP1/VEGFA/TP53/NF1/LIMS2/APPL2/CTNNB1/RAPGEF1/CDON/FLNA/BTG2/ID2/NES/CX3CL1/GNAI2/DISC1/NOTCH1/CDH2/TOX/LRRK2/LYN/LRP2/CX3CR1
GOBP_CGMP_MEDIATED_SIGNALING	GOBP_CGMP_MEDIATED_SIGNALING	GOBP_CGMP_MEDIATED_SIGNALING	28	-0.654143	-1.52272	0.0133482	0.0725824	0.0561575	3444	tags=54%, list=18%, signal=44%	NPR1/PDE10A/PDE2A/PDZD3/PDE3A/GUCA2B/CD36/HTR2B/GUCY1B1/CGAS/PTK2B/EDNRB/THBS1/APOE/AQP1
GOBP_POSITIVE_REGULATION_OF_OXIDOREDUCTASE_ACTIVITY	GOBP_POSITIVE_REGULATION_OF_OXIDOREDUCTASE_ACTIVITY	GOBP_POSITIVE_REGULATION_OF_OXIDOREDUCTASE_ACTIVITY	55	-0.583918	-1.45962	0.0136126	0.0739406	0.0572083	1794	tags=29%, list=9%, signal=26%	GNAI2/HTR2B/AGT/RIPK3/PTK2B/TNF/EDN2/GCH1/PIK3CB/IFNG/NOD2/APOE/IL1B/S100A1/EDN1/NPR3
GOBP_CERAMIDE_CATABOLIC_PROCESS	GOBP_CERAMIDE_CATABOLIC_PROCESS	GOBP_CERAMIDE_CATABOLIC_PROCESS	21	-0.673197	-1.50192	0.0139211	0.0754545	0.0583796	2330	tags=33%, list=12%, signal=29%	NAGA/GALC/ASAH1/ACER3/ACER2/GM2A/GBA3
GOBP_POSITIVE_REGULATION_OF_T_HELPER_CELL_DIFFERENTIATION	GOBP_POSITIVE_REGULATION_OF_T_HELPER_CELL_DIFFERENTIATION	GOBP_POSITIVE_REGULATION_OF_T_HELPER_CELL_DIFFERENTIATION	21	-0.672032	-1.49932	0.0139211	0.0754545	0.0583796	3092	tags=48%, list=16%, signal=40%	IL4R/CD80/TNFSF4/MALT1/ANXA1/IL18/NLRP3/CCL19/IL12RB1/CD86
GOBP_ANATOMICAL_STRUCTURE_MATURATION	GOBP_ANATOMICAL_STRUCTURE_MATURATION	GOBP_ANATOMICAL_STRUCTURE_MATURATION	217	-0.468442	-1.2637	0.013986	0.0754776	0.0583975	3262	tags=24%, list=17%, signal=20%	RYR1/SCARF1/ABHD2/VEGFA/L3MBTL3/TUT4/MMP2/BHLHA15/AKR1B1/LGI4/XYLT1/EPAS1/PHOSPHO1/FZD5/WASHC5/ANKRD17/KLF2/DCHS1/PDE3A/TUT7/B4GALT5/BMP2/RFLNB/PTBP3/CDH5/ACVRL1/PAX2/CX3CL1/FGFR3/TYMS/PTK2B/LYL1/SNX10/FAT4/BCL2/S1PR1/SEMA4D/NTN4/EDNRB/CCL21/RB1/C1QL1/CCL19/LTF/AXL/LRRK2/RHEX/BTK/CEBPA/CLEC7A/C1QA/C3/CX3CR1
[truncated: 177 more rows]
